# Supplementary material for: Nutritionally recommended food for semi- to strict vegetarian diets based on large-scale nutrient composition data
Source: Sci Rep. 2018 Mar 12;8:4344. doi: 10.1038/s41598-018-22691-1 (PMC5847509; doi:10.1038/s41598-018-22691-1)
Supplement: Supplementary file 2 — Supplementary Data S1 [file 41598_2018_22691_MOESM2_ESM.xlsx]

## Sheet: a
Supplementary Data S1. Foods and nutrients in control, ovo-lacto vegetarian, vegan, and methionine-restricted diets.
(a) List of foods considered in control, ovo-lacto vegetarian, vegan, and methionine-restricted diets (marked √ in the last four columns). Diets and food categories are defined in the main text. Foods redundant in their nutrient contents were systematically unified (marked ND in the second column; see Supplementary Methods).
Food category	USDA Food ID (ND for unified redundant foods)	Food name	Calorie (kcal/100g)	Control	Ovo-lacto vegetarian	Vegan	Metionine-restricted
Protein-rich	11001	Alfalfa seeds, sprouted, raw	23	√	√	√	√
	11667	Seaweed, spirulina, dried	290	√	√	√	√
	12033	Seeds, sesame flour, low-fat	333	√	√	√	√
	16118	Soy flour, low-fat	375	√	√	√	√
	ND	Milk without added vitamin D	64	√	√		√
	1091	Milk, dry, nonfat, regular, without added vitamin A and vitamin D	362	√	√		√
	ND	Whole eggs	295	√	√		√
	1125	Egg, yolk, raw, fresh	322	√	√		√
	1126	Egg, yolk, raw, frozen	303	√	√		√
	1137	Egg, yolk, dried	666	√	√		√
	1151	Milk, nonfat, fluid, without added vitamin A and vitamin D (fat free or skim)	34	√	√		√
	1155	Milk, dry, nonfat, instant, without added vitamin A and vitamin D	358	√	√		√
	1174	Milk, reduced fat, fluid, 2% milkfat, without added vitamin A and vitamin D	50	√	√		√
	1175	Milk, fluid, 1% fat, without added vitamin A and vitamin D	42	√	√		√
	1211	Milk, whole, 3.25% milkfat, without added vitamin A and vitamin D	61	√	√		√
	1214	Milk, canned, evaporated, without added vitamin A and vitamin D	135	√	√		√
	ND	Chicken, meat and skin, and giblets and neck	226.8	√			√
	ND	Chicken, meat and skin	224	√			√
	ND	Chicken and guinea hen, meat only	129.7	√			√
	5023	Chicken, gizzard, all classes, raw	94	√			√
	ND	Chicken, meat and skin, broiler, fryers, roasting, stewing	223	√			√
	ND	Chicken, light meat, meat only	111.5	√			√
	5057	Chicken, broilers or fryers, breast, meat and skin, raw	171	√			√
	5062	Chicken, broilers or fryers, breast, meat only, raw	113.1	√			√
	5066	Chicken, broilers or fryers, drumstick, meat and skin, raw	158.5	√			√
	ND	Chicken, meat only, various	115.6	√			√
	5075	Chicken, broilers or fryers, leg, meat and skin, raw	212.7	√			√
	5091	Chicken, broilers or fryers, thigh, meat and skin, raw	217.9	√			√
	5100	Chicken, broilers or fryers, wing, meat and skin, raw	219.4	√			√
	5129	Chicken, stewing, light meat, meat only, raw	134.8	√			√
	5139	Duck, domesticated, meat and skin, raw	404	√			√
	5141	Duck, domesticated, meat only, raw	135	√			√
	5144	Duck, wild, meat and skin, raw	210.4	√			√
	5145	Duck, wild, breast, meat only, raw	121.9	√			√
	5146	Goose, domesticated, meat and skin, raw	371	√			√
	5148	Goose, domesticated, meat only, raw	162.2	√			√
	5150	Goose, liver, raw	133	√			√
	5151	Guinea hen, meat and skin, raw	158	√			√
	5153	Pheasant, raw, meat and skin	179.2	√			√
	5154	Pheasant, raw, meat only	131.3	√			√
	5155	Pheasant, breast, meat only, raw	131.3	√			√
	5156	Pheasant, leg, meat only, raw	132.2	√			√
	ND	Quail meat and skin and squab	165.6	√			√
	ND	Quail and squab, meat only	131.9	√			√
	5160	Squab, (pigeon), meat and skin, raw	293.2	√			√
	ND	Turkey, meat and skin, giblets and neck	158.8	√			√
	ND	Turkey, various	156.4	√			√
	5167	Turkey, all classes, meat only, raw	120	√			√
	5173	Turkey, gizzard, all classes, raw	116.9	√			√
	ND	Turkey, meat only, various	117.9	√			√
	5197	Turkey, fryer-roasters, meat and skin and giblets and neck, raw	132.6	√			√
	ND	Turkey, fryer-roasters, meat only	109.1	√			√
	ND	Ground turkey	158.6	√			√
	5307	Chicken, cornish game hens, meat and skin, raw	199.7	√			√
	5309	Chicken, cornish game hens, meat only, raw	115.9	√			√
	5314	Chicken, broilers or fryers, breast, skinless, boneless, meat only, enhanced, raw	103.1	√			√
	5332	Chicken, ground, raw	143	√			√
	5621	Emu, ground, raw	133.1	√			√
	ND	Emu fillet	103.4	√			√
	5628	Emu, inside drum, raw	108.4	√			√
	ND	Ostrich, various	128.1	√			√
	5662	Ground Turkey, fat free, raw	110.5	√			√
	10002	Pork, fresh, composite of trimmed retail cuts (leg, loin, shoulder), separable lean only, raw	133.7	√			√
	10008	Pork, fresh, leg (ham), whole, separable lean and fat, raw	245.9	√			√
	10010	Pork, fresh, leg (ham), whole, separable lean only, raw	136.2	√			√
	ND	Fresh pork, separable lean and fat	196.4	√			√
	ND	Fresh pork, separable lean, little fat	122.1	√			√
	10020	Pork, fresh, loin, whole, separable lean and fat, raw	197.6	√			√
	ND	Fresh pork, separable lean only, loin and shoulder	145	√			√
	10032	Pork, fresh, loin, blade (chops or roasts), bone-in, separable lean only, raw	141.6	√			√
	ND	Fresh pork, bone-in, separable lean and fat	174	√			√
	ND	Fresh pork, loins, various	119.6	√			√
	ND	Ground and fresh pork	249.4	√			√
	ND	Fresh pork, blade and country-style ribs, lean and fat	187.4	√			√
	ND	Fresh pork, blade and country-style ribs, lean only	136.1	√			√
	10088	Pork, fresh, spareribs, separable lean and fat, raw	279	√			√
	10102	Pork, fresh, variety meats and by-products, feet, raw	209	√			√
	10103	Pork, fresh, variety meats and by-products, heart, raw	118	√			√
	10106	Pork, fresh, variety meats and by-products, kidneys, raw	99.1	√			√
	10110	Pork, fresh, variety meats and by-products, liver, raw	134	√			√
	10117	Pork, fresh, variety meats and by-products, spleen, raw	99.6	√			√
	10214	Pork, fresh, loin, sirloin (chops or roasts), boneless, separable lean only, raw	119.8	√			√
	10946	Pork, fresh, enhanced, shoulder, (Boston butt), blade (steaks), separable lean only, raw	122	√			√
	10953	Pork, fresh, enhanced, shoulder, (Boston butt), blade (steaks), separable lean and fat, raw	168.9	√			√
	10958	Pork, Shoulder breast, boneless, separable lean and fat, raw	125.3	√			√
	10961	Pork, Shoulder petite tender, boneless, separable lean and fat, raw	126.5	√			√
	10971	Pork, ground, 72% lean / 28% fat, raw	314	√			√
	10972	Pork, ground, 84% lean / 16% fat, raw	218	√			√
	10973	Pork, ground, 96% lean / 4% fat, raw	121	√			√
	10982	Pork, fresh, loin, blade (chops or roasts), boneless, separable lean only, raw	123	√			√
	10989	Pork, fresh, loin, blade (chops or roasts), boneless, separable lean and fat only, raw	157	√			√
	ND	Beef, various	188.3	√			√
	ND	Beef chuck, shoulder, ribeye	132.9	√			√
	13321	Beef, variety meats and by-products, heart, raw	112	√			√
	13323	Beef, variety meats and by-products, kidneys, raw	99	√			√
	13325	Beef, variety meats and by-products, liver, raw	135	√			√
	13333	Beef, variety meats and by-products, spleen, raw	105.1	√			√
	13339	Beef, variety meats and by-products, tongue, raw	224	√			√
	13349	Beef, chuck, under blade pot roast or steak, boneless, separable lean only, trimmed to 0" fat, select, raw	134	√			√
	ND	Beef chuck, rib, ribeye	200.6	√			√
	ND	Beef, shoulder pot roast or steak	126.5	√			√
	13649	Beef, shoulder pot roast or steak, boneless, separable lean only, trimmed to 0" fat, select, raw	120.7	√			√
	15001	Fish, anchovy, european, raw	131	√			√
	15003	Fish, bass, fresh water, mixed species, raw	114.3	√			√
	15004	Fish, bass, striped, raw	96.7	√			√
	15005	Fish, bluefish, raw	128.9	√			√
	15007	Fish, butterfish, raw	145.1	√			√
	15008	Fish, carp, raw	125.5	√			√
	15010	Fish, catfish, channel, wild, raw	94.5	√			√
	15015	Fish, cod, Atlantic, raw	81.3	√			√
	15019	Fish, cod, Pacific, raw	68.3	√			√
	15020	Fish, croaker, Atlantic, raw	103.9	√			√
	15025	Fish, eel, mixed species, raw	184.4	√			√
	15028	Fish, flatfish (flounder and sole species), raw	69.9	√			√
	15031	Fish, grouper, mixed species, raw	91.3	√			√
	15033	Fish, haddock, raw	73	√			√
	15036	Fish, halibut, Atlantic and Pacific, raw	89.6	√			√
	15038	Fish, halibut, Greenland, raw	187	√			√
	15039	Fish, herring, Atlantic, raw	157.2	√			√
	15043	Fish, herring, Pacific, raw	187.2	√			√
	15046	Fish, mackerel, Atlantic, raw	210.5	√			√
	15049	Fish, mackerel, king, raw	105.6	√			√
	15050	Fish, mackerel, Pacific and jack, mixed species, raw	158.4	√			√
	15051	Fish, mackerel, spanish, raw	141.1	√			√
	15054	Fish, monkfish, raw	75.7	√			√
	15055	Fish, mullet, striped, raw	115.4	√			√
	15057	Fish, ocean perch, Atlantic, raw	81.6	√			√
	15060	Fish, perch, mixed species, raw	90.4	√			√
	15062	Fish, pike, northern, raw	87.9	√			√
	15064	Fish, pike, walleye, raw	92.2	√			√
	15065	Fish, pollock, Atlantic, raw	92	√			√
	15066	Fish, pollock, walleye, raw	55.6	√			√
	15068	Fish, pompano, florida, raw	163.7	√			√
	15072	Fish, roe, mixed species, raw	144	√			√
	15073	Fish, roughy, orange, raw	81	√			√
	15076	Fish, salmon, Atlantic, wild, raw	146.1	√			√
	15078	Fish, salmon, chinook, raw	173.2	√			√
	15079	Fish, salmon, chum, raw	119.4	√			√
	15081	Fish, salmon, coho, wild, raw	144	√			√
	15083	Fish, salmon, pink, raw	124.6	√			√
	15085	Fish, salmon, sockeye, raw	140.2	√			√
	15090	Fish, scup, raw	106.9	√			√
	15091	Fish, sea bass, mixed species, raw	97.2	√			√
	15094	Fish, shad, american, raw	196.6	√			√
	15095	Fish, shark, mixed species, raw	129.4	√			√
	15099	Fish, smelt, rainbow, raw	96.8	√			√
	15101	Fish, snapper, mixed species, raw	100	√			√
	15104	Fish, sturgeon, mixed species, raw	107.3	√			√
	15110	Fish, swordfish, raw	142.4	√			√
	15112	Fish, tilefish, raw	96.1	√			√
	15114	Fish, trout, mixed species, raw	148	√			√
	15115	Fish, trout, rainbow, wild, raw	122.5	√			√
	15117	Fish, tuna, fresh, bluefin, raw	147.7	√			√
	15123	Fish, tuna, fresh, skipjack, raw	108.5	√			√
	15127	Fish, tuna, fresh, yellowfin, raw	108.4	√			√
	ND	Whitefish, mixed species	133.3	√			√
	15132	Fish, whiting, mixed species, raw	88.9	√			√
	15135	Fish, yellowtail, mixed species, raw	140.4	√			√
	15136	Crustaceans, crab, alaska king, raw	83.8	√			√
	15139	Crustaceans, crab, blue, raw	87	√			√
	15143	Crustaceans, crab, dungeness, raw	86	√			√
	15145	Crustaceans, crayfish, mixed species, wild, raw	76.6	√			√
	15147	Crustaceans, lobster, northern, raw	76.9	√			√
	15149	Crustaceans, shrimp, mixed species, raw	70.7	√			√
	15154	Crustaceans, spiny lobster, mixed species, raw	112	√			√
	15155	Mollusks, abalone, mixed species, raw	105	√			√
	15157	Mollusks, clam, mixed species, raw	86	√			√
	15164	Mollusks, mussel, blue, raw	86	√			√
	15166	Mollusks, octopus, common, raw	82	√			√
	15167	Mollusks, oyster, eastern, wild, raw	51	√			√
	15171	Mollusks, oyster, Pacific, raw	81	√			√
	15172	Mollusks, scallop, mixed species, raw	69	√			√
	15175	Mollusks, squid, mixed species, raw	92	√			√
	15177	Mollusks, whelk, unspecified, raw	137	√			√
	15234	Fish, catfish, channel, farmed, raw	117.5	√			√
	15236	Fish, salmon, Atlantic, farmed, raw	208.3	√			√
	15238	Fish, salmon, coho, farmed, raw	158.9	√			√
	15240	Fish, trout, rainbow, farmed, raw	139.4	√			√
	15261	Fish, tilapia, raw	95.2	√			√
	ND	Domestic lamb, various	214.5	√			√
	ND	New zealand lamb, various, frozen	259.8	√			√
	ND	New zealand lamb, lean only, frozen	131.6	√			√
	17070	Lamb, New Zealand, imported, frozen, foreshank, separable lean only, raw	116.3	√			√
	ND	Veal, various	124.1	√			√
	17191	Lamb, variety meats and by-products, heart, raw	122	√			√
	17195	Lamb, variety meats and by-products, kidneys, raw	97	√			√
	17199	Lamb, variety meats and by-products, liver, raw	139	√			√
	17220	Lamb, variety meats and by-products, tongue, raw	221.1	√			√
	17271	Veal, breast, whole, boneless, separable lean and fat, raw	206.4	√			√
	ND	Australian lamb, fresh, various	184.6	√			√
	ND	Beef, round and chuck	137	√			√
	23037	Beef, chuck, shoulder clod, shoulder top and center steaks, separable lean and fat, trimmed to 0" fat, choice, raw	143.1	√			√
	ND	Beef, top blade, steak	173.2	√			√
	ND	Beef, tip center, steak	143	√			√
	23049	Beef, round, outside round, bottom round, steak, separable lean and fat, trimmed to 0" fat, choice, raw	149.4	√			√
	ND	Beef, bottom round, steak	135	√			√
	ND	Beef, boneless, outside skirt	218	√			√
	ND	Beef, bone-in, back ribs	321.7	√			√
	23557	Beef, ground, 95% lean meat / 5% fat, raw	136	√			√
	23658	Beef, brisket, flat half, separable lean and fat, trimmed to 1/8" fat, choice, raw	278	√			√
	35007	Bear, black, meat (Alaska Native)	155	√			√
	35028	Cockles, raw (Alaska Native)	79	√			√
	35054	Octopus (Alaska Native)	56.8	√			√
	35060	Fish, pike, northern, liver (Alaska Native)	156	√			√
	ND	Salmon	147.3	√			√
	35152	Fish, Salmon, Chum, raw (Alaska Native)	118.4	√			√
	35153	Fish, salmon, king (chinook), raw (Alaska Native)	188.5	√			√
	35165	Fish, whitefish, dried (Alaska Native)	363.6	√			√
	35171	Fish, salmon, chum, dried (Alaska Native)	367.2	√			√
	35184	Smelt, dried (Alaska Native)	388.9	√			√
	80200	Frog legs, raw	73	√			√
	90560	Mollusks, snail, raw	90	√			√
Fat-rich	2033	Spices, poppy seed	525	√	√	√	√
	ND	Avocados	163.5	√	√	√	√
	9039	Avocados, raw, Florida	120	√	√	√	√
	12006	Seeds, chia seeds, dried	486	√	√	√	√
	12014	Seeds, pumpkin and squash seed kernels, dried	559	√	√	√	√
	12021	Seeds, safflower seed kernels, dried	516.9	√	√	√	√
	12023	Seeds, sesame seeds, whole, dried	573.1	√	√	√	√
	12036	Seeds, sunflower seed kernels, dried	584.1	√	√	√	√
	ND	Acorns, raw and flour	387	√	√	√	√
	12059	Nuts, acorns, dried	508.9	√	√	√	√
	12061	Nuts, almonds	575	√	√	√	√
	12078	Nuts, brazilnuts, dried, unblanched	655.9	√	√	√	√
	12087	Nuts, cashew nuts, raw	553	√	√	√	√
	12104	Nuts, coconut meat, raw	354	√	√	√	√
	12108	Nuts, coconut meat, dried (desiccated), not sweetened	660	√	√	√	√
	12120	Nuts, hazelnuts or filberts	628	√	√	√	√
	12130	Nuts, hickorynuts, dried	657.1	√	√	√	√
	12131	Nuts, macadamia nuts, raw	718	√	√	√	√
	12142	Nuts, pecans	690.9	√	√	√	√
	12145	Nuts, pilinuts, dried	718.9	√	√	√	√
	12147	Nuts, pine nuts, dried	672.9	√	√	√	√
	12149	Nuts, pine nuts, pinyon, dried	628.9	√	√	√	√
	12151	Nuts, pistachio nuts, raw	562.1	√	√	√	√
	12154	Nuts, walnuts, black, dried	618	√	√	√	√
	12155	Nuts, walnuts, english	654	√	√	√	√
	12170	Seeds, sesame flour, high-fat	526	√	√	√	√
	12174	Seeds, watermelon seed kernels, dried	557	√	√	√	√
	12201	Seeds, sesame seed kernels, dried (decorticated)	631	√	√	√	√
	12220	Seeds, flaxseed	533.9	√	√	√	√
	ND	Peanuts	566.7	√	√	√	√
	16093	Peanuts, valencia, raw	569.9	√	√	√	√
	16100	Peanut flour, low fat	428	√	√	√	√
	20060	Rice bran, crude	316	√	√	√	√
	35233	Hazelnuts, beaked (Northern Plains Indians)	628	√	√	√	√
	10004	Pork, fresh, backfat, raw	812	√			√
	10005	Pork, fresh, belly, raw	520.2	√			√
	10006	Pork, fresh, separable fat, raw	630.6	√			√
	13335	Beef, variety meats and by-products, suet, raw	857.4	√			√
	17005	Lamb, domestic, composite of trimmed retail cuts, separable fat, trimmed to 1/4" fat, choice, raw	663.9	√			√
	17066	Lamb, New Zealand, imported, frozen, composite of trimmed retail cuts, separable fat, raw	636.6	√			√
	17092	Veal, composite of trimmed retail cuts, separable fat, raw	644.1	√			√
Carbohydrate-rich	2019	Spices, fenugreek seed	323	√	√	√	√
	2020	Spices, garlic powder	331	√	√	√	√
	2024	Spices, mustard seed, ground	507.9	√	√	√	√
	2026	Spices, onion powder	341	√	√	√	√
	9001	Acerola, (west indian cherry), raw	32	√	√	√	√
	9003	Apples, raw, with skin	52	√	√	√	√
	9004	Apples, raw, without skin	48	√	√	√	√
	9014	Apples, frozen, unsweetened, unheated	48	√	√	√	√
	9021	Apricots, raw	48	√	√	√	√
	9040	Bananas, raw	89	√	√	√	√
	9042	Blackberries, raw	43	√	√	√	√
	9048	Blackberries, frozen, unsweetened	64	√	√	√	√
	9050	Blueberries, raw	57	√	√	√	√
	9053	Blueberries, wild, frozen	51	√	√	√	√
	9054	Blueberries, frozen, unsweetened	51	√	√	√	√
	9057	Boysenberries, frozen, unsweetened	50	√	√	√	√
	9059	Breadfruit, raw	103	√	√	√	√
	9060	Carambola, (starfruit), raw	31	√	√	√	√
	9062	Cherimoya, raw	75	√	√	√	√
	9063	Cherries, sour, red, raw	50	√	√	√	√
	9068	Cherries, sour, red, frozen, unsweetened	46	√	√	√	√
	9070	Cherries, sweet, raw	63	√	√	√	√
	9078	Cranberries, raw	46	√	√	√	√
	9083	Currants, european black, raw	63	√	√	√	√
	9084	Currants, red and white, raw	56	√	√	√	√
	9085	Currants, zante, dried	283	√	√	√	√
	9087	Dates, deglet noor	282	√	√	√	√
	9088	Elderberries, raw	73	√	√	√	√
	9089	Figs, raw	74	√	√	√	√
	9094	Figs, dried, uncooked	249	√	√	√	√
	9107	Gooseberries, raw	44	√	√	√	√
	9111	Grapefruit, raw, pink and red and white, all areas	32	√	√	√	√
	9112	Grapefruit, raw, pink and red, all areas	42	√	√	√	√
	9113	Grapefruit, raw, pink and red, California and Arizona	37	√	√	√	√
	9114	Grapefruit, raw, pink and red, Florida	30	√	√	√	√
	9116	Grapefruit, raw, white, all areas	33	√	√	√	√
	9117	Grapefruit, raw, white, California	37	√	√	√	√
	9118	Grapefruit, raw, white, Florida	32	√	√	√	√
	9131	Grapes, american type (slip skin), raw	67	√	√	√	√
	9132	Grapes, red or green (European type, such as Thompson seedless), raw	69	√	√	√	√
	9138	Groundcherries, (cape-gooseberries or poha), raw	53	√	√	√	√
	9139	Guavas, common, raw	68	√	√	√	√
	9140	Guavas, strawberry, raw	69	√	√	√	√
	9147	Jujube, dried	287	√	√	√	√
	9148	Kiwifruit, green, raw	61	√	√	√	√
	9149	Kumquats, raw	71	√	√	√	√
	9150	Lemons, raw, without peel	29	√	√	√	√
	9156	Lemon peel, raw	47	√	√	√	√
	9159	Limes, raw	30	√	√	√	√
	9164	Litchis, raw	66	√	√	√	√
	9173	Longans, dried	286	√	√	√	√
	9176	Mangos, raw	60	√	√	√	√
	9181	Melons, cantaloupe, raw	34	√	√	√	√
	9183	Melons, casaba, raw	28	√	√	√	√
	9184	Melons, honeydew, raw	36	√	√	√	√
	9191	Nectarines, raw	44	√	√	√	√
	9200	Oranges, raw, all commercial varieties	47	√	√	√	√
	9201	Oranges, raw, California, valencias	49	√	√	√	√
	9202	Oranges, raw, navels	49	√	√	√	√
	9203	Oranges, raw, Florida	46	√	√	√	√
	9205	Oranges, raw, with peel	63	√	√	√	√
	9218	Tangerines, (mandarin oranges), raw	53	√	√	√	√
	9226	Papayas, raw	43	√	√	√	√
	9236	Peaches, raw	39	√	√	√	√
	9252	Pears, raw	58	√	√	√	√
	9263	Persimmons, japanese, raw	70	√	√	√	√
	9264	Persimmons, japanese, dried	274	√	√	√	√
	9265	Persimmons, native, raw	127	√	√	√	√
	9266	Pineapple, raw, all varieties	50	√	√	√	√
	9277	Plantains, raw	122	√	√	√	√
	9279	Plums, raw	46	√	√	√	√
	9286	Pomegranates, raw	83	√	√	√	√
	9291	Plums, dried (prunes), uncooked	240	√	√	√	√
	9296	Quinces, raw	57	√	√	√	√
	9297	Raisins, golden seedless	302	√	√	√	√
	9298	Raisins, seedless	299	√	√	√	√
	9299	Raisins, seeded	296	√	√	√	√
	9302	Raspberries, raw	52	√	√	√	√
	9314	Sapote, mamey, raw	124	√	√	√	√
	9316	Strawberries, raw	32	√	√	√	√
	9318	Strawberries, frozen, unsweetened	35	√	√	√	√
	9322	Tamarinds, raw	239	√	√	√	√
	9326	Watermelon, raw	30	√	√	√	√
	9334	Feijoa, raw	55	√	√	√	√
	9340	Pears, asian, raw	42	√	√	√	√
	9421	Dates, medjool	277	√	√	√	√
	9422	Durian, raw or frozen	147	√	√	√	√
	9433	Clementines, raw	47	√	√	√	√
	9445	Kiwifruit, gold, raw	60	√	√	√	√
	9451	Horned melon (Kiwano)	44	√	√	√	√
	11009	Artichokes, (globe or french), frozen, unprepared	38	√	√	√	√
	11026	Bamboo shoots, raw	27	√	√	√	√
	11031	Lima beans, immature seeds, raw	113	√	√	√	√
	11037	Lima beans, immature seeds, frozen, fordhook, unprepared	106	√	√	√	√
	11039	Lima beans, immature seeds, frozen, baby, unprepared	132	√	√	√	√
	11043	Mung beans, mature seeds, sprouted, raw	30	√	√	√	√
	11048	Beans, pinto, immature seeds, frozen, unprepared	170	√	√	√	√
	11088	Broadbeans, immature seeds, raw	72	√	√	√	√
	11106	Butterbur, (fuki), raw	14	√	√	√	√
	11167	Corn, sweet, yellow, raw	86	√	√	√	√
	11178	Corn, sweet, yellow, frozen, kernels cut off cob, unprepared	88	√	√	√	√
	11180	Corn, sweet, yellow, frozen, kernels on cob, unprepared	98	√	√	√	√
	11195	Cowpeas (blackeyes), immature seeds, frozen, unprepared	139	√	√	√	√
	11211	Edamame, frozen, unprepared	110	√	√	√	√
	11215	Garlic, raw	149	√	√	√	√
	11216	Ginger root, raw	80	√	√	√	√
	11226	Jerusalem-artichokes, raw	73	√	√	√	√
	11248	Lentils, sprouted, raw	106	√	√	√	√
	11298	Parsnips, raw	75	√	√	√	√
	11304	Peas, green, raw	81	√	√	√	√
	11312	Peas, green, frozen, unprepared	77	√	√	√	√
	11316	Peas, mature seeds, sprouted, raw	124	√	√	√	√
	ND	Potatoes, flesh and skin	78	√	√	√	√
	ND	White and red potatoes, flesh and skin	69.5	√	√	√	√
	11362	Potatoes, raw, skin	58	√	√	√	√
	11400	Potatoes, frozen, whole, unprepared	78	√	√	√	√
	11413	Potato flour	357	√	√	√	√
	11442	Seaweed, agar, raw	26	√	√	√	√
	11444	Seaweed, irishmoss, raw	49	√	√	√	√
	11445	Seaweed, kelp, raw	43	√	√	√	√
	11450	Soybeans, green, raw	147	√	√	√	√
	11507	Sweet potato, raw, unprepared	86	√	√	√	√
	11588	Waterchestnuts, chinese, (matai), raw	97	√	√	√	√
	11653	Beans, pinto, mature seeds, sprouted, raw	62	√	√	√	√
	11663	Seaweed, agar, dried	306	√	√	√	√
	11676	Radish seeds, sprouted, raw	42.8	√	√	√	√
	ND	Sweet corn, white, frozen	93	√	√	√	√
	11954	Tomatillos, raw	32	√	√	√	√
	11984	Epazote, raw	32	√	√	√	√
	11988	Fungi, Cloud ears, dried	284	√	√	√	√
	11991	Yautia (tannier), raw	98	√	√	√	√
	ND	Chinese chestnuts	224	√	√	√	√
	12097	Nuts, chestnuts, european, raw, unpeeled	213	√	√	√	√
	12098	Nuts, chestnuts, european, raw, peeled	196	√	√	√	√
	12099	Nuts, chestnuts, european, dried, unpeeled	374	√	√	√	√
	12100	Nuts, chestnuts, european, dried, peeled	369	√	√	√	√
	16001	Beans, adzuki, mature seeds, raw	329	√	√	√	√
	ND	Black beans	340	√	√	√	√
	ND	Cranberry, pink, white beans	338	√	√	√	√
	16022	Beans, french, mature seeds, raw	343	√	√	√	√
	16024	Beans, great northern, mature seeds, raw	339	√	√	√	√
	ND	Kidney beans	330.7	√	√	√	√
	16032	Beans, kidney, red, mature seeds, raw	337	√	√	√	√
	16037	Beans, navy, mature seeds, raw	337	√	√	√	√
	16042	Beans, pinto, mature seeds, raw	347	√	√	√	√
	16047	Beans, yellow, mature seeds, raw	345	√	√	√	√
	16049	Beans, white, mature seeds, raw	333	√	√	√	√
	16052	Broadbeans (fava beans), mature seeds, raw	341	√	√	√	√
	16055	Carob flour	222	√	√	√	√
	16056	Chickpeas (garbanzo beans, bengal gram), mature seeds, raw	364	√	√	√	√
	16060	Cowpeas, catjang, mature seeds, raw	343	√	√	√	√
	16062	Cowpeas, common (blackeyes, crowder, southern), mature seeds, raw	336	√	√	√	√
	16069	Lentils, raw	353	√	√	√	√
	ND	Lima beans	336.5	√	√	√	√
	16076	Lupins, mature seeds, raw	371	√	√	√	√
	16080	Mung beans, mature seeds, raw	347	√	√	√	√
	16083	Mungo beans, mature seeds, raw	341	√	√	√	√
	16085	Peas, split, mature seeds, raw	341	√	√	√	√
	16101	Pigeon peas (red gram), mature seeds, raw	343	√	√	√	√
	16108	Soybeans, mature seeds, raw	446	√	√	√	√
	ND	Full-fat soy flour	435	√	√	√	√
	16144	Lentils, pink, raw	345	√	√	√	√
	16157	Chickpea flour (besan)	387	√	√	√	√
	20001	Amaranth, uncooked	371	√	√	√	√
	20004	Barley, hulled	354	√	√	√	√
	20005	Barley, pearled, raw	352	√	√	√	√
	20008	Buckwheat	343	√	√	√	√
	20011	Buckwheat flour, whole-groat	335	√	√	√	√
	20012	Bulgur, dry	342	√	√	√	√
	ND	Yellow corn and cornmeal	363.5	√	√	√	√
	20016	Corn flour, whole-grain, yellow	361	√	√	√	√
	20031	Millet, raw	378	√	√	√	√
	ND	Oats and oat bran	317.5	√	√	√	√
	20035	Quinoa, uncooked	368	√	√	√	√
	ND	Brown rice, raw and flour	366	√	√	√	√
	20044	Rice, white, long-grain, regular, raw, enriched	365	√	√	√	√
	20050	Rice, white, medium-grain, raw, enriched	360	√	√	√	√
	20052	Rice, white, short-grain, raw	358	√	√	√	√
	20054	Rice, white, glutinous, raw	370	√	√	√	√
	20061	Rice flour, white	366	√	√	√	√
	20062	Rye	338	√	√	√	√
	20063	Rye flour, dark	325	√	√	√	√
	20064	Rye flour, medium	349	√	√	√	√
	20065	Rye flour, light	357	√	√	√	√
	20067	Sorghum	339	√	√	√	√
	20069	Triticale	336	√	√	√	√
	ND	Wheats and triticale flour	337	√	√	√	√
	20077	Wheat bran, crude	216	√	√	√	√
	20078	Wheat germ, crude	360	√	√	√	√
	20087	Wheat, sprouted	198	√	√	√	√
	20088	Wild rice, raw	357	√	√	√	√
	20130	Barley flour or meal	345	√	√	√	√
	20131	Barley malt flour	361	√	√	√	√
	20138	Kamut, uncooked	337	√	√	√	√
	20140	Spelt, uncooked	338	√	√	√	√
	20142	Teff, uncooked	367	√	√	√	√
	ND	White corn and cornmeal	363.5	√	√	√	√
	20315	Corn flour, whole-grain, blue (harina de maiz morado)	364	√	√	√	√
	20316	Corn flour, whole-grain, white	361	√	√	√	√
	20444	Rice, white, long-grain, regular, raw, unenriched	365	√	√	√	√
	ND	White rice, unenriched	359	√	√	√	√
	20466	Semolina, unenriched	360	√	√	√	√
	20647	Millet flour	373	√	√	√	√
	20648	Sorghum flour	361	√	√	√	√
	20649	Wheat flour, whole-grain, soft wheat	332	√	√	√	√
	35015	Blackberries, wild, raw (Alaska Native)	52	√	√	√	√
	35017	Blueberries, wild, frozen (Alaska Native)	44	√	√	√	√
	35155	Blueberries, wild, raw (Alaska Native)	61	√	√	√	√
Low-macronutrient	2002	Spices, anise seed	337	√	√	√	√
	2003	Spices, basil, dried	233	√	√	√	√
	2004	Spices, bay leaf	313	√	√	√	√
	2005	Spices, caraway seed	333	√	√	√	√
	2006	Spices, cardamom	311	√	√	√	√
	2007	Spices, celery seed	392	√	√	√	√
	2008	Spices, chervil, dried	237	√	√	√	√
	2009	Spices, chili powder	282	√	√	√	√
	2010	Spices, cinnamon, ground	247	√	√	√	√
	2011	Spices, cloves, ground	274	√	√	√	√
	2012	Spices, coriander leaf, dried	278.5	√	√	√	√
	2013	Spices, coriander seed	298	√	√	√	√
	2014	Spices, cumin seed	375	√	√	√	√
	2016	Spices, dill seed	305	√	√	√	√
	2017	Spices, dill weed, dried	253	√	√	√	√
	2018	Spices, fennel seed	345	√	√	√	√
	2021	Spices, ginger, ground	335	√	√	√	√
	2022	Spices, mace, ground	475	√	√	√	√
	2023	Spices, marjoram, dried	271	√	√	√	√
	2025	Spices, nutmeg, ground	524.9	√	√	√	√
	2027	Spices, oregano, dried	265	√	√	√	√
	2028	Spices, paprika	282	√	√	√	√
	2029	Spices, parsley, dried	292	√	√	√	√
	2030	Spices, pepper, black	265.5	√	√	√	√
	2031	Spices, pepper, red or cayenne	318	√	√	√	√
	2032	Spices, pepper, white	314.4	√	√	√	√
	2036	Spices, rosemary, dried	331	√	√	√	√
	2037	Spices, saffron	310	√	√	√	√
	2038	Spices, sage, ground	314.9	√	√	√	√
	2039	Spices, savory, ground	272	√	√	√	√
	2041	Spices, tarragon, dried	295	√	√	√	√
	2042	Spices, thyme, dried	276	√	√	√	√
	2043	Spices, turmeric, ground	353.9	√	√	√	√
	2044	Basil, fresh	23	√	√	√	√
	2045	Dill weed, fresh	43	√	√	√	√
	2049	Thyme, fresh	101	√	√	√	√
	2063	Rosemary, fresh	131	√	√	√	√
	2064	Peppermint, fresh	70	√	√	√	√
	2065	Spearmint, fresh	44	√	√	√	√
	2066	Spearmint, dried	285	√	√	√	√
	9307	Rhubarb, raw	21	√	√	√	√
	9309	Rhubarb, frozen, uncooked	21	√	√	√	√
	11003	Amaranth leaves, raw	23	√	√	√	√
	11007	Artichokes, (globe or french), raw	47	√	√	√	√
	11011	Asparagus, raw	20	√	√	√	√
	11018	Asparagus, frozen, unprepared	24	√	√	√	√
	11022	Balsam-pear (bitter gourd), leafy tips, raw	30	√	√	√	√
	11052	Beans, snap, green, raw	31	√	√	√	√
	11060	Beans, snap, green, frozen, all styles, unprepared	39	√	√	√	√
	11080	Beets, raw	43	√	√	√	√
	11086	Beet greens, raw	22	√	√	√	√
	11090	Broccoli, raw	34	√	√	√	√
	ND	Frozen broccoli	27.5	√	√	√	√
	11096	Broccoli raab, raw	22	√	√	√	√
	11098	Brussels sprouts, raw	43	√	√	√	√
	11100	Brussels sprouts, frozen, unprepared	41	√	√	√	√
	11104	Burdock root, raw	72	√	√	√	√
	11109	Cabbage, raw	25	√	√	√	√
	11112	Cabbage, red, raw	31	√	√	√	√
	11114	Cabbage, savoy, raw	27	√	√	√	√
	11116	Cabbage, chinese (pak-choi), raw	13	√	√	√	√
	11119	Cabbage, chinese (pe-tsai), raw	16	√	√	√	√
	11124	Carrots, raw	41	√	√	√	√
	11130	Carrots, frozen, unprepared	36	√	√	√	√
	11134	Cassava, raw	160	√	√	√	√
	11135	Cauliflower, raw	25	√	√	√	√
	11137	Cauliflower, frozen, unprepared	24	√	√	√	√
	11143	Celery, raw	16	√	√	√	√
	11147	Chard, swiss, raw	19	√	√	√	√
	11154	Chicory roots, raw	72	√	√	√	√
	11156	Chives, raw	30	√	√	√	√
	11161	Collards, raw	30	√	√	√	√
	11163	Collards, frozen, chopped, unprepared	33	√	√	√	√
	11165	Coriander (cilantro) leaves, raw	23	√	√	√	√
	11191	Cowpeas (blackeyes), immature seeds, raw	90	√	√	√	√
	11197	Cowpeas, young pods with seeds, raw	44	√	√	√	√
	11199	Yardlong bean, raw	47	√	√	√	√
	11203	Cress, garden, raw	32	√	√	√	√
	11205	Cucumber, with peel, raw	15	√	√	√	√
	11206	Cucumber, peeled, raw	12	√	√	√	√
	11207	Dandelion greens, raw	45	√	√	√	√
	11209	Eggplant, raw	24	√	√	√	√
	11233	Kale, raw	50	√	√	√	√
	11235	Kale, frozen, unprepared	28	√	√	√	√
	11238	Mushrooms, shiitake, raw	34	√	√	√	√
	11239	Mushrooms, Chanterelle, raw	38	√	√	√	√
	11240	Mushrooms, morel, raw	31	√	√	√	√
	11241	Kohlrabi, raw	27	√	√	√	√
	11246	Leeks, (bulb and lower leaf-portion), raw	61	√	√	√	√
	11250	Lettuce, butterhead (includes boston and bibb types), raw	13	√	√	√	√
	11251	Lettuce, cos or romaine, raw	17	√	√	√	√
	11252	Lettuce, iceberg (includes crisphead types), raw	14	√	√	√	√
	11253	Lettuce, green leaf, raw	15	√	√	√	√
	11254	Lotus root, raw	74	√	√	√	√
	11257	Lettuce, red leaf, raw	16	√	√	√	√
	11260	Mushrooms, white, raw	22	√	√	√	√
	11265	Mushrooms, portabella, raw	22	√	√	√	√
	11266	Mushrooms, brown, Italian, or Crimini, raw	22	√	√	√	√
	11268	Mushrooms, shiitake, dried	296	√	√	√	√
	11270	Mustard greens, raw	26	√	√	√	√
	11272	Mustard greens, frozen, unprepared	20	√	√	√	√
	11274	Mustard spinach, (tendergreen), raw	22	√	√	√	√
	11278	Okra, raw	31	√	√	√	√
	11280	Okra, frozen, unprepared	30	√	√	√	√
	11282	Onions, raw	40	√	√	√	√
	11287	Onions, frozen, chopped, unprepared	29	√	√	√	√
	11289	Onions, frozen, whole, unprepared	35	√	√	√	√
	11291	Onions, spring or scallions (includes tops and bulb), raw	32	√	√	√	√
	11292	Onions, young green, tops only	27	√	√	√	√
	11293	Onions, welsh, raw	34	√	√	√	√
	11294	Onions, sweet, raw	32	√	√	√	√
	11297	Parsley, fresh	36	√	√	√	√
	11300	Peas, edible-podded, raw	42	√	√	√	√
	11302	Peas, edible-podded, frozen, unprepared	42	√	√	√	√
	11333	Peppers, sweet, green, raw	20	√	√	√	√
	11337	Peppers, sweet, green, frozen, chopped, unprepared	20	√	√	√	√
	11344	Pigeonpeas, immature seeds, raw	136	√	√	√	√
	11350	Pokeberry shoots, (poke), raw	23	√	√	√	√
	11422	Pumpkin, raw	26	√	√	√	√
	11429	Radishes, raw	16	√	√	√	√
	11430	Radishes, oriental, raw	18	√	√	√	√
	11432	Radishes, oriental, dried	271	√	√	√	√
	11435	Rutabagas, raw	36	√	√	√	√
	11437	Salsify, (vegetable oyster), raw	82	√	√	√	√
	11446	Seaweed, laver, raw	35	√	√	√	√
	11457	Spinach, raw	23	√	√	√	√
	11463	Spinach, frozen, chopped or leaf, unprepared	29	√	√	√	√
	11467	Squash, summer, crookneck and straightneck, raw	19	√	√	√	√
	11473	Squash, summer, crookneck and straightneck, frozen, unprepared	20	√	√	√	√
	11477	Squash, summer, zucchini, includes skin, raw	17	√	√	√	√
	11479	Squash, summer, zucchini, includes skin, frozen, unprepared	17	√	√	√	√
	11482	Squash, winter, acorn, raw	40	√	√	√	√
	11489	Squash, winter, hubbard, raw	40	√	√	√	√
	11516	Sweet potato, frozen, unprepared	96	√	√	√	√
	11518	Taro, raw	112	√	√	√	√
	11520	Taro leaves, raw	42	√	√	√	√
	11527	Tomatoes, green, raw	23	√	√	√	√
	11529	Tomatoes, red, ripe, raw, year round average	18	√	√	√	√
	11564	Turnips, raw	28	√	√	√	√
	11566	Turnips, frozen, unprepared	16	√	√	√	√
	11574	Turnip greens, frozen, unprepared	22	√	√	√	√
	11576	Turnip greens and turnips, frozen, unprepared	21	√	√	√	√
	11591	Watercress, raw	11	√	√	√	√
	11593	Waxgourd, (chinese preserving melon), raw	13	√	√	√	√
	11601	Yam, raw	118	√	√	√	√
	11603	Yambean (jicama), raw	38	√	√	√	√
	11615	Chives, freeze-dried	311	√	√	√	√
	11624	Leeks, (bulb and lower-leaf portion), freeze-dried	321	√	√	√	√
	11625	Parsley, freeze-dried	271	√	√	√	√
	11634	Peppers, sweet, green, freeze-dried	314	√	√	√	√
	11637	Radishes, white icicle, raw	14	√	√	√	√
	11640	Shallots, freeze-dried	348	√	√	√	√
	11641	Squash, summer, all varieties, raw	16	√	√	√	√
	11643	Squash, winter, all varieties, raw	34	√	√	√	√
	11670	Peppers, hot chili, green, raw	40	√	√	√	√
	11677	Shallots, raw	72	√	√	√	√
	11698	Chrysanthemum leaves, raw	24	√	√	√	√
	ND	Cabbage, common	24	√	√	√	√
	11819	Peppers, hot chili, red, raw	40	√	√	√	√
	11821	Peppers, sweet, red, raw	31	√	√	√	√
	11917	Peppers, sweet, red, frozen, chopped, unprepared	20	√	√	√	√
	11931	Peppers, sweet, red, freeze-dried	314	√	√	√	√
	11950	Mushrooms, enoki, raw	37	√	√	√	√
	11951	Peppers, sweet, yellow, raw	27	√	√	√	√
	11955	Tomatoes, sun-dried	258	√	√	√	√
	11959	Arugula, raw	25	√	√	√	√
	11960	Carrots, baby, raw	35	√	√	√	√
	11962	Peppers, hot chile, sun-dried	324	√	√	√	√
	11963	Nopales, raw	16	√	√	√	√
	11965	Cauliflower, green, raw	31	√	√	√	√
	11976	Pepper, banana, raw	27	√	√	√	√
	11977	Peppers, serrano, raw	32	√	√	√	√
	11978	Peppers, ancho, dried	281	√	√	√	√
	11979	Peppers, jalapeno, raw	29	√	√	√	√
	11981	Peppers, hungarian, raw	29	√	√	√	√
	11982	Peppers, pasilla, dried	345	√	√	√	√
	11987	Mushrooms, oyster, raw	33	√	√	√	√
	11990	Wasabi, root, raw	109	√	√	√	√
	11993	Mushrooms, maitake, raw	31	√	√	√	√
	11998	Mushrooms, portabella, exposed to ultraviolet light, raw	22	√	√	√	√
	ND	Japanese chestnuts	154	√	√	√	√
	20003	Arrowroot flour	357	√	√	√	√
	35043	Huckleberries, raw (Alaska Native)	37	√	√	√	√
	35063	Rhubarb, wild, leaves (Alaska Native)	61	√	√	√	√
	43392	Palm hearts, raw	115	√	√	√	√
	44055	Celery flakes, dried	319	√	√	√	√
Outsider	2047	Salt, table	0	√	√	√	√
	19296	Honey	304	√	√	√	√
	1124	Egg, white, raw, fresh	52	√	√		√
	1172	Egg, white, raw, frozen	47	√	√		√
	1173	Egg, white, dried	382	√	√		√
	ND	Duck and goose fat	891	√			√

## Sheet: b
(b) Nutritional fitness (NF) and ϕij in a control diet. Foods with NF > 0.7 are highlighted in blue (NF is rounded to 2 decimal places for visual clarity). †Low-calorie foods (calorie density ≤ 200 kcal/100g). Foods with zero NF are not presented here. ϕij was calculated for each nutrient that has the lower bound of its recommended daily intake (Supplementary Table S1; ϕij is rounded to 2 decimal…
Food category	Food ID	Food name	Nutritional fitness	ϕij
Protein-rich	15101	Fish, snapper, mixed species, raw†	0.83	Vitamin D: 0.98	Vitamin B12: 0.94	Selenium: 0.84	Methionine: 0.72	Lysine: 0.71	Histidine: 0.6	Threonine: 0.6	Isoleucine: 0.59	Leucine: 0.59	Valine: 0.57	Protein: 0.51	Phenylalanine: 0.51	Choline: 0.5	Tryptophan: 0.49	Phosphorus: 0.32	Niacin: 0.3	Pantothenic acid: 0.28	Vitamin B6: 0.27	Potassium: 0.18	Magnesium: 0.13	Vitamin E: 0.12	Zinc: 0.12	Calcium: 0.11	Vitamin A: 0.11	Thiamin: 0.08	Total lipid: 0.06	Iron: 0.03	Copper: 0.03	Folate: 0.03	Vitamin C: 0.02	Manganese: 0.01	Riboflavin: 0.0	Vitamin K: 0.0	Fiber: 0.0	Carbohydrate: 0.0	Linoleic acid: 0.0	alpha-Linolenic acid: 0.0
	15057	Fish, ocean perch, Atlantic, raw†	0.8	Vitamin B12: 0.96	Vitamin D: 0.95	Selenium: 0.86	Methionine: 0.73	Lysine: 0.72	Threonine: 0.59	Isoleucine: 0.58	Choline: 0.58	Leucine: 0.57	Valine: 0.53	Phenylalanine: 0.49	Histidine: 0.49	Protein: 0.48	Tryptophan: 0.48	Phosphorus: 0.41	Niacin: 0.34	Pantothenic acid: 0.15	Calcium: 0.11	Zinc: 0.11	Potassium: 0.11	Magnesium: 0.1	Vitamin E: 0.09	Thiamin: 0.08	Vitamin B6: 0.08	Total lipid: 0.07	Folate: 0.06	Riboflavin: 0.06	Iron: 0.05	Vitamin A: 0.05	alpha-Linolenic acid: 0.03	Copper: 0.03	Manganese: 0.01	Linoleic acid: 0.01	Vitamin K: 0.0	Vitamin C: 0.0	Fiber: 0.0	Carbohydrate: 0.0
	15028	Fish, flatfish (flounder and sole species), raw†	0.79	Vitamin D: 0.97	Vitamin B12: 0.94	Selenium: 0.85	Methionine: 0.71	Lysine: 0.69	Choline: 0.6	Threonine: 0.55	Isoleucine: 0.55	Leucine: 0.54	Valine: 0.51	Histidine: 0.49	Phenylalanine: 0.45	Tryptophan: 0.44	Protein: 0.44	Phosphorus: 0.42	Niacin: 0.33	Zinc: 0.12	Pantothenic acid: 0.11	Vitamin B6: 0.1	Total lipid: 0.1	Vitamin E: 0.1	Calcium: 0.1	Potassium: 0.1	Magnesium: 0.09	Thiamin: 0.05	Vitamin A: 0.05	Iron: 0.04	Folate: 0.04	alpha-Linolenic acid: 0.03	Riboflavin: 0.03	Copper: 0.03	Linoleic acid: 0.01	Manganese: 0.01	Vitamin K: 0.0	Vitamin C: 0.0	Fiber: 0.0	Carbohydrate: 0.0
	15062	Fish, pike, northern, raw†	0.78	Vitamin D: 0.97	Vitamin B12: 0.95	Lysine: 0.77	Methionine: 0.77	Selenium: 0.76	Threonine: 0.65	Isoleucine: 0.65	Histidine: 0.65	Leucine: 0.64	Valine: 0.62	Choline: 0.61	Protein: 0.56	Phenylalanine: 0.56	Tryptophan: 0.54	Niacin: 0.46	Phosphorus: 0.41	Pantothenic acid: 0.35	Zinc: 0.25	Calcium: 0.23	Potassium: 0.16	Magnesium: 0.15	Manganese: 0.15	Vitamin B6: 0.13	Iron: 0.13	Thiamin: 0.13	Folate: 0.11	Vitamin A: 0.11	Riboflavin: 0.08	Copper: 0.07	Vitamin C: 0.06	Total lipid: 0.04	Vitamin E: 0.03	Vitamin K: 0.0	Fiber: 0.0	Carbohydrate: 0.0	Linoleic acid: 0.0	alpha-Linolenic acid: 0.0
	15015	Fish, cod, Atlantic, raw†	0.76	Vitamin B12: 0.93	Vitamin D: 0.91	Selenium: 0.88	Lysine: 0.76	Methionine: 0.76	Threonine: 0.65	Histidine: 0.65	Isoleucine: 0.64	Leucine: 0.64	Choline: 0.62	Valine: 0.62	Protein: 0.56	Phenylalanine: 0.55	Tryptophan: 0.54	Niacin: 0.45	Phosphorus: 0.4	Vitamin B6: 0.24	Potassium: 0.23	Zinc: 0.19	Thiamin: 0.16	Magnesium: 0.16	Vitamin E: 0.11	Pantothenic acid: 0.1	Riboflavin: 0.09	Iron: 0.09	Calcium: 0.07	Vitamin A: 0.06	Folate: 0.06	Copper: 0.04	Total lipid: 0.04	Vitamin C: 0.01	Manganese: 0.01	Vitamin K: 0.0	Fiber: 0.0	Carbohydrate: 0.0	Linoleic acid: 0.0	alpha-Linolenic acid: 0.0
	15132	Fish, whiting, mixed species, raw†	0.75	Vitamin B12: 0.94	Vitamin D: 0.91	Selenium: 0.82	Methionine: 0.69	Lysine: 0.67	Threonine: 0.55	Histidine: 0.54	Isoleucine: 0.54	Leucine: 0.54	Valine: 0.52	Protein: 0.46	Tryptophan: 0.45	Phenylalanine: 0.45	Choline: 0.44	Phosphorus: 0.32	Niacin: 0.31	Zinc: 0.23	Calcium: 0.14	Vitamin B6: 0.12	Potassium: 0.1	Vitamin A: 0.09	Pantothenic acid: 0.09	Thiamin: 0.08	Magnesium: 0.08	Folate: 0.07	Iron: 0.06	Total lipid: 0.05	Manganese: 0.05	Riboflavin: 0.04	Copper: 0.03	Vitamin E: 0.03	Vitamin K: 0.0	Vitamin C: 0.0	Fiber: 0.0	Carbohydrate: 0.0	Linoleic acid: 0.0	alpha-Linolenic acid: 0.0
	15091	Fish, sea bass, mixed species, raw†	0.7	Vitamin D: 0.95	Selenium: 0.84	Lysine: 0.71	Methionine: 0.69	Histidine: 0.61	Choline: 0.6	Isoleucine: 0.59	Leucine: 0.59	Threonine: 0.59	Vitamin B12: 0.57	Valine: 0.57	Protein: 0.52	Phenylalanine: 0.52	Tryptophan: 0.47	Niacin: 0.38	Phosphorus: 0.36	Pantothenic acid: 0.31	Vitamin B6: 0.27	Magnesium: 0.18	Thiamin: 0.18	Vitamin A: 0.18	Zinc: 0.16	Potassium: 0.15	Vitamin E: 0.14	Riboflavin: 0.14	Total lipid: 0.11	Iron: 0.07	Calcium: 0.05	Folate: 0.04	Copper: 0.03	Manganese: 0.01	Vitamin K: 0.0	Vitamin C: 0.0	Fiber: 0.0	Carbohydrate: 0.0	Linoleic acid: 0.0	alpha-Linolenic acid: 0.0
	15072	Fish, roe, mixed species, raw†	0.7	Vitamin D: 0.91	Vitamin B12: 0.82	Selenium: 0.4	Choline: 0.37	Lysine: 0.22	Methionine: 0.21	Isoleucine: 0.18	Leucine: 0.17	Threonine: 0.17	Valine: 0.16	Histidine: 0.15	Phenylalanine: 0.14	Tryptophan: 0.13	Protein: 0.12	Vitamin E: 0.12	Riboflavin: 0.1	Phosphorus: 0.1	Niacin: 0.08	Folate: 0.07	Pantothenic acid: 0.06	Thiamin: 0.05	Vitamin A: 0.04	Zinc: 0.04	Total lipid: 0.04	Vitamin C: 0.02	Vitamin B6: 0.02	Copper: 0.02	Potassium: 0.02	Iron: 0.01	Magnesium: 0.01	Calcium: 0.01	Carbohydrate: 0.0	Manganese: 0.0	Vitamin K: 0.0	Fiber: 0.0	Linoleic acid: 0.0	alpha-Linolenic acid: 0.0
	15039	Fish, herring, Atlantic, raw†	0.69	Vitamin B12: 0.96	Vitamin D: 0.96	Selenium: 0.78	Methionine: 0.64	Lysine: 0.63	Histidine: 0.51	Threonine: 0.51	Isoleucine: 0.5	Leucine: 0.5	Valine: 0.48	Phenylalanine: 0.42	Protein: 0.42	Tryptophan: 0.4	Choline: 0.39	Niacin: 0.37	Phosphorus: 0.29	Total lipid: 0.27	Pantothenic acid: 0.22	Zinc: 0.22	Vitamin B6: 0.2	Riboflavin: 0.19	Calcium: 0.14	Iron: 0.13	Potassium: 0.12	Thiamin: 0.12	Vitamin E: 0.1	Magnesium: 0.1	Copper: 0.08	Vitamin A: 0.07	Folate: 0.05	Manganese: 0.01	Vitamin C: 0.01	Vitamin K: 0.0	Fiber: 0.0	Carbohydrate: 0.0	Linoleic acid: 0.0	alpha-Linolenic acid: 0.0
	ND	Whitefish, mixed species†	0.67	Vitamin D: 0.98	Vitamin B12: 0.85	Methionine: 0.66	Lysine: 0.65	Selenium: 0.61	Histidine: 0.53	Threonine: 0.53	Leucine: 0.52	Isoleucine: 0.51	Valine: 0.49	Protein: 0.43	Phenylalanine: 0.43	Tryptophan: 0.43	Choline: 0.41	Niacin: 0.38	Phosphorus: 0.33	Pantothenic acid: 0.25	Zinc: 0.23	Vitamin B6: 0.2	Total lipid: 0.19	Thiamin: 0.17	Potassium: 0.12	Riboflavin: 0.11	Magnesium: 0.1	Vitamin A: 0.09	Folate: 0.08	Calcium: 0.07	Copper: 0.06	Iron: 0.05	Manganese: 0.03	Vitamin E: 0.02	Vitamin K: 0.0	Vitamin C: 0.0	Fiber: 0.0	Carbohydrate: 0.0	Linoleic acid: 0.0	alpha-Linolenic acid: 0.0
	15117	Fish, tuna, fresh, bluefin, raw†	0.67	Vitamin B12: 0.89	Vitamin D: 0.89	Vitamin A: 0.63	Selenium: 0.54	Methionine: 0.44	Lysine: 0.41	Threonine: 0.31	Isoleucine: 0.3	Leucine: 0.3	Histidine: 0.29	Niacin: 0.28	Valine: 0.28	Tryptophan: 0.24	Phenylalanine: 0.23	Protein: 0.23	Choline: 0.14	Pantothenic acid: 0.13	Phosphorus: 0.13	Vitamin B6: 0.12	Thiamin: 0.12	Riboflavin: 0.08	Total lipid: 0.06	Magnesium: 0.06	Zinc: 0.05	Iron: 0.05	Potassium: 0.03	Vitamin E: 0.03	Copper: 0.03	Calcium: 0.01	Folate: 0.0	Manganese: 0.0	Vitamin C: 0.0	Fiber: 0.0	Vitamin K: 0.0	Carbohydrate: 0.0	Linoleic acid: 0.0	alpha-Linolenic acid: 0.0
	15081	Fish, salmon, coho, wild, raw†	0.66	Vitamin D: 0.92	Vitamin B12: 0.82	Selenium: 0.58	Methionine: 0.48	Lysine: 0.46	Threonine: 0.35	Isoleucine: 0.34	Histidine: 0.34	Leucine: 0.33	Valine: 0.32	Niacin: 0.31	Choline: 0.3	Tryptophan: 0.27	Phenylalanine: 0.26	Protein: 0.26	Vitamin B6: 0.17	Phosphorus: 0.16	Pantothenic acid: 0.14	Total lipid: 0.08	Potassium: 0.07	Thiamin: 0.07	Riboflavin: 0.06	Zinc: 0.05	Vitamin A: 0.05	Magnesium: 0.04	Calcium: 0.04	Iron: 0.04	Vitamin E: 0.03	Folate: 0.02	Copper: 0.02	Vitamin C: 0.0	Manganese: 0.0	Vitamin K: 0.0	Fiber: 0.0	Carbohydrate: 0.0	Linoleic acid: 0.0	alpha-Linolenic acid: 0.0
	15060	Fish, perch, mixed species, raw†	0.65	Vitamin D: 0.89	Vitamin B12: 0.81	Methionine: 0.55	Lysine: 0.53	Selenium: 0.5	Threonine: 0.42	Isoleucine: 0.42	Histidine: 0.42	Leucine: 0.41	Valine: 0.39	Phenylalanine: 0.34	Tryptophan: 0.34	Protein: 0.33	Choline: 0.29	Niacin: 0.23	Phosphorus: 0.21	Zinc: 0.18	Manganese: 0.17	Pantothenic acid: 0.17	Calcium: 0.14	Copper: 0.09	Iron: 0.08	Potassium: 0.07	Magnesium: 0.07	Vitamin B6: 0.06	Thiamin: 0.06	Riboflavin: 0.06	Total lipid: 0.02	Vitamin A: 0.02	Folate: 0.02	Vitamin E: 0.01	Vitamin C: 0.01	Vitamin K: 0.0	Fiber: 0.0	Carbohydrate: 0.0	Linoleic acid: 0.0	alpha-Linolenic acid: 0.0
	15240	Fish, trout, rainbow, farmed, raw†	0.64	Vitamin D: 0.93	Vitamin B12: 0.84	Selenium: 0.52	Methionine: 0.5	Lysine: 0.48	Threonine: 0.39	Histidine: 0.38	Isoleucine: 0.37	Leucine: 0.37	Valine: 0.35	Niacin: 0.32	Tryptophan: 0.31	Phenylalanine: 0.3	Protein: 0.3	Pantothenic acid: 0.27	Choline: 0.23	Phosphorus: 0.18	Vitamin E: 0.16	Vitamin B6: 0.14	Vitamin A: 0.13	Total lipid: 0.11	Thiamin: 0.09	Potassium: 0.08	Zinc: 0.07	Riboflavin: 0.06	alpha-Linolenic acid: 0.05	Magnesium: 0.05	Linoleic acid: 0.05	Calcium: 0.03	Folate: 0.03	Iron: 0.03	Copper: 0.02	Vitamin C: 0.01	Manganese: 0.0	Vitamin K: 0.0	Fiber: 0.0	Carbohydrate: 0.0
	15085	Fish, salmon, sockeye, raw†	0.64	Vitamin D: 0.9	Vitamin B12: 0.84	Selenium: 0.5	Methionine: 0.46	Lysine: 0.43	Threonine: 0.34	Isoleucine: 0.32	Niacin: 0.32	Leucine: 0.32	Valine: 0.31	Histidine: 0.3	Tryptophan: 0.28	Phenylalanine: 0.26	Protein: 0.25	Choline: 0.24	Pantothenic acid: 0.18	Vitamin B6: 0.18	Phosphorus: 0.16	Thiamin: 0.1	Total lipid: 0.08	alpha-Linolenic acid: 0.06	Vitamin A: 0.06	Riboflavin: 0.06	Potassium: 0.06	Vitamin E: 0.05	Zinc: 0.05	Magnesium: 0.04	Linoleic acid: 0.03	Iron: 0.02	Copper: 0.02	Folate: 0.02	Calcium: 0.01	Manganese: 0.0	Vitamin K: 0.0	Vitamin C: 0.0	Fiber: 0.0	Carbohydrate: 0.0
	15051	Fish, mackerel, spanish, raw†	0.63	Vitamin D: 0.95	Vitamin B12: 0.87	Selenium: 0.73	Methionine: 0.6	Lysine: 0.58	Histidine: 0.47	Threonine: 0.47	Isoleucine: 0.46	Leucine: 0.46	Valine: 0.43	Phenylalanine: 0.38	Tryptophan: 0.38	Protein: 0.38	Niacin: 0.3	Choline: 0.27	Phosphorus: 0.23	Vitamin B6: 0.21	Pantothenic acid: 0.21	Total lipid: 0.17	Potassium: 0.14	Thiamin: 0.13	Riboflavin: 0.12	Zinc: 0.1	Vitamin A: 0.09	Magnesium: 0.09	Vitamin E: 0.05	Iron: 0.05	Copper: 0.04	Calcium: 0.02	Vitamin C: 0.01	Manganese: 0.0	Folate: 0.0	Vitamin K: 0.0	Fiber: 0.0	Carbohydrate: 0.0	Linoleic acid: 0.0	alpha-Linolenic acid: 0.0
	15025	Fish, eel, mixed species, raw†	0.63	Vitamin D: 0.88	Vitamin A: 0.67	Vitamin B12: 0.6	Methionine: 0.3	Lysine: 0.29	Threonine: 0.22	Histidine: 0.21	Leucine: 0.21	Isoleucine: 0.21	Valine: 0.2	Phenylalanine: 0.17	Protein: 0.16	Tryptophan: 0.16	Niacin: 0.15	Vitamin E: 0.14	Choline: 0.14	Total lipid: 0.13	Selenium: 0.12	Zinc: 0.11	Phosphorus: 0.1	Thiamin: 0.07	Potassium: 0.04	Pantothenic acid: 0.03	Iron: 0.02	Folate: 0.02	Magnesium: 0.02	Calcium: 0.02	Vitamin B6: 0.02	Riboflavin: 0.01	Copper: 0.01	Vitamin C: 0.01	Manganese: 0.0	Fiber: 0.0	Vitamin K: 0.0	Carbohydrate: 0.0	Linoleic acid: 0.0	alpha-Linolenic acid: 0.0
	15008	Fish, carp, raw†	0.61	Vitamin D: 0.95	Vitamin B12: 0.64	Methionine: 0.41	Lysine: 0.4	Selenium: 0.31	Threonine: 0.31	Isoleucine: 0.3	Leucine: 0.3	Histidine: 0.3	Valine: 0.28	Phosphorus: 0.26	Tryptophan: 0.24	Phenylalanine: 0.24	Protein: 0.23	Choline: 0.19	Zinc: 0.16	Niacin: 0.16	Pantothenic acid: 0.13	Total lipid: 0.09	Iron: 0.07	Thiamin: 0.07	Vitamin B6: 0.06	Potassium: 0.06	Calcium: 0.05	Magnesium: 0.05	Folate: 0.04	Vitamin E: 0.03	Copper: 0.03	Riboflavin: 0.02	Vitamin A: 0.01	Manganese: 0.01	Vitamin C: 0.01	Vitamin K: 0.0	Fiber: 0.0	Carbohydrate: 0.0	Linoleic acid: 0.0	alpha-Linolenic acid: 0.0
	15083	Fish, salmon, pink, raw†	0.6	Vitamin D: 0.9	Vitamin B12: 0.76	Selenium: 0.49	Methionine: 0.41	Lysine: 0.39	Threonine: 0.33	Isoleucine: 0.29	Niacin: 0.29	Valine: 0.28	Leucine: 0.28	Histidine: 0.27	Phenylalanine: 0.23	Choline: 0.23	Tryptophan: 0.23	Protein: 0.22	Vitamin B6: 0.17	Pantothenic acid: 0.15	Phosphorus: 0.15	Potassium: 0.06	Total lipid: 0.06	Thiamin: 0.05	Zinc: 0.04	Riboflavin: 0.04	Vitamin A: 0.04	Magnesium: 0.04	alpha-Linolenic acid: 0.03	Iron: 0.02	Copper: 0.02	Vitamin E: 0.01	Folate: 0.01	Calcium: 0.01	Linoleic acid: 0.0	Manganese: 0.0	Vitamin K: 0.0	Vitamin C: 0.0	Fiber: 0.0	Carbohydrate: 0.0
	15068	Fish, pompano, florida, raw†	0.6	Vitamin D: 0.96	Vitamin B12: 0.85	Selenium: 0.72	Methionine: 0.61	Lysine: 0.6	Threonine: 0.49	Histidine: 0.48	Isoleucine: 0.48	Leucine: 0.47	Valine: 0.45	Phenylalanine: 0.39	Thiamin: 0.39	Tryptophan: 0.39	Protein: 0.39	Niacin: 0.34	Choline: 0.28	Total lipid: 0.26	Pantothenic acid: 0.23	Phosphorus: 0.23	Zinc: 0.15	Vitamin B6: 0.13	Potassium: 0.13	Riboflavin: 0.1	Vitamin A: 0.09	Magnesium: 0.08	Iron: 0.07	Folate: 0.07	Calcium: 0.05	Copper: 0.03	Vitamin E: 0.02	Manganese: 0.0	Vitamin K: 0.0	Vitamin C: 0.0	Fiber: 0.0	Carbohydrate: 0.0	Linoleic acid: 0.0	alpha-Linolenic acid: 0.0
	15090	Fish, scup, raw†	0.6	Vitamin B12: 0.85	Vitamin D: 0.83	Selenium: 0.77	Methionine: 0.68	Lysine: 0.66	Threonine: 0.56	Isoleucine: 0.55	Histidine: 0.54	Leucine: 0.54	Valine: 0.53	Tryptophan: 0.48	Protein: 0.48	Niacin: 0.47	Phenylalanine: 0.46	Choline: 0.43	Pantothenic acid: 0.32	Phosphorus: 0.29	Vitamin B6: 0.28	Thiamin: 0.2	Zinc: 0.15	Potassium: 0.13	Riboflavin: 0.12	Calcium: 0.11	Total lipid: 0.1	Folate: 0.09	Iron: 0.09	Vitamin A: 0.09	Magnesium: 0.09	Vitamin E: 0.05	Copper: 0.05	Manganese: 0.02	Vitamin K: 0.0	Vitamin C: 0.0	Fiber: 0.0	Carbohydrate: 0.0	Linoleic acid: 0.0	alpha-Linolenic acid: 0.0
	15261	Fish, tilapia, raw†	0.59	Vitamin D: 0.9	Vitamin B12: 0.83	Selenium: 0.73	Methionine: 0.6	Lysine: 0.57	Threonine: 0.49	Isoleucine: 0.46	Leucine: 0.45	Valine: 0.43	Histidine: 0.41	Phenylalanine: 0.38	Protein: 0.38	Tryptophan: 0.38	Niacin: 0.35	Choline: 0.22	Phosphorus: 0.19	Pantothenic acid: 0.15	Vitamin B6: 0.12	Potassium: 0.1	Folate: 0.1	Zinc: 0.07	Magnesium: 0.07	Iron: 0.07	Copper: 0.06	Riboflavin: 0.05	Thiamin: 0.05	Total lipid: 0.04	alpha-Linolenic acid: 0.04	Vitamin E: 0.03	Calcium: 0.02	Manganese: 0.01	Vitamin K: 0.01	Vitamin C: 0.0	Fiber: 0.0	Vitamin A: 0.0	Carbohydrate: 0.0	Linoleic acid: 0.0
	1175	Milk, fluid, 1% fat, without added vitamin A and vitamin D†	0.58	Calcium: 0.56	Vitamin B12: 0.42	Choline: 0.31	Riboflavin: 0.3	Selenium: 0.29	Phosphorus: 0.29	Lysine: 0.28	Valine: 0.27	Methionine: 0.27	Leucine: 0.27	Isoleucine: 0.26	Pantothenic acid: 0.26	Histidine: 0.25	Zinc: 0.25	Phenylalanine: 0.25	Threonine: 0.23	Protein: 0.21	Tryptophan: 0.21	Potassium: 0.16	Niacin: 0.13	Carbohydrate: 0.12	Vitamin A: 0.12	Magnesium: 0.1	Total lipid: 0.09	Thiamin: 0.07	Folate: 0.07	Vitamin B6: 0.06	Copper: 0.03	Iron: 0.02	alpha-Linolenic acid: 0.02	Linoleic acid: 0.01	Manganese: 0.0	Vitamin E: 0.0	Vitamin K: 0.0	Vitamin C: 0.0	Fiber: 0.0	Vitamin D: 0.0
	15114	Fish, trout, mixed species, raw†	0.57	Vitamin D: 0.86	Vitamin B12: 0.81	Methionine: 0.52	Lysine: 0.51	Threonine: 0.41	Selenium: 0.41	Isoleucine: 0.41	Histidine: 0.41	Leucine: 0.4	Valine: 0.39	Pantothenic acid: 0.34	Tryptophan: 0.34	Phenylalanine: 0.34	Protein: 0.33	Niacin: 0.33	Choline: 0.27	Thiamin: 0.25	Phosphorus: 0.22	Manganese: 0.21	Riboflavin: 0.16	Total lipid: 0.14	Iron: 0.14	Zinc: 0.12	Vitamin B6: 0.11	Copper: 0.11	Potassium: 0.1	Calcium: 0.07	Magnesium: 0.05	Folate: 0.05	Vitamin A: 0.03	Vitamin E: 0.01	Vitamin C: 0.0	Vitamin K: 0.0	Fiber: 0.0	Carbohydrate: 0.0	Linoleic acid: 0.0	alpha-Linolenic acid: 0.0
	1091	Milk, dry, nonfat, regular, without added vitamin A and vitamin D	0.57	Calcium: 0.53	Vitamin B12: 0.36	Isoleucine: 0.29	Choline: 0.28	Valine: 0.27	Phosphorus: 0.27	Leucine: 0.27	Lysine: 0.27	Methionine: 0.26	Pantothenic acid: 0.25	Riboflavin: 0.25	Selenium: 0.25	Threonine: 0.24	Phenylalanine: 0.24	Histidine: 0.23	Zinc: 0.23	Tryptophan: 0.22	Protein: 0.21	Potassium: 0.16	Niacin: 0.14	Thiamin: 0.13	Carbohydrate: 0.12	Magnesium: 0.09	Folate: 0.06	Vitamin B6: 0.06	Vitamin C: 0.02	Iron: 0.02	Copper: 0.01	Total lipid: 0.01	Vitamin A: 0.0	Manganese: 0.0	Vitamin K: 0.0	Fiber: 0.0	Vitamin E: 0.0	Vitamin D: 0.0	Linoleic acid: 0.0	alpha-Linolenic acid: 0.0
	1174	Milk, reduced fat, fluid, 2% milkfat, without added vitamin A and vitamin D†	0.56	Calcium: 0.55	Vitamin B12: 0.46	Riboflavin: 0.3	Choline: 0.29	Lysine: 0.28	Zinc: 0.28	Phosphorus: 0.28	Valine: 0.27	Methionine: 0.27	Leucine: 0.27	Isoleucine: 0.26	Histidine: 0.26	Phenylalanine: 0.25	Pantothenic acid: 0.25	Threonine: 0.23	Vitamin A: 0.23	Selenium: 0.23	Protein: 0.21	Tryptophan: 0.2	Total lipid: 0.17	Potassium: 0.15	Thiamin: 0.13	Niacin: 0.12	Carbohydrate: 0.12	Magnesium: 0.1	Folate: 0.07	Vitamin B6: 0.06	alpha-Linolenic acid: 0.03	Linoleic acid: 0.03	Manganese: 0.02	Copper: 0.02	Iron: 0.01	Vitamin E: 0.01	Vitamin C: 0.01	Vitamin K: 0.01	Fiber: 0.0	Vitamin D: 0.0
	1155	Milk, dry, nonfat, instant, without added vitamin A and vitamin D	0.56	Calcium: 0.52	Vitamin B12: 0.37	Isoleucine: 0.28	Choline: 0.28	Phosphorus: 0.27	Riboflavin: 0.27	Valine: 0.27	Leucine: 0.26	Lysine: 0.26	Methionine: 0.25	Selenium: 0.25	Zinc: 0.24	Threonine: 0.24	Pantothenic acid: 0.23	Phenylalanine: 0.23	Histidine: 0.22	Tryptophan: 0.22	Protein: 0.2	Potassium: 0.16	Niacin: 0.13	Thiamin: 0.13	Carbohydrate: 0.12	Magnesium: 0.1	Folate: 0.06	Vitamin B6: 0.06	Vitamin C: 0.02	Iron: 0.01	Copper: 0.01	Total lipid: 0.01	Vitamin A: 0.0	Manganese: 0.0	Vitamin E: 0.0	Fiber: 0.0	Vitamin K: 0.0	Vitamin D: 0.0	Linoleic acid: 0.0	alpha-Linolenic acid: 0.0
	15172	Mollusks, scallop, mixed species, raw†	0.56	Vitamin B12: 0.55	Selenium: 0.47	Choline: 0.42	Methionine: 0.37	Phosphorus: 0.36	Lysine: 0.34	Protein: 0.28	Isoleucine: 0.28	Leucine: 0.27	Threonine: 0.26	Valine: 0.23	Phenylalanine: 0.22	Histidine: 0.22	Zinc: 0.21	Tryptophan: 0.21	Niacin: 0.15	Potassium: 0.08	Pantothenic acid: 0.08	Folate: 0.08	Magnesium: 0.07	Iron: 0.06	Vitamin B6: 0.04	Carbohydrate: 0.03	Copper: 0.02	Calcium: 0.02	Total lipid: 0.02	Riboflavin: 0.01	Thiamin: 0.01	Manganese: 0.01	alpha-Linolenic acid: 0.0	Vitamin A: 0.0	Linoleic acid: 0.0	Vitamin C: 0.0	Fiber: 0.0	Vitamin K: 0.0	Vitamin E: 0.0	Vitamin D: 0.0
	15110	Fish, swordfish, raw†	0.55	Vitamin D: 0.89	Vitamin B12: 0.62	Selenium: 0.57	Methionine: 0.36	Lysine: 0.35	Threonine: 0.25	Isoleucine: 0.25	Leucine: 0.24	Histidine: 0.24	Niacin: 0.23	Valine: 0.23	Phenylalanine: 0.19	Tryptophan: 0.18	Protein: 0.18	Choline: 0.14	Phosphorus: 0.12	Vitamin B6: 0.1	Total lipid: 0.07	Vitamin E: 0.06	Zinc: 0.05	Potassium: 0.05	Pantothenic acid: 0.04	Vitamin A: 0.03	Thiamin: 0.03	Magnesium: 0.03	Riboflavin: 0.02	Iron: 0.02	alpha-Linolenic acid: 0.01	Copper: 0.01	Calcium: 0.0	Folate: 0.0	Linoleic acid: 0.0	Manganese: 0.0	Vitamin K: 0.0	Vitamin C: 0.0	Fiber: 0.0	Carbohydrate: 0.0
	15157	Mollusks, clam, mixed species, raw†	0.55	Vitamin B12: 0.79	Selenium: 0.52	Methionine: 0.35	Lysine: 0.31	Threonine: 0.29	Choline: 0.29	Isoleucine: 0.28	Leucine: 0.27	Valine: 0.26	Tryptophan: 0.25	Protein: 0.23	Phenylalanine: 0.23	Histidine: 0.22	Vitamin A: 0.19	Phosphorus: 0.18	Iron: 0.15	Niacin: 0.15	Zinc: 0.09	Calcium: 0.08	Magnesium: 0.04	Vitamin E: 0.04	Copper: 0.03	Pantothenic acid: 0.03	Manganese: 0.03	Carbohydrate: 0.02	Total lipid: 0.02	Riboflavin: 0.02	Folate: 0.02	alpha-Linolenic acid: 0.01	Potassium: 0.01	Thiamin: 0.01	Vitamin B6: 0.0	Linoleic acid: 0.0	Vitamin K: 0.0	Vitamin C: 0.0	Fiber: 0.0	Vitamin D: 0.0
	15066	Fish, pollock, walleye, raw†	0.54	Vitamin B12: 0.69	Selenium: 0.62	Lysine: 0.51	Methionine: 0.51	Choline: 0.49	Isoleucine: 0.4	Threonine: 0.39	Leucine: 0.39	Valine: 0.37	Phosphorus: 0.36	Tryptophan: 0.33	Histidine: 0.33	Protein: 0.33	Phenylalanine: 0.32	Niacin: 0.23	Vitamin D: 0.13	Zinc: 0.1	Pantothenic acid: 0.1	Potassium: 0.07	Riboflavin: 0.06	Magnesium: 0.06	Calcium: 0.05	Vitamin B6: 0.05	Iron: 0.04	Thiamin: 0.04	Vitamin E: 0.04	Copper: 0.03	Folate: 0.02	Total lipid: 0.02	Vitamin A: 0.01	Manganese: 0.01	alpha-Linolenic acid: 0.0	Linoleic acid: 0.0	Vitamin C: 0.0	Fiber: 0.0	Vitamin K: 0.0	Carbohydrate: 0.0
	1151	Milk, nonfat, fluid, without added vitamin A and vitamin D (fat free or skim)†	0.53	Calcium: 0.5	Vitamin B12: 0.38	Phosphorus: 0.26	Riboflavin: 0.26	Choline: 0.24	Lysine: 0.24	Selenium: 0.24	Pantothenic acid: 0.24	Valine: 0.23	Methionine: 0.23	Leucine: 0.23	Isoleucine: 0.22	Zinc: 0.22	Phenylalanine: 0.22	Histidine: 0.22	Threonine: 0.2	Protein: 0.18	Tryptophan: 0.18	Potassium: 0.14	Thiamin: 0.13	Niacin: 0.11	Carbohydrate: 0.11	Magnesium: 0.09	Folate: 0.06	Vitamin B6: 0.05	Copper: 0.03	Vitamin A: 0.01	Iron: 0.01	Total lipid: 0.01	Manganese: 0.0	Vitamin E: 0.0	Vitamin C: 0.0	Fiber: 0.0	Vitamin K: 0.0	Vitamin D: 0.0	Linoleic acid: 0.0	alpha-Linolenic acid: 0.0
	15019	Fish, cod, Pacific, raw†	0.53	Vitamin B12: 0.74	Selenium: 0.68	Lysine: 0.57	Methionine: 0.55	Choline: 0.49	Isoleucine: 0.45	Threonine: 0.45	Leucine: 0.45	Valine: 0.42	Histidine: 0.39	Protein: 0.38	Phenylalanine: 0.38	Tryptophan: 0.37	Phosphorus: 0.37	Vitamin D: 0.34	Niacin: 0.27	Pantothenic acid: 0.12	Potassium: 0.1	Zinc: 0.1	Magnesium: 0.08	Vitamin B6: 0.08	Thiamin: 0.05	Vitamin E: 0.04	Folate: 0.04	Riboflavin: 0.04	Iron: 0.03	Calcium: 0.03	Copper: 0.02	Total lipid: 0.02	Manganese: 0.01	Vitamin A: 0.01	Linoleic acid: 0.0	alpha-Linolenic acid: 0.0	Vitamin C: 0.0	Fiber: 0.0	Vitamin K: 0.0	Carbohydrate: 0.0
	15038	Fish, halibut, Greenland, raw†	0.53	Vitamin D: 0.89	Selenium: 0.44	Vitamin B12: 0.33	Lysine: 0.28	Methionine: 0.27	Leucine: 0.2	Isoleucine: 0.2	Histidine: 0.2	Threonine: 0.2	Valine: 0.19	Total lipid: 0.17	Phenylalanine: 0.16	Choline: 0.16	Protein: 0.15	Tryptophan: 0.14	Niacin: 0.1	Phosphorus: 0.1	Vitamin B6: 0.07	Zinc: 0.04	Potassium: 0.04	Pantothenic acid: 0.03	Magnesium: 0.03	Iron: 0.03	Thiamin: 0.03	Vitamin E: 0.02	Riboflavin: 0.02	Vitamin A: 0.01	Copper: 0.01	Calcium: 0.0	Folate: 0.0	Manganese: 0.0	Vitamin K: 0.0	Vitamin C: 0.0	Fiber: 0.0	Carbohydrate: 0.0	Linoleic acid: 0.0	alpha-Linolenic acid: 0.0
	11001	Alfalfa seeds, sprouted, raw†	0.53	Vitamin K: 0.75	Zinc: 0.4	Folate: 0.35	Pantothenic acid: 0.34	Iron: 0.33	Copper: 0.28	Calcium: 0.22	Choline: 0.22	Thiamin: 0.22	Vitamin C: 0.21	Riboflavin: 0.21	Phosphorus: 0.2	Manganese: 0.2	Magnesium: 0.2	Protein: 0.2	Leucine: 0.19	Isoleucine: 0.18	Threonine: 0.18	Fiber: 0.17	Lysine: 0.17	Valine: 0.17	Potassium: 0.08	Niacin: 0.07	Vitamin A: 0.07	Vitamin B6: 0.06	Total lipid: 0.05	Carbohydrate: 0.05	Selenium: 0.05	Vitamin E: 0.0	Histidine: 0.0	Vitamin B12: 0.0	Vitamin D: 0.0	Linoleic acid: 0.0	alpha-Linolenic acid: 0.0	Tryptophan: 0.0	Methionine: 0.0	Phenylalanine: 0.0
	13325	Beef, variety meats and by-products, liver, raw†	0.53	Vitamin A: 0.7	Vitamin B12: 0.63	Copper: 0.35	Choline: 0.14	Pantothenic acid: 0.14	Riboflavin: 0.12	Folate: 0.09	Selenium: 0.08	Niacin: 0.07	Zinc: 0.07	Iron: 0.05	Methionine: 0.05	Valine: 0.04	Leucine: 0.04	Lysine: 0.04	Phenylalanine: 0.04	Histidine: 0.04	Vitamin B6: 0.04	Isoleucine: 0.04	Threonine: 0.04	Phosphorus: 0.04	Tryptophan: 0.04	Protein: 0.03	Vitamin D: 0.02	Thiamin: 0.02	Manganese: 0.01	Potassium: 0.01	Total lipid: 0.01	Magnesium: 0.0	Linoleic acid: 0.0	Vitamin K: 0.0	Carbohydrate: 0.0	Vitamin E: 0.0	Calcium: 0.0	Vitamin C: 0.0	alpha-Linolenic acid: 0.0	Fiber: 0.0
	15046	Fish, mackerel, Atlantic, raw	0.53	Vitamin D: 0.85	Vitamin B12: 0.76	Selenium: 0.43	Methionine: 0.27	Lysine: 0.26	Niacin: 0.19	Threonine: 0.18	Histidine: 0.18	Isoleucine: 0.18	Leucine: 0.18	Valine: 0.16	Tryptophan: 0.14	Phenylalanine: 0.13	Protein: 0.13	Total lipid: 0.11	Choline: 0.1	Pantothenic acid: 0.08	Phosphorus: 0.08	Riboflavin: 0.07	Vitamin B6: 0.07	Magnesium: 0.05	Thiamin: 0.05	Iron: 0.05	Zinc: 0.04	Vitamin E: 0.03	Vitamin A: 0.03	Potassium: 0.03	Copper: 0.02	Vitamin K: 0.01	Calcium: 0.01	Manganese: 0.0	Folate: 0.0	Vitamin C: 0.0	Fiber: 0.0	Carbohydrate: 0.0	Linoleic acid: 0.0	alpha-Linolenic acid: 0.0
	80200	Frog legs, raw†	0.53	Selenium: 0.52	Choline: 0.44	Protein: 0.37	Vitamin B12: 0.35	Zinc: 0.24	Phosphorus: 0.22	Copper: 0.21	Iron: 0.2	Riboflavin: 0.17	Thiamin: 0.17	Potassium: 0.11	Vitamin E: 0.1	Vitamin D: 0.1	Niacin: 0.08	Folate: 0.08	Vitamin B6: 0.07	Magnesium: 0.07	Calcium: 0.05	Vitamin A: 0.04	Total lipid: 0.01	Vitamin K: 0.0	Histidine: 0.0	Vitamin C: 0.0	Pantothenic acid: 0.0	Fiber: 0.0	Manganese: 0.0	Carbohydrate: 0.0	Linoleic acid: 0.0	alpha-Linolenic acid: 0.0	Tryptophan: 0.0	Threonine: 0.0	Isoleucine: 0.0	Leucine: 0.0	Lysine: 0.0	Methionine: 0.0	Phenylalanine: 0.0	Valine: 0.0
	15065	Fish, pollock, Atlantic, raw†	0.53	Vitamin B12: 0.81	Selenium: 0.66	Methionine: 0.53	Lysine: 0.5	Vitamin D: 0.47	Threonine: 0.44	Histidine: 0.42	Leucine: 0.42	Isoleucine: 0.42	Valine: 0.4	Tryptophan: 0.37	Phenylalanine: 0.36	Protein: 0.36	Choline: 0.33	Niacin: 0.3	Phosphorus: 0.25	Magnesium: 0.16	Vitamin B6: 0.13	Riboflavin: 0.12	Pantothenic acid: 0.1	Calcium: 0.1	Zinc: 0.09	Potassium: 0.09	Thiamin: 0.05	Iron: 0.04	Copper: 0.04	Vitamin E: 0.02	Vitamin A: 0.02	Total lipid: 0.02	Folate: 0.01	Manganese: 0.0	Vitamin K: 0.0	Vitamin C: 0.0	Fiber: 0.0	Carbohydrate: 0.0	Linoleic acid: 0.0	alpha-Linolenic acid: 0.0
	1211	Milk, whole, 3.25% milkfat, without added vitamin A and vitamin D†	0.52	Calcium: 0.44	Vitamin B12: 0.38	Vitamin A: 0.26	Riboflavin: 0.21	Total lipid: 0.2	Selenium: 0.2	Lysine: 0.18	Pantothenic acid: 0.18	Valine: 0.18	Leucine: 0.18	Phosphorus: 0.18	Methionine: 0.17	Isoleucine: 0.17	Choline: 0.17	Histidine: 0.17	Phenylalanine: 0.17	Zinc: 0.15	Threonine: 0.15	Protein: 0.13	Tryptophan: 0.13	Thiamin: 0.1	Potassium: 0.09	Carbohydrate: 0.08	Niacin: 0.08	Vitamin D: 0.07	Magnesium: 0.06	Copper: 0.05	Folate: 0.04	Vitamin B6: 0.04	Vitamin E: 0.02	Iron: 0.01	Vitamin K: 0.01	Manganese: 0.0	Vitamin C: 0.0	Fiber: 0.0	Linoleic acid: 0.0	alpha-Linolenic acid: 0.0
	15036	Fish, halibut, Atlantic and Pacific, raw†	0.52	Vitamin D: 0.81	Selenium: 0.57	Vitamin B12: 0.48	Methionine: 0.41	Lysine: 0.4	Threonine: 0.31	Histidine: 0.3	Isoleucine: 0.3	Leucine: 0.3	Valine: 0.28	Niacin: 0.27	Tryptophan: 0.24	Phenylalanine: 0.24	Protein: 0.22	Choline: 0.17	Phosphorus: 0.15	Vitamin B6: 0.14	Potassium: 0.07	Pantothenic acid: 0.06	Zinc: 0.04	Magnesium: 0.03	Thiamin: 0.03	Vitamin E: 0.03	Folate: 0.03	Vitamin A: 0.02	Total lipid: 0.02	Riboflavin: 0.01	Copper: 0.01	Iron: 0.01	alpha-Linolenic acid: 0.01	Calcium: 0.01	Manganese: 0.0	Linoleic acid: 0.0	Vitamin C: 0.0	Fiber: 0.0	Vitamin K: 0.0	Carbohydrate: 0.0
	15104	Fish, sturgeon, mixed species, raw†	0.52	Vitamin D: 0.81	Vitamin B12: 0.5	Methionine: 0.26	Lysine: 0.24	Niacin: 0.22	Threonine: 0.18	Selenium: 0.18	Histidine: 0.18	Leucine: 0.18	Isoleucine: 0.18	Vitamin A: 0.17	Valine: 0.16	Tryptophan: 0.14	Phenylalanine: 0.14	Protein: 0.13	Choline: 0.11	Pantothenic acid: 0.09	Phosphorus: 0.09	Total lipid: 0.04	Vitamin B6: 0.04	Magnesium: 0.04	Potassium: 0.03	Zinc: 0.03	Thiamin: 0.03	Iron: 0.03	Riboflavin: 0.02	Folate: 0.02	Vitamin E: 0.02	Copper: 0.01	Calcium: 0.01	Manganese: 0.0	Vitamin K: 0.0	Vitamin C: 0.0	Fiber: 0.0	Carbohydrate: 0.0	Linoleic acid: 0.0	alpha-Linolenic acid: 0.0
	15050	Fish, mackerel, Pacific and jack, mixed species, raw†	0.52	Vitamin D: 0.83	Vitamin B12: 0.7	Selenium: 0.42	Methionine: 0.33	Lysine: 0.31	Threonine: 0.23	Histidine: 0.22	Isoleucine: 0.22	Niacin: 0.22	Leucine: 0.22	Valine: 0.2	Tryptophan: 0.17	Phenylalanine: 0.17	Protein: 0.16	Choline: 0.12	Riboflavin: 0.1	Total lipid: 0.07	Vitamin B6: 0.06	Phosphorus: 0.05	Zinc: 0.05	Iron: 0.04	Potassium: 0.04	Thiamin: 0.04	Pantothenic acid: 0.04	Magnesium: 0.03	Vitamin E: 0.02	Copper: 0.02	Calcium: 0.02	Vitamin A: 0.01	Vitamin C: 0.01	Folate: 0.0	Manganese: 0.0	Vitamin K: 0.0	Fiber: 0.0	Carbohydrate: 0.0	Linoleic acid: 0.0	alpha-Linolenic acid: 0.0
	90560	Mollusks, snail, raw†	0.51	Selenium: 0.6	Magnesium: 0.43	Choline: 0.4	Iron: 0.34	Protein: 0.33	Vitamin B12: 0.32	Phosphorus: 0.31	Vitamin E: 0.28	Copper: 0.27	Zinc: 0.23	Potassium: 0.13	Niacin: 0.09	Riboflavin: 0.08	Vitamin A: 0.07	Vitamin B6: 0.07	Total lipid: 0.04	Folate: 0.03	Calcium: 0.03	Carbohydrate: 0.02	Thiamin: 0.01	Vitamin K: 0.0	Histidine: 0.0	Vitamin C: 0.0	Pantothenic acid: 0.0	Fiber: 0.0	Manganese: 0.0	Vitamin D: 0.0	Linoleic acid: 0.0	alpha-Linolenic acid: 0.0	Tryptophan: 0.0	Threonine: 0.0	Isoleucine: 0.0	Leucine: 0.0	Lysine: 0.0	Methionine: 0.0	Phenylalanine: 0.0	Valine: 0.0
	15166	Mollusks, octopus, common, raw†	0.51	Vitamin B12: 0.85	Selenium: 0.63	Iron: 0.41	Lysine: 0.38	Methionine: 0.37	Choline: 0.35	Threonine: 0.33	Isoleucine: 0.33	Leucine: 0.31	Zinc: 0.3	Valine: 0.29	Protein: 0.29	Tryptophan: 0.27	Phenylalanine: 0.27	Copper: 0.27	Histidine: 0.26	Niacin: 0.23	Phosphorus: 0.22	Vitamin B6: 0.16	Pantothenic acid: 0.14	Calcium: 0.12	Potassium: 0.11	Vitamin A: 0.1	Magnesium: 0.08	Vitamin E: 0.08	Folate: 0.07	Vitamin C: 0.04	Thiamin: 0.03	Total lipid: 0.03	Riboflavin: 0.03	Carbohydrate: 0.02	Manganese: 0.01	Vitamin K: 0.0	Fiber: 0.0	Vitamin D: 0.0	Linoleic acid: 0.0	alpha-Linolenic acid: 0.0
	16118	Soy flour, low-fat	0.5	Selenium: 0.4	Choline: 0.33	Copper: 0.31	Folate: 0.31	Manganese: 0.3	Iron: 0.3	Thiamin: 0.29	Protein: 0.26	Zinc: 0.25	Phosphorus: 0.23	Magnesium: 0.23	Calcium: 0.22	Potassium: 0.2	Vitamin B6: 0.16	Fiber: 0.16	Pantothenic acid: 0.15	Carbohydrate: 0.09	Total lipid: 0.08	Riboflavin: 0.06	Niacin: 0.05	Vitamin E: 0.01	Vitamin K: 0.01	Vitamin A: 0.0	Histidine: 0.0	Vitamin C: 0.0	Vitamin B12: 0.0	Vitamin D: 0.0	Linoleic acid: 0.0	alpha-Linolenic acid: 0.0	Tryptophan: 0.0	Threonine: 0.0	Isoleucine: 0.0	Leucine: 0.0	Lysine: 0.0	Methionine: 0.0	Phenylalanine: 0.0	Valine: 0.0
	15010	Fish, catfish, channel, wild, raw†	0.5	Vitamin D: 0.82	Vitamin B12: 0.49	Methionine: 0.28	Lysine: 0.26	Selenium: 0.23	Threonine: 0.2	Leucine: 0.2	Isoleucine: 0.2	Histidine: 0.2	Valine: 0.19	Tryptophan: 0.16	Phenylalanine: 0.16	Protein: 0.16	Niacin: 0.12	Phosphorus: 0.11	Pantothenic acid: 0.1	Thiamin: 0.09	Zinc: 0.05	Potassium: 0.05	Total lipid: 0.04	Magnesium: 0.03	Vitamin B6: 0.03	Riboflavin: 0.02	Folate: 0.02	Vitamin A: 0.02	Iron: 0.01	Copper: 0.01	Calcium: 0.01	Manganese: 0.0	Vitamin C: 0.0	Fiber: 0.0	Choline: 0.0	Vitamin K: 0.0	Vitamin E: 0.0	Carbohydrate: 0.0	Linoleic acid: 0.0	alpha-Linolenic acid: 0.0
	15177	Mollusks, whelk, unspecified, raw†	0.48	Vitamin B12: 0.71	Selenium: 0.54	Methionine: 0.39	Copper: 0.37	Threonine: 0.35	Leucine: 0.34	Lysine: 0.34	Tryptophan: 0.32	Valine: 0.3	Iron: 0.3	Protein: 0.3	Isoleucine: 0.3	Histidine: 0.28	Phenylalanine: 0.28	Choline: 0.24	Zinc: 0.23	Niacin: 0.2	Magnesium: 0.15	Phosphorus: 0.13	Vitamin B6: 0.11	Manganese: 0.1	Calcium: 0.08	Potassium: 0.08	Riboflavin: 0.05	Pantothenic acid: 0.05	Carbohydrate: 0.04	Vitamin A: 0.04	Thiamin: 0.02	Vitamin C: 0.02	Folate: 0.02	Total lipid: 0.01	Vitamin E: 0.01	Vitamin K: 0.0	Fiber: 0.0	Vitamin D: 0.0	Linoleic acid: 0.0	alpha-Linolenic acid: 0.0
	15099	Fish, smelt, rainbow, raw†	0.48	Vitamin B12: 0.67	Selenium: 0.57	Methionine: 0.43	Lysine: 0.42	Histidine: 0.35	Threonine: 0.34	Isoleucine: 0.34	Leucine: 0.34	Valine: 0.32	Phenylalanine: 0.29	Protein: 0.29	Vitamin D: 0.28	Tryptophan: 0.28	Choline: 0.27	Zinc: 0.25	Phosphorus: 0.22	Niacin: 0.19	Manganese: 0.16	Pantothenic acid: 0.13	Calcium: 0.1	Copper: 0.09	Iron: 0.08	Potassium: 0.07	Magnesium: 0.07	Vitamin B6: 0.06	Riboflavin: 0.06	Total lipid: 0.05	Vitamin E: 0.03	Vitamin A: 0.03	Folate: 0.01	Thiamin: 0.01	Vitamin K: 0.0	Vitamin C: 0.0	Fiber: 0.0	Carbohydrate: 0.0	Linoleic acid: 0.0	alpha-Linolenic acid: 0.0
	15095	Fish, shark, mixed species, raw†	0.46	Selenium: 0.62	Vitamin B12: 0.61	Methionine: 0.51	Lysine: 0.5	Histidine: 0.42	Threonine: 0.41	Leucine: 0.4	Isoleucine: 0.4	Valine: 0.38	Phenylalanine: 0.35	Protein: 0.35	Choline: 0.34	Tryptophan: 0.33	Niacin: 0.29	Vitamin D: 0.28	Phosphorus: 0.23	Pantothenic acid: 0.16	Vitamin B6: 0.15	Vitamin A: 0.15	Magnesium: 0.12	Total lipid: 0.12	Zinc: 0.1	Iron: 0.09	Calcium: 0.08	Vitamin E: 0.06	Potassium: 0.05	Thiamin: 0.04	Riboflavin: 0.04	Copper: 0.03	Folate: 0.01	Manganese: 0.01	Vitamin K: 0.0	Vitamin C: 0.0	Fiber: 0.0	Carbohydrate: 0.0	Linoleic acid: 0.0	alpha-Linolenic acid: 0.0
	10088	Pork, fresh, spareribs, separable lean and fat, raw	0.46	Vitamin D: 0.84	Selenium: 0.52	Total lipid: 0.44	Lysine: 0.43	Histidine: 0.43	Methionine: 0.41	Linoleic acid: 0.36	Leucine: 0.36	Isoleucine: 0.35	Threonine: 0.34	Valine: 0.31	Zinc: 0.31	Phenylalanine: 0.3	Niacin: 0.28	Protein: 0.27	Tryptophan: 0.24	Choline: 0.24	Vitamin B12: 0.22	Thiamin: 0.19	Vitamin B6: 0.15	Phosphorus: 0.14	Pantothenic acid: 0.13	Riboflavin: 0.11	Iron: 0.08	alpha-Linolenic acid: 0.07	Copper: 0.06	Potassium: 0.05	Magnesium: 0.04	Vitamin E: 0.03	Calcium: 0.02	Manganese: 0.0	Vitamin C: 0.0	Fiber: 0.0	Vitamin K: 0.0	Folate: 0.0	Vitamin A: 0.0	Carbohydrate: 0.0
	5150	Goose, liver, raw†	0.45	Vitamin A: 0.51	Vitamin B12: 0.32	Copper: 0.1	Iron: 0.07	Folate: 0.06	Pantothenic acid: 0.04	Selenium: 0.03	Zinc: 0.01	Thiamin: 0.01	Riboflavin: 0.01	Niacin: 0.01	Valine: 0.01	Isoleucine: 0.01	Leucine: 0.01	Phenylalanine: 0.01	Lysine: 0.01	Vitamin B6: 0.01	Methionine: 0.01	Threonine: 0.01	Tryptophan: 0.01	Histidine: 0.01	Protein: 0.01	Phosphorus: 0.01	Total lipid: 0.0	Calcium: 0.0	Potassium: 0.0	Magnesium: 0.0	Carbohydrate: 0.0	Vitamin C: 0.0	Fiber: 0.0	Choline: 0.0	Vitamin K: 0.0	Manganese: 0.0	Vitamin E: 0.0	Vitamin D: 0.0	Linoleic acid: 0.0	alpha-Linolenic acid: 0.0
	ND	Beef, top blade, steak†	0.45	Vitamin B12: 0.68	Selenium: 0.53	Zinc: 0.51	Lysine: 0.4	Methionine: 0.39	Histidine: 0.35	Choline: 0.35	Leucine: 0.32	Isoleucine: 0.32	Threonine: 0.3	Valine: 0.3	Phenylalanine: 0.27	Protein: 0.27	Niacin: 0.19	Total lipid: 0.19	Iron: 0.18	Pantothenic acid: 0.17	Tryptophan: 0.16	Phosphorus: 0.16	Vitamin B6: 0.1	Riboflavin: 0.09	Thiamin: 0.07	Potassium: 0.06	Copper: 0.06	Magnesium: 0.04	Linoleic acid: 0.04	alpha-Linolenic acid: 0.01	Folate: 0.01	Calcium: 0.01	Vitamin E: 0.01	Manganese: 0.0	Vitamin K: 0.0	Vitamin C: 0.0	Fiber: 0.0	Vitamin A: 0.0	Vitamin D: 0.0	Carbohydrate: 0.0
	15234	Fish, catfish, channel, farmed, raw†	0.45	Vitamin B12: 0.73	Lysine: 0.5	Methionine: 0.5	Selenium: 0.43	Choline: 0.4	Threonine: 0.4	Isoleucine: 0.39	Leucine: 0.39	Valine: 0.37	Histidine: 0.35	Phenylalanine: 0.34	Protein: 0.34	Tryptophan: 0.32	Niacin: 0.27	Phosphorus: 0.25	Pantothenic acid: 0.19	Total lipid: 0.18	Zinc: 0.13	Vitamin D: 0.12	Linoleic acid: 0.12	Potassium: 0.1	Vitamin B6: 0.08	Vitamin E: 0.07	alpha-Linolenic acid: 0.06	Magnesium: 0.06	Riboflavin: 0.06	Folate: 0.05	Iron: 0.04	Copper: 0.03	Thiamin: 0.02	Calcium: 0.02	Manganese: 0.01	Vitamin K: 0.0	Vitamin C: 0.0	Fiber: 0.0	Vitamin A: 0.0	Carbohydrate: 0.0
	ND	Whole eggs	0.45	Choline: 0.28	Selenium: 0.17	Vitamin D: 0.1	Vitamin B12: 0.08	Methionine: 0.08	Lysine: 0.06	Isoleucine: 0.06	Valine: 0.06	Leucine: 0.05	Threonine: 0.05	Pantothenic acid: 0.05	Phenylalanine: 0.05	Histidine: 0.04	Zinc: 0.04	Protein: 0.04	Tryptophan: 0.04	Total lipid: 0.04	Phosphorus: 0.04	Riboflavin: 0.03	Iron: 0.03	Folate: 0.03	Vitamin A: 0.03	Calcium: 0.02	Niacin: 0.02	Linoleic acid: 0.01	Vitamin E: 0.01	Vitamin B6: 0.01	Thiamin: 0.01	Copper: 0.01	Potassium: 0.01	Magnesium: 0.0	alpha-Linolenic acid: 0.0	Manganese: 0.0	Carbohydrate: 0.0	Vitamin K: 0.0	Vitamin C: 0.0	Fiber: 0.0
	1214	Milk, canned, evaporated, without added vitamin A and vitamin D†	0.45	Calcium: 0.41	Total lipid: 0.19	Riboflavin: 0.17	Phosphorus: 0.17	Isoleucine: 0.16	Vitamin A: 0.15	Leucine: 0.15	Valine: 0.15	Choline: 0.15	Lysine: 0.14	Methionine: 0.13	Zinc: 0.13	Phenylalanine: 0.13	Threonine: 0.13	Pantothenic acid: 0.13	Histidine: 0.13	Tryptophan: 0.12	Protein: 0.11	Potassium: 0.08	Niacin: 0.07	Carbohydrate: 0.07	Selenium: 0.06	Vitamin B12: 0.06	Magnesium: 0.05	Thiamin: 0.04	Folate: 0.03	Vitamin D: 0.02	Iron: 0.02	Vitamin B6: 0.02	Vitamin E: 0.02	Copper: 0.01	Vitamin C: 0.01	Vitamin K: 0.01	Manganese: 0.0	Fiber: 0.0	Linoleic acid: 0.0	alpha-Linolenic acid: 0.0
	17199	Lamb, variety meats and by-products, liver, raw†	0.45	Vitamin A: 0.57	Vitamin B12: 0.53	Copper: 0.15	Riboflavin: 0.08	Selenium: 0.07	Pantothenic acid: 0.06	Niacin: 0.04	Zinc: 0.04	Iron: 0.03	Folate: 0.03	Valine: 0.02	Leucine: 0.02	Threonine: 0.02	Methionine: 0.02	Phenylalanine: 0.02	Isoleucine: 0.02	Vitamin B6: 0.02	Histidine: 0.01	Tryptophan: 0.01	Phosphorus: 0.01	Protein: 0.01	Lysine: 0.01	Thiamin: 0.01	Total lipid: 0.01	Potassium: 0.0	Manganese: 0.0	Magnesium: 0.0	Vitamin C: 0.0	Calcium: 0.0	Carbohydrate: 0.0	Fiber: 0.0	Choline: 0.0	Vitamin K: 0.0	Vitamin E: 0.0	Vitamin D: 0.0	Linoleic acid: 0.0	alpha-Linolenic acid: 0.0
	10110	Pork, fresh, variety meats and by-products, liver, raw†	0.44	Vitamin A: 0.6	Vitamin B12: 0.35	Iron: 0.11	Riboflavin: 0.08	Pantothenic acid: 0.07	Selenium: 0.06	Zinc: 0.05	Niacin: 0.04	Folate: 0.04	Valine: 0.02	Copper: 0.02	Isoleucine: 0.02	Leucine: 0.02	Methionine: 0.02	Lysine: 0.02	Phenylalanine: 0.02	Tryptophan: 0.02	Threonine: 0.02	Histidine: 0.02	Protein: 0.02	Vitamin B6: 0.02	Phosphorus: 0.01	Thiamin: 0.01	Vitamin C: 0.01	Manganese: 0.01	Total lipid: 0.0	Potassium: 0.0	Magnesium: 0.0	Calcium: 0.0	Carbohydrate: 0.0	Fiber: 0.0	Choline: 0.0	Vitamin K: 0.0	Vitamin E: 0.0	Vitamin D: 0.0	Linoleic acid: 0.0	alpha-Linolenic acid: 0.0
	ND	Fresh pork, blade and country-style ribs, lean only†	0.44	Selenium: 0.51	Vitamin B12: 0.43	Histidine: 0.39	Lysine: 0.39	Methionine: 0.39	Zinc: 0.33	Isoleucine: 0.32	Leucine: 0.32	Threonine: 0.32	Valine: 0.29	Choline: 0.28	Phenylalanine: 0.27	Protein: 0.26	Pantothenic acid: 0.24	Tryptophan: 0.24	Thiamin: 0.23	Niacin: 0.22	Phosphorus: 0.16	Vitamin D: 0.16	Vitamin B6: 0.14	Riboflavin: 0.12	Total lipid: 0.1	Iron: 0.07	Potassium: 0.06	Copper: 0.05	Linoleic acid: 0.05	Magnesium: 0.04	Calcium: 0.02	alpha-Linolenic acid: 0.01	Vitamin E: 0.01	Manganese: 0.0	Vitamin C: 0.0	Fiber: 0.0	Vitamin K: 0.0	Folate: 0.0	Vitamin A: 0.0	Carbohydrate: 0.0
	ND	Fresh pork, blade and country-style ribs, lean and fat†	0.43	Selenium: 0.52	Vitamin B12: 0.47	Histidine: 0.42	Lysine: 0.41	Methionine: 0.4	Isoleucine: 0.35	Leucine: 0.35	Zinc: 0.35	Threonine: 0.34	Valine: 0.32	Phenylalanine: 0.3	Protein: 0.28	Choline: 0.28	Tryptophan: 0.26	Pantothenic acid: 0.24	Niacin: 0.24	Thiamin: 0.23	Vitamin D: 0.23	Total lipid: 0.22	Phosphorus: 0.18	Vitamin B6: 0.15	Linoleic acid: 0.14	Riboflavin: 0.12	Iron: 0.08	Potassium: 0.07	Copper: 0.06	alpha-Linolenic acid: 0.04	Magnesium: 0.04	Calcium: 0.03	Vitamin E: 0.01	Manganese: 0.0	Vitamin A: 0.0	Vitamin C: 0.0	Fiber: 0.0	Vitamin K: 0.0	Folate: 0.0	Carbohydrate: 0.0
	10946	Pork, fresh, enhanced, shoulder, (Boston butt), blade (steaks), separable lean only, raw†	0.43	Selenium: 0.42	Vitamin B12: 0.35	Histidine: 0.33	Lysine: 0.32	Methionine: 0.31	Zinc: 0.3	Isoleucine: 0.26	Leucine: 0.26	Threonine: 0.26	Valine: 0.24	Choline: 0.22	Phenylalanine: 0.22	Thiamin: 0.22	Protein: 0.21	Tryptophan: 0.19	Pantothenic acid: 0.19	Niacin: 0.19	Phosphorus: 0.15	Vitamin B6: 0.12	Riboflavin: 0.12	Vitamin D: 0.1	Total lipid: 0.08	Iron: 0.07	Potassium: 0.07	Copper: 0.06	Linoleic acid: 0.04	Magnesium: 0.03	Calcium: 0.02	Vitamin E: 0.01	alpha-Linolenic acid: 0.01	Manganese: 0.0	Carbohydrate: 0.0	Vitamin C: 0.0	Fiber: 0.0	Vitamin K: 0.0	Folate: 0.0	Vitamin A: 0.0
	13649	Beef, shoulder pot roast or steak, boneless, separable lean only, trimmed to 0" fat, select, raw†	0.43	Vitamin B12: 0.42	Zinc: 0.35	Selenium: 0.26	Methionine: 0.25	Lysine: 0.24	Histidine: 0.21	Threonine: 0.2	Leucine: 0.2	Isoleucine: 0.19	Valine: 0.17	Protein: 0.16	Tryptophan: 0.16	Phenylalanine: 0.16	Niacin: 0.15	Choline: 0.14	Phosphorus: 0.11	Iron: 0.1	Vitamin B6: 0.09	Pantothenic acid: 0.08	Riboflavin: 0.05	Potassium: 0.04	Total lipid: 0.04	Thiamin: 0.03	Magnesium: 0.03	Copper: 0.02	Linoleic acid: 0.01	Calcium: 0.01	Folate: 0.01	Vitamin E: 0.01	Manganese: 0.0	Vitamin K: 0.0	Vitamin A: 0.0	Vitamin C: 0.0	Fiber: 0.0	Vitamin D: 0.0	Carbohydrate: 0.0	alpha-Linolenic acid: 0.0
	15155	Mollusks, abalone, mixed species, raw†	0.42	Selenium: 0.51	Pantothenic acid: 0.33	Vitamin B12: 0.32	Lysine: 0.29	Methionine: 0.28	Threonine: 0.25	Isoleucine: 0.24	Leucine: 0.23	Valine: 0.21	Choline: 0.21	Protein: 0.2	Phenylalanine: 0.19	Tryptophan: 0.19	Histidine: 0.19	Iron: 0.18	Vitamin E: 0.15	Niacin: 0.14	Phosphorus: 0.13	Thiamin: 0.1	Zinc: 0.1	Copper: 0.08	Magnesium: 0.07	Vitamin K: 0.06	Potassium: 0.05	Vitamin B6: 0.04	Calcium: 0.04	Riboflavin: 0.04	Carbohydrate: 0.03	Total lipid: 0.01	Folate: 0.01	Manganese: 0.01	Vitamin C: 0.01	Vitamin A: 0.0	Fiber: 0.0	Vitamin D: 0.0	Linoleic acid: 0.0	alpha-Linolenic acid: 0.0
	ND	Beef, bottom round, steak†	0.42	Vitamin B12: 0.44	Selenium: 0.28	Zinc: 0.25	Methionine: 0.21	Lysine: 0.2	Histidine: 0.19	Isoleucine: 0.17	Leucine: 0.17	Threonine: 0.16	Valine: 0.16	Protein: 0.15	Choline: 0.15	Phenylalanine: 0.15	Niacin: 0.14	Vitamin B6: 0.1	Iron: 0.1	Tryptophan: 0.09	Phosphorus: 0.09	Pantothenic acid: 0.06	Riboflavin: 0.05	Total lipid: 0.04	Copper: 0.04	Potassium: 0.03	Thiamin: 0.03	Magnesium: 0.02	Linoleic acid: 0.01	Folate: 0.01	Calcium: 0.0	Vitamin E: 0.0	Manganese: 0.0	alpha-Linolenic acid: 0.0	Vitamin C: 0.0	Fiber: 0.0	Vitamin K: 0.0	Vitamin A: 0.0	Vitamin D: 0.0	Carbohydrate: 0.0
	ND	Beef, round and chuck†	0.42	Vitamin B12: 0.45	Selenium: 0.3	Zinc: 0.29	Methionine: 0.22	Lysine: 0.22	Histidine: 0.2	Isoleucine: 0.18	Leucine: 0.18	Threonine: 0.17	Valine: 0.17	Choline: 0.16	Protein: 0.16	Phenylalanine: 0.15	Niacin: 0.13	Phosphorus: 0.1	Tryptophan: 0.1	Vitamin B6: 0.09	Iron: 0.09	Pantothenic acid: 0.07	Total lipid: 0.05	Riboflavin: 0.05	Potassium: 0.04	Copper: 0.03	Thiamin: 0.03	Magnesium: 0.02	Linoleic acid: 0.01	Folate: 0.01	Vitamin E: 0.0	Calcium: 0.0	alpha-Linolenic acid: 0.0	Manganese: 0.0	Vitamin K: 0.0	Vitamin C: 0.0	Fiber: 0.0	Vitamin A: 0.0	Vitamin D: 0.0	Carbohydrate: 0.0
	15094	Fish, shad, american, raw†	0.42	Vitamin D: 0.76	Selenium: 0.4	Lysine: 0.25	Methionine: 0.24	Niacin: 0.19	Histidine: 0.18	Isoleucine: 0.17	Leucine: 0.17	Threonine: 0.17	Valine: 0.16	Choline: 0.14	Phenylalanine: 0.13	Protein: 0.13	Tryptophan: 0.12	Total lipid: 0.12	Phosphorus: 0.1	Pantothenic acid: 0.07	Vitamin B6: 0.05	Thiamin: 0.05	Riboflavin: 0.05	Iron: 0.04	Potassium: 0.04	Vitamin B12: 0.03	Calcium: 0.03	Magnesium: 0.03	Zinc: 0.03	Vitamin E: 0.02	Vitamin A: 0.02	Folate: 0.02	Copper: 0.02	Manganese: 0.0	Vitamin K: 0.0	Vitamin C: 0.0	Fiber: 0.0	Carbohydrate: 0.0	Linoleic acid: 0.0	alpha-Linolenic acid: 0.0
	ND	Beef, shoulder pot roast or steak†	0.42	Vitamin B12: 0.4	Zinc: 0.35	Selenium: 0.25	Methionine: 0.23	Lysine: 0.22	Histidine: 0.2	Threonine: 0.19	Leucine: 0.18	Isoleucine: 0.17	Valine: 0.16	Protein: 0.16	Tryptophan: 0.15	Phenylalanine: 0.15	Niacin: 0.15	Choline: 0.14	Phosphorus: 0.1	Iron: 0.1	Vitamin B6: 0.09	Pantothenic acid: 0.07	Riboflavin: 0.05	Total lipid: 0.04	Potassium: 0.04	Thiamin: 0.03	Magnesium: 0.02	Copper: 0.02	Linoleic acid: 0.01	Calcium: 0.01	Vitamin E: 0.01	Folate: 0.0	Vitamin A: 0.0	Manganese: 0.0	Vitamin K: 0.0	alpha-Linolenic acid: 0.0	Vitamin C: 0.0	Fiber: 0.0	Vitamin D: 0.0	Carbohydrate: 0.0
	1137	Egg, yolk, dried	0.41	Choline: 0.2	Selenium: 0.07	Vitamin D: 0.06	Vitamin B12: 0.05	Pantothenic acid: 0.04	Total lipid: 0.03	Vitamin A: 0.03	Lysine: 0.03	Methionine: 0.03	Threonine: 0.03	Isoleucine: 0.02	Phosphorus: 0.02	Leucine: 0.02	Zinc: 0.02	Riboflavin: 0.02	Valine: 0.02	Histidine: 0.02	Folate: 0.02	Phenylalanine: 0.02	Protein: 0.02	Tryptophan: 0.01	Calcium: 0.01	Iron: 0.01	Niacin: 0.01	Vitamin E: 0.01	Vitamin B6: 0.01	Thiamin: 0.01	Potassium: 0.0	Manganese: 0.0	Magnesium: 0.0	Carbohydrate: 0.0	Copper: 0.0	Vitamin K: 0.0	Vitamin C: 0.0	Fiber: 0.0	Linoleic acid: 0.0	alpha-Linolenic acid: 0.0
	23037	Beef, chuck, shoulder clod, shoulder top and center steaks, separable lean and fat, trimmed to 0" fat, choice, raw†	0.41	Vitamin B12: 0.44	Zinc: 0.3	Selenium: 0.29	Lysine: 0.22	Methionine: 0.22	Histidine: 0.2	Isoleucine: 0.18	Leucine: 0.18	Threonine: 0.17	Valine: 0.16	Choline: 0.16	Protein: 0.15	Phenylalanine: 0.15	Niacin: 0.13	Vitamin B6: 0.1	Phosphorus: 0.09	Tryptophan: 0.09	Iron: 0.09	Pantothenic acid: 0.07	Total lipid: 0.06	Riboflavin: 0.05	Potassium: 0.04	Copper: 0.03	Thiamin: 0.03	Magnesium: 0.02	Linoleic acid: 0.01	Folate: 0.01	Vitamin E: 0.01	Calcium: 0.0	Manganese: 0.0	Vitamin K: 0.0	Vitamin C: 0.0	Fiber: 0.0	Vitamin A: 0.0	Vitamin D: 0.0	Carbohydrate: 0.0	alpha-Linolenic acid: 0.0
	15167	Mollusks, oyster, eastern, wild, raw†	0.41	Zinc: 0.48	Vitamin B12: 0.38	Copper: 0.24	Iron: 0.08	Selenium: 0.08	Choline: 0.05	Methionine: 0.02	Calcium: 0.02	Lysine: 0.02	Isoleucine: 0.02	Phosphorus: 0.02	Tryptophan: 0.02	Valine: 0.02	Protein: 0.02	Leucine: 0.02	Phenylalanine: 0.02	Manganese: 0.02	Niacin: 0.02	Histidine: 0.01	Vitamin E: 0.01	Pantothenic acid: 0.01	Riboflavin: 0.01	Magnesium: 0.01	Potassium: 0.01	Total lipid: 0.01	Vitamin A: 0.0	Folate: 0.0	Carbohydrate: 0.0	Thiamin: 0.0	Vitamin B6: 0.0	Threonine: 0.0	Vitamin K: 0.0	Vitamin C: 0.0	Fiber: 0.0	Vitamin D: 0.0	Linoleic acid: 0.0	alpha-Linolenic acid: 0.0
	ND	Beef, tip center, steak†	0.41	Vitamin B12: 0.5	Zinc: 0.31	Selenium: 0.3	Lysine: 0.22	Methionine: 0.22	Histidine: 0.2	Isoleucine: 0.18	Leucine: 0.18	Threonine: 0.17	Valine: 0.17	Choline: 0.16	Protein: 0.16	Phenylalanine: 0.16	Niacin: 0.13	Phosphorus: 0.1	Tryptophan: 0.09	Iron: 0.08	Vitamin B6: 0.08	Pantothenic acid: 0.07	Total lipid: 0.06	Riboflavin: 0.04	Potassium: 0.04	Thiamin: 0.03	Magnesium: 0.02	Copper: 0.02	Folate: 0.02	Linoleic acid: 0.01	Vitamin E: 0.01	alpha-Linolenic acid: 0.0	Calcium: 0.0	Manganese: 0.0	Vitamin C: 0.0	Fiber: 0.0	Vitamin K: 0.0	Vitamin A: 0.0	Vitamin D: 0.0	Carbohydrate: 0.0
	1126	Egg, yolk, raw, frozen	0.41	Choline: 0.2	Selenium: 0.07	Vitamin D: 0.06	Pantothenic acid: 0.04	Vitamin B12: 0.04	Total lipid: 0.03	Vitamin A: 0.03	Zinc: 0.03	Lysine: 0.03	Threonine: 0.02	Methionine: 0.02	Isoleucine: 0.02	Phosphorus: 0.02	Leucine: 0.02	Valine: 0.02	Folate: 0.02	Histidine: 0.02	Iron: 0.02	Phenylalanine: 0.02	Protein: 0.02	Tryptophan: 0.01	Calcium: 0.01	Riboflavin: 0.01	Vitamin E: 0.01	Niacin: 0.01	Vitamin B6: 0.01	Thiamin: 0.01	Potassium: 0.0	Magnesium: 0.0	Manganese: 0.0	Copper: 0.0	Carbohydrate: 0.0	Vitamin K: 0.0	Vitamin C: 0.0	Fiber: 0.0	Linoleic acid: 0.0	alpha-Linolenic acid: 0.0
	15055	Fish, mullet, striped, raw†	0.41	Selenium: 0.53	Vitamin D: 0.51	Lysine: 0.39	Methionine: 0.39	Histidine: 0.32	Threonine: 0.31	Isoleucine: 0.31	Leucine: 0.31	Niacin: 0.3	Valine: 0.29	Choline: 0.29	Protein: 0.27	Phenylalanine: 0.26	Tryptophan: 0.25	Phosphorus: 0.17	Vitamin B6: 0.15	Pantothenic acid: 0.15	Iron: 0.12	Potassium: 0.09	Zinc: 0.08	Total lipid: 0.08	Vitamin B12: 0.08	Thiamin: 0.08	Vitamin A: 0.07	Magnesium: 0.06	Calcium: 0.06	Vitamin E: 0.05	Copper: 0.04	Riboflavin: 0.03	Folate: 0.03	Vitamin C: 0.01	Manganese: 0.01	Vitamin K: 0.0	Fiber: 0.0	Carbohydrate: 0.0	Linoleic acid: 0.0	alpha-Linolenic acid: 0.0
	35165	Fish, whitefish, dried (Alaska Native)	0.41	Vitamin B12: 0.44	Selenium: 0.26	Methionine: 0.18	Lysine: 0.17	Calcium: 0.16	Threonine: 0.13	Leucine: 0.13	Isoleucine: 0.12	Protein: 0.12	Phenylalanine: 0.12	Valine: 0.12	Histidine: 0.11	Choline: 0.11	Phosphorus: 0.11	Zinc: 0.1	Niacin: 0.1	Tryptophan: 0.09	Pantothenic acid: 0.07	Iron: 0.05	Total lipid: 0.04	Potassium: 0.03	Riboflavin: 0.03	Magnesium: 0.02	Vitamin B6: 0.02	Copper: 0.02	Vitamin A: 0.01	Manganese: 0.01	Thiamin: 0.01	Vitamin E: 0.0	Folate: 0.0	Vitamin K: 0.0	Vitamin C: 0.0	Fiber: 0.0	Vitamin D: 0.0	Carbohydrate: 0.0	Linoleic acid: 0.0	alpha-Linolenic acid: 0.0
	ND	Beef chuck, shoulder, ribeye†	0.41	Vitamin B12: 0.32	Zinc: 0.28	Selenium: 0.2	Lysine: 0.19	Methionine: 0.19	Histidine: 0.17	Threonine: 0.15	Leucine: 0.15	Isoleucine: 0.14	Valine: 0.13	Phenylalanine: 0.12	Niacin: 0.12	Protein: 0.12	Tryptophan: 0.12	Choline: 0.11	Phosphorus: 0.08	Iron: 0.08	Vitamin B6: 0.06	Pantothenic acid: 0.05	Total lipid: 0.04	Riboflavin: 0.03	Potassium: 0.03	Thiamin: 0.02	Copper: 0.02	Magnesium: 0.02	Linoleic acid: 0.01	Calcium: 0.01	Vitamin D: 0.01	Folate: 0.0	Vitamin E: 0.0	Vitamin K: 0.0	Manganese: 0.0	Vitamin A: 0.0	alpha-Linolenic acid: 0.0	Carbohydrate: 0.0	Vitamin C: 0.0	Fiber: 0.0
	10961	Pork, Shoulder petite tender, boneless, separable lean and fat, raw†	0.4	Histidine: 0.3	Selenium: 0.29	Methionine: 0.29	Thiamin: 0.28	Lysine: 0.28	Threonine: 0.24	Isoleucine: 0.24	Leucine: 0.24	Valine: 0.22	Tryptophan: 0.21	Phenylalanine: 0.21	Protein: 0.21	Zinc: 0.21	Niacin: 0.21	Choline: 0.19	Vitamin B12: 0.17	Riboflavin: 0.16	Phosphorus: 0.14	Vitamin B6: 0.13	Pantothenic acid: 0.12	Iron: 0.06	Potassium: 0.05	Total lipid: 0.05	Copper: 0.04	Magnesium: 0.03	Linoleic acid: 0.03	alpha-Linolenic acid: 0.01	Calcium: 0.01	Vitamin E: 0.0	Folate: 0.0	Manganese: 0.0	Vitamin C: 0.0	Fiber: 0.0	Vitamin K: 0.0	Vitamin A: 0.0	Vitamin D: 0.0	Carbohydrate: 0.0
	15147	Crustaceans, lobster, northern, raw†	0.4	Selenium: 0.5	Vitamin B12: 0.32	Copper: 0.3	Zinc: 0.24	Methionine: 0.22	Lysine: 0.2	Isoleucine: 0.17	Threonine: 0.17	Tryptophan: 0.17	Leucine: 0.16	Histidine: 0.16	Phenylalanine: 0.15	Valine: 0.15	Protein: 0.15	Choline: 0.13	Pantothenic acid: 0.13	Niacin: 0.1	Phosphorus: 0.09	Calcium: 0.05	Magnesium: 0.04	Vitamin E: 0.03	Potassium: 0.02	Vitamin B6: 0.02	Folate: 0.01	Iron: 0.01	Total lipid: 0.01	Thiamin: 0.01	Manganese: 0.01	Riboflavin: 0.0	Vitamin A: 0.0	Vitamin C: 0.0	Fiber: 0.0	Vitamin K: 0.0	Vitamin D: 0.0	Carbohydrate: 0.0	Linoleic acid: 0.0	alpha-Linolenic acid: 0.0
	13349	Beef, chuck, under blade pot roast or steak, boneless, separable lean only, trimmed to 0" fat, select, raw†	0.4	Vitamin B12: 0.37	Zinc: 0.36	Selenium: 0.26	Methionine: 0.23	Lysine: 0.22	Histidine: 0.2	Threonine: 0.18	Leucine: 0.18	Isoleucine: 0.17	Valine: 0.15	Phenylalanine: 0.15	Protein: 0.15	Niacin: 0.14	Tryptophan: 0.14	Choline: 0.14	Iron: 0.09	Phosphorus: 0.09	Pantothenic acid: 0.08	Vitamin B6: 0.06	Total lipid: 0.05	Riboflavin: 0.04	Potassium: 0.04	Thiamin: 0.03	Copper: 0.02	Magnesium: 0.02	Linoleic acid: 0.01	Vitamin D: 0.01	Calcium: 0.01	Vitamin E: 0.0	Folate: 0.0	Vitamin K: 0.0	Manganese: 0.0	Vitamin A: 0.0	Carbohydrate: 0.0	Vitamin C: 0.0	Fiber: 0.0	alpha-Linolenic acid: 0.0
	23049	Beef, round, outside round, bottom round, steak, separable lean and fat, trimmed to 0" fat, choice, raw†	0.39	Vitamin B12: 0.47	Selenium: 0.28	Zinc: 0.22	Methionine: 0.2	Lysine: 0.2	Histidine: 0.18	Isoleucine: 0.16	Leucine: 0.16	Threonine: 0.15	Valine: 0.15	Choline: 0.14	Protein: 0.14	Phenylalanine: 0.14	Niacin: 0.13	Vitamin B6: 0.09	Iron: 0.08	Phosphorus: 0.08	Tryptophan: 0.08	Total lipid: 0.06	Pantothenic acid: 0.05	Copper: 0.04	Riboflavin: 0.04	Potassium: 0.03	Magnesium: 0.02	Thiamin: 0.02	Linoleic acid: 0.01	Folate: 0.01	Calcium: 0.0	Vitamin E: 0.0	Manganese: 0.0	Vitamin C: 0.0	Fiber: 0.0	Vitamin K: 0.0	Vitamin A: 0.0	Vitamin D: 0.0	Carbohydrate: 0.0	alpha-Linolenic acid: 0.0
	15020	Fish, croaker, Atlantic, raw†	0.39	Vitamin B12: 0.45	Selenium: 0.37	Lysine: 0.26	Methionine: 0.25	Leucine: 0.19	Histidine: 0.19	Isoleucine: 0.19	Threonine: 0.19	Valine: 0.18	Choline: 0.17	Niacin: 0.16	Protein: 0.16	Phenylalanine: 0.16	Tryptophan: 0.15	Phosphorus: 0.11	Vitamin D: 0.09	Pantothenic acid: 0.09	Vitamin B6: 0.06	Magnesium: 0.05	Potassium: 0.05	Zinc: 0.04	Total lipid: 0.04	Vitamin E: 0.04	Thiamin: 0.03	Folate: 0.03	Riboflavin: 0.03	Iron: 0.02	Calcium: 0.02	Copper: 0.02	Vitamin A: 0.01	Manganese: 0.0	Vitamin K: 0.0	Vitamin C: 0.0	Fiber: 0.0	Carbohydrate: 0.0	Linoleic acid: 0.0	alpha-Linolenic acid: 0.0
	15145	Crustaceans, crayfish, mixed species, wild, raw†	0.39	Vitamin B12: 0.42	Selenium: 0.4	Lysine: 0.25	Methionine: 0.25	Isoleucine: 0.2	Leucine: 0.19	Choline: 0.18	Threonine: 0.18	Tryptophan: 0.17	Valine: 0.17	Phenylalanine: 0.16	Protein: 0.15	Histidine: 0.14	Phosphorus: 0.13	Copper: 0.13	Niacin: 0.13	Zinc: 0.11	Vitamin E: 0.09	Pantothenic acid: 0.07	Folate: 0.06	Iron: 0.04	Potassium: 0.04	Magnesium: 0.03	Manganese: 0.03	Thiamin: 0.03	Calcium: 0.02	Vitamin B6: 0.02	Vitamin A: 0.01	Total lipid: 0.01	Riboflavin: 0.01	Vitamin C: 0.0	Vitamin K: 0.0	Fiber: 0.0	Vitamin D: 0.0	Carbohydrate: 0.0	Linoleic acid: 0.0	alpha-Linolenic acid: 0.0
	10953	Pork, fresh, enhanced, shoulder, (Boston butt), blade (steaks), separable lean and fat, raw†	0.39	Selenium: 0.37	Vitamin B12: 0.32	Histidine: 0.3	Lysine: 0.29	Methionine: 0.28	Zinc: 0.27	Isoleucine: 0.24	Leucine: 0.24	Threonine: 0.23	Valine: 0.22	Choline: 0.21	Phenylalanine: 0.21	Thiamin: 0.2	Protein: 0.19	Pantothenic acid: 0.18	Niacin: 0.18	Tryptophan: 0.17	Total lipid: 0.16	Phosphorus: 0.14	Riboflavin: 0.11	Vitamin B6: 0.1	Linoleic acid: 0.1	Vitamin D: 0.09	Potassium: 0.06	Iron: 0.06	Copper: 0.06	alpha-Linolenic acid: 0.03	Magnesium: 0.03	Calcium: 0.02	Vitamin E: 0.01	Manganese: 0.0	Carbohydrate: 0.0	Vitamin C: 0.0	Fiber: 0.0	Vitamin K: 0.0	Folate: 0.0	Vitamin A: 0.0
	15033	Fish, haddock, raw†	0.39	Vitamin B12: 0.48	Selenium: 0.43	Methionine: 0.36	Lysine: 0.36	Histidine: 0.29	Isoleucine: 0.29	Leucine: 0.28	Threonine: 0.28	Valine: 0.27	Choline: 0.24	Phenylalanine: 0.24	Tryptophan: 0.22	Protein: 0.21	Niacin: 0.21	Phosphorus: 0.17	Vitamin D: 0.11	Vitamin B6: 0.08	Pantothenic acid: 0.08	Potassium: 0.06	Zinc: 0.05	Magnesium: 0.04	Folate: 0.03	Vitamin A: 0.03	Riboflavin: 0.02	Vitamin E: 0.02	Calcium: 0.02	Iron: 0.02	Thiamin: 0.01	Copper: 0.01	Total lipid: 0.01	Manganese: 0.0	alpha-Linolenic acid: 0.0	Linoleic acid: 0.0	Vitamin K: 0.0	Vitamin C: 0.0	Fiber: 0.0	Carbohydrate: 0.0
	1125	Egg, yolk, raw, fresh	0.39	Choline: 0.18	Selenium: 0.09	Vitamin D: 0.05	Vitamin B12: 0.03	Pantothenic acid: 0.03	Vitamin A: 0.03	Total lipid: 0.03	Folate: 0.02	Lysine: 0.02	Isoleucine: 0.02	Methionine: 0.02	Zinc: 0.02	Leucine: 0.02	Valine: 0.02	Phosphorus: 0.02	Threonine: 0.02	Histidine: 0.02	Phenylalanine: 0.02	Protein: 0.01	Iron: 0.01	Riboflavin: 0.01	Tryptophan: 0.01	Calcium: 0.01	Vitamin E: 0.01	Thiamin: 0.01	Vitamin B6: 0.01	Niacin: 0.01	Copper: 0.0	Potassium: 0.0	Carbohydrate: 0.0	Manganese: 0.0	Magnesium: 0.0	Vitamin K: 0.0	Vitamin C: 0.0	Fiber: 0.0	Linoleic acid: 0.0	alpha-Linolenic acid: 0.0
	ND	Ground turkey†	0.38	Vitamin B12: 0.34	Selenium: 0.32	Methionine: 0.28	Lysine: 0.25	Threonine: 0.23	Zinc: 0.23	Histidine: 0.22	Leucine: 0.22	Isoleucine: 0.21	Tryptophan: 0.2	Niacin: 0.19	Protein: 0.19	Valine: 0.19	Phenylalanine: 0.18	Linoleic acid: 0.15	Phosphorus: 0.12	Pantothenic acid: 0.11	Choline: 0.11	Total lipid: 0.11	Vitamin B6: 0.1	alpha-Linolenic acid: 0.06	Vitamin D: 0.06	Iron: 0.06	Riboflavin: 0.05	Copper: 0.05	Thiamin: 0.03	Magnesium: 0.03	Potassium: 0.03	Vitamin A: 0.02	Calcium: 0.02	Folate: 0.01	Vitamin E: 0.01	Manganese: 0.0	Vitamin C: 0.0	Fiber: 0.0	Vitamin K: 0.0	Carbohydrate: 0.0
	ND	Fresh pork, separable lean, little fat†	0.38	Selenium: 0.31	Histidine: 0.29	Methionine: 0.27	Lysine: 0.27	Threonine: 0.23	Isoleucine: 0.23	Leucine: 0.23	Thiamin: 0.21	Niacin: 0.21	Valine: 0.21	Phenylalanine: 0.2	Tryptophan: 0.2	Protein: 0.2	Zinc: 0.19	Choline: 0.16	Phosphorus: 0.13	Vitamin B12: 0.12	Vitamin B6: 0.11	Pantothenic acid: 0.09	Riboflavin: 0.08	Vitamin D: 0.05	Potassium: 0.05	Total lipid: 0.04	Copper: 0.04	Linoleic acid: 0.04	Iron: 0.04	Magnesium: 0.03	Calcium: 0.01	Vitamin E: 0.01	alpha-Linolenic acid: 0.01	Vitamin A: 0.0	Manganese: 0.0	Vitamin C: 0.0	Fiber: 0.0	Vitamin K: 0.0	Folate: 0.0	Carbohydrate: 0.0
	5167	Turkey, all classes, meat only, raw†	0.38	Selenium: 0.37	Methionine: 0.33	Lysine: 0.32	Isoleucine: 0.28	Histidine: 0.28	Threonine: 0.27	Leucine: 0.26	Valine: 0.25	Zinc: 0.23	Protein: 0.22	Phenylalanine: 0.22	Tryptophan: 0.22	Niacin: 0.21	Choline: 0.18	Vitamin B12: 0.15	Phosphorus: 0.13	Pantothenic acid: 0.12	Vitamin B6: 0.11	Iron: 0.08	Vitamin D: 0.06	Riboflavin: 0.05	Copper: 0.05	Potassium: 0.04	Total lipid: 0.04	Thiamin: 0.04	Magnesium: 0.04	Folate: 0.02	Vitamin E: 0.02	Calcium: 0.01	Vitamin K: 0.0	Manganese: 0.0	Carbohydrate: 0.0	Vitamin C: 0.0	Fiber: 0.0	Vitamin A: 0.0	Linoleic acid: 0.0	alpha-Linolenic acid: 0.0
	ND	Milk without added vitamin D†	0.38	Calcium: 0.24	Vitamin B12: 0.18	Total lipid: 0.1	Riboflavin: 0.1	Phosphorus: 0.09	Isoleucine: 0.09	Vitamin A: 0.08	Leucine: 0.08	Valine: 0.08	Zinc: 0.07	Lysine: 0.07	Methionine: 0.07	Phenylalanine: 0.07	Threonine: 0.07	Histidine: 0.07	Pantothenic acid: 0.06	Tryptophan: 0.06	Protein: 0.06	Potassium: 0.05	Selenium: 0.05	Niacin: 0.04	Carbohydrate: 0.04	Thiamin: 0.03	Magnesium: 0.03	Folate: 0.02	Vitamin B6: 0.02	Vitamin C: 0.01	Copper: 0.01	Iron: 0.01	Manganese: 0.0	Fiber: 0.0	Choline: 0.0	Vitamin K: 0.0	Vitamin E: 0.0	Vitamin D: 0.0	Linoleic acid: 0.0	alpha-Linolenic acid: 0.0
	ND	Beef chuck, rib, ribeye	0.38	Vitamin B12: 0.41	Zinc: 0.33	Selenium: 0.27	Lysine: 0.25	Methionine: 0.23	Histidine: 0.23	Leucine: 0.2	Threonine: 0.2	Isoleucine: 0.19	Valine: 0.17	Phenylalanine: 0.17	Protein: 0.15	Choline: 0.15	Total lipid: 0.15	Tryptophan: 0.15	Niacin: 0.15	Iron: 0.1	Phosphorus: 0.08	Pantothenic acid: 0.08	Vitamin B6: 0.06	Riboflavin: 0.06	Potassium: 0.04	Thiamin: 0.03	Copper: 0.03	Linoleic acid: 0.03	Magnesium: 0.02	Vitamin D: 0.01	alpha-Linolenic acid: 0.01	Calcium: 0.01	Folate: 0.01	Vitamin E: 0.0	Vitamin A: 0.0	Manganese: 0.0	Carbohydrate: 0.0	Vitamin K: 0.0	Vitamin C: 0.0	Fiber: 0.0
	10032	Pork, fresh, loin, blade (chops or roasts), bone-in, separable lean only, raw†	0.37	Selenium: 0.32	Histidine: 0.25	Methionine: 0.24	Lysine: 0.23	Zinc: 0.21	Threonine: 0.2	Niacin: 0.2	Isoleucine: 0.2	Leucine: 0.2	Valine: 0.18	Thiamin: 0.18	Tryptophan: 0.18	Phenylalanine: 0.17	Protein: 0.17	Choline: 0.14	Vitamin B12: 0.12	Phosphorus: 0.12	Pantothenic acid: 0.11	Vitamin B6: 0.08	Riboflavin: 0.08	Total lipid: 0.06	Vitamin D: 0.06	Linoleic acid: 0.04	Potassium: 0.04	Iron: 0.03	Copper: 0.03	Calcium: 0.02	Magnesium: 0.02	alpha-Linolenic acid: 0.01	Vitamin E: 0.01	Vitamin A: 0.0	Manganese: 0.0	Vitamin C: 0.0	Fiber: 0.0	Vitamin K: 0.0	Folate: 0.0	Carbohydrate: 0.0
	35171	Fish, salmon, chum, dried (Alaska Native)	0.37	Vitamin B12: 0.54	Selenium: 0.26	Choline: 0.14	Protein: 0.13	Phosphorus: 0.08	Niacin: 0.08	Pantothenic acid: 0.08	Total lipid: 0.05	Calcium: 0.04	Thiamin: 0.04	Zinc: 0.04	Riboflavin: 0.03	Iron: 0.03	Vitamin B6: 0.03	Potassium: 0.03	Copper: 0.02	Magnesium: 0.02	Vitamin E: 0.01	Folate: 0.01	Vitamin A: 0.0	Manganese: 0.0	Histidine: 0.0	Vitamin C: 0.0	Fiber: 0.0	Vitamin K: 0.0	Vitamin D: 0.0	Carbohydrate: 0.0	Linoleic acid: 0.0	alpha-Linolenic acid: 0.0	Tryptophan: 0.0	Threonine: 0.0	Isoleucine: 0.0	Leucine: 0.0	Lysine: 0.0	Methionine: 0.0	Phenylalanine: 0.0	Valine: 0.0
	23557	Beef, ground, 95% lean meat / 5% fat, raw†	0.37	Vitamin B12: 0.32	Zinc: 0.27	Methionine: 0.2	Lysine: 0.2	Histidine: 0.18	Selenium: 0.18	Leucine: 0.16	Isoleucine: 0.16	Threonine: 0.15	Valine: 0.15	Protein: 0.14	Phenylalanine: 0.13	Choline: 0.12	Niacin: 0.12	Iron: 0.09	Phosphorus: 0.08	Tryptophan: 0.08	Pantothenic acid: 0.06	Vitamin B6: 0.05	Total lipid: 0.05	Riboflavin: 0.03	Potassium: 0.03	Copper: 0.02	Magnesium: 0.02	Thiamin: 0.01	alpha-Linolenic acid: 0.01	Vitamin D: 0.01	Vitamin E: 0.01	Calcium: 0.01	Folate: 0.01	Manganese: 0.0	Vitamin K: 0.0	Vitamin C: 0.0	Fiber: 0.0	Vitamin A: 0.0	Carbohydrate: 0.0	Linoleic acid: 0.0
	15164	Mollusks, mussel, blue, raw†	0.37	Vitamin B12: 0.52	Manganese: 0.21	Selenium: 0.17	Iron: 0.11	Zinc: 0.08	Choline: 0.08	Lysine: 0.05	Threonine: 0.05	Methionine: 0.05	Isoleucine: 0.05	Phosphorus: 0.05	Leucine: 0.05	Protein: 0.04	Valine: 0.04	Phenylalanine: 0.04	Tryptophan: 0.04	Niacin: 0.04	Histidine: 0.04	Folate: 0.04	Thiamin: 0.03	Pantothenic acid: 0.03	Riboflavin: 0.03	Vitamin A: 0.02	Potassium: 0.02	Magnesium: 0.02	Copper: 0.02	Calcium: 0.01	Total lipid: 0.01	Vitamin C: 0.01	Vitamin E: 0.01	Carbohydrate: 0.01	Vitamin B6: 0.0	Vitamin K: 0.0	Fiber: 0.0	Vitamin D: 0.0	Linoleic acid: 0.0	alpha-Linolenic acid: 0.0
	ND	Beef, various†	0.37	Vitamin B12: 0.38	Zinc: 0.27	Selenium: 0.24	Lysine: 0.22	Methionine: 0.21	Histidine: 0.2	Leucine: 0.18	Isoleucine: 0.18	Threonine: 0.17	Valine: 0.16	Choline: 0.15	Phenylalanine: 0.15	Protein: 0.14	Niacin: 0.14	Total lipid: 0.11	Tryptophan: 0.11	Phosphorus: 0.08	Iron: 0.08	Vitamin B6: 0.07	Pantothenic acid: 0.05	Riboflavin: 0.04	Potassium: 0.03	Thiamin: 0.03	Copper: 0.02	Magnesium: 0.02	Linoleic acid: 0.02	Calcium: 0.01	Vitamin D: 0.01	Folate: 0.01	alpha-Linolenic acid: 0.01	Vitamin E: 0.01	Manganese: 0.0	Vitamin K: 0.0	Vitamin A: 0.0	Vitamin C: 0.0	Fiber: 0.0	Carbohydrate: 0.0
	15149	Crustaceans, shrimp, mixed species, raw†	0.37	Selenium: 0.33	Vitamin B12: 0.27	Lysine: 0.19	Methionine: 0.19	Choline: 0.16	Leucine: 0.14	Isoleucine: 0.14	Threonine: 0.13	Phenylalanine: 0.12	Valine: 0.12	Histidine: 0.11	Protein: 0.11	Phosphorus: 0.1	Tryptophan: 0.1	Niacin: 0.08	Zinc: 0.07	Copper: 0.05	Vitamin A: 0.04	Calcium: 0.04	Vitamin E: 0.03	Pantothenic acid: 0.03	Folate: 0.03	Vitamin B6: 0.02	Magnesium: 0.02	Potassium: 0.01	Vitamin D: 0.01	Total lipid: 0.01	Iron: 0.01	Thiamin: 0.01	Manganese: 0.0	Riboflavin: 0.0	Carbohydrate: 0.0	Linoleic acid: 0.0	alpha-Linolenic acid: 0.0	Vitamin K: 0.0	Vitamin C: 0.0	Fiber: 0.0
	ND	Ground and fresh pork	0.37	Vitamin D: 0.63	Selenium: 0.51	Vitamin B12: 0.5	Lysine: 0.43	Histidine: 0.41	Methionine: 0.39	Total lipid: 0.38	Thiamin: 0.36	Threonine: 0.35	Isoleucine: 0.34	Leucine: 0.34	Valine: 0.33	Protein: 0.29	Phenylalanine: 0.29	Zinc: 0.28	Niacin: 0.28	Tryptophan: 0.27	Choline: 0.24	Riboflavin: 0.17	Pantothenic acid: 0.16	Phosphorus: 0.14	Vitamin B6: 0.14	Iron: 0.08	Potassium: 0.07	Copper: 0.04	Magnesium: 0.04	Calcium: 0.02	Vitamin E: 0.02	Folate: 0.02	Vitamin C: 0.0	Vitamin A: 0.0	Manganese: 0.0	Fiber: 0.0	Vitamin K: 0.0	Carbohydrate: 0.0	Linoleic acid: 0.0	alpha-Linolenic acid: 0.0
	ND	Fresh pork, separable lean only, loin and shoulder†	0.37	Selenium: 0.35	Thiamin: 0.29	Lysine: 0.27	Histidine: 0.27	Methionine: 0.26	Threonine: 0.22	Isoleucine: 0.22	Zinc: 0.22	Leucine: 0.22	Valine: 0.21	Vitamin B12: 0.21	Choline: 0.19	Niacin: 0.19	Phenylalanine: 0.18	Tryptophan: 0.18	Protein: 0.18	Phosphorus: 0.11	Pantothenic acid: 0.1	Vitamin B6: 0.09	Total lipid: 0.08	Riboflavin: 0.08	Vitamin D: 0.07	Iron: 0.06	Potassium: 0.05	Copper: 0.03	Magnesium: 0.03	Calcium: 0.02	Folate: 0.01	Vitamin E: 0.01	Manganese: 0.0	Vitamin C: 0.0	Vitamin A: 0.0	Fiber: 0.0	Vitamin K: 0.0	Carbohydrate: 0.0	Linoleic acid: 0.0	alpha-Linolenic acid: 0.0
	ND	Fresh pork, loins, various†	0.37	Selenium: 0.33	Histidine: 0.26	Lysine: 0.24	Methionine: 0.24	Thiamin: 0.23	Isoleucine: 0.2	Leucine: 0.2	Threonine: 0.2	Niacin: 0.19	Valine: 0.19	Phenylalanine: 0.17	Protein: 0.17	Zinc: 0.16	Tryptophan: 0.15	Choline: 0.15	Vitamin B6: 0.13	Phosphorus: 0.12	Vitamin B12: 0.11	Pantothenic acid: 0.09	Riboflavin: 0.07	Potassium: 0.05	Iron: 0.04	Total lipid: 0.04	Vitamin D: 0.03	Copper: 0.03	Magnesium: 0.03	Linoleic acid: 0.02	Calcium: 0.01	Vitamin E: 0.01	alpha-Linolenic acid: 0.01	Manganese: 0.0	Vitamin C: 0.0	Fiber: 0.0	Vitamin K: 0.0	Folate: 0.0	Vitamin A: 0.0	Carbohydrate: 0.0
	10002	Pork, fresh, composite of trimmed retail cuts (leg, loin, shoulder), separable lean only, raw†	0.36	Selenium: 0.41	Histidine: 0.32	Methionine: 0.3	Lysine: 0.29	Threonine: 0.26	Isoleucine: 0.25	Leucine: 0.25	Thiamin: 0.23	Valine: 0.23	Phenylalanine: 0.22	Tryptophan: 0.22	Protein: 0.22	Vitamin B12: 0.22	Zinc: 0.21	Niacin: 0.21	Phosphorus: 0.14	Vitamin B6: 0.14	Choline: 0.11	Pantothenic acid: 0.11	Vitamin D: 0.08	Riboflavin: 0.08	Total lipid: 0.06	Potassium: 0.05	Iron: 0.04	Copper: 0.04	Magnesium: 0.03	Linoleic acid: 0.02	Vitamin E: 0.01	Calcium: 0.01	alpha-Linolenic acid: 0.01	Folate: 0.0	Manganese: 0.0	Vitamin A: 0.0	Vitamin C: 0.0	Fiber: 0.0	Vitamin K: 0.0	Carbohydrate: 0.0
	10982	Pork, fresh, loin, blade (chops or roasts), boneless, separable lean only, raw†	0.36	Selenium: 0.33	Histidine: 0.24	Lysine: 0.22	Methionine: 0.22	Thiamin: 0.2	Niacin: 0.19	Isoleucine: 0.19	Threonine: 0.19	Leucine: 0.19	Valine: 0.17	Phenylalanine: 0.16	Protein: 0.16	Tryptophan: 0.16	Zinc: 0.15	Choline: 0.15	Phosphorus: 0.12	Vitamin B6: 0.1	Vitamin B12: 0.09	Pantothenic acid: 0.09	Riboflavin: 0.06	Potassium: 0.04	Total lipid: 0.04	Iron: 0.04	Vitamin D: 0.03	Linoleic acid: 0.03	Magnesium: 0.02	Copper: 0.02	alpha-Linolenic acid: 0.01	Vitamin E: 0.01	Calcium: 0.01	Vitamin A: 0.0	Carbohydrate: 0.0	Manganese: 0.0	Vitamin C: 0.0	Fiber: 0.0	Vitamin K: 0.0	Folate: 0.0
	ND	Fresh pork, separable lean and fat†	0.36	Selenium: 0.28	Histidine: 0.25	Methionine: 0.24	Lysine: 0.22	Threonine: 0.2	Isoleucine: 0.19	Leucine: 0.19	Zinc: 0.18	Niacin: 0.18	Valine: 0.18	Tryptophan: 0.17	Phenylalanine: 0.17	Protein: 0.17	Thiamin: 0.17	Total lipid: 0.13	Choline: 0.13	Vitamin B12: 0.12	Linoleic acid: 0.12	Phosphorus: 0.11	Vitamin B6: 0.08	Pantothenic acid: 0.08	Vitamin D: 0.08	Riboflavin: 0.07	Potassium: 0.04	alpha-Linolenic acid: 0.04	Copper: 0.03	Iron: 0.03	Magnesium: 0.02	Calcium: 0.01	Vitamin E: 0.01	Vitamin A: 0.0	Manganese: 0.0	Vitamin C: 0.0	Fiber: 0.0	Vitamin K: 0.0	Folate: 0.0	Carbohydrate: 0.0
	15171	Mollusks, oyster, Pacific, raw†	0.36	Vitamin B12: 0.43	Zinc: 0.25	Selenium: 0.19	Copper: 0.14	Iron: 0.07	Lysine: 0.03	Methionine: 0.03	Threonine: 0.03	Isoleucine: 0.03	Manganese: 0.03	Leucine: 0.03	Vitamin A: 0.03	Phosphorus: 0.03	Protein: 0.03	Tryptophan: 0.02	Niacin: 0.02	Valine: 0.02	Phenylalanine: 0.02	Histidine: 0.02	Riboflavin: 0.02	Pantothenic acid: 0.02	Total lipid: 0.01	Magnesium: 0.01	Thiamin: 0.01	Potassium: 0.01	Folate: 0.0	Carbohydrate: 0.0	Vitamin C: 0.0	Vitamin B6: 0.0	Calcium: 0.0	Fiber: 0.0	Choline: 0.0	Vitamin K: 0.0	Vitamin E: 0.0	Vitamin D: 0.0	Linoleic acid: 0.0	alpha-Linolenic acid: 0.0
	ND	Beef, boneless, outside skirt	0.36	Vitamin B12: 0.38	Zinc: 0.19	Selenium: 0.18	Lysine: 0.17	Methionine: 0.15	Histidine: 0.14	Leucine: 0.13	Threonine: 0.13	Isoleucine: 0.13	Valine: 0.11	Phenylalanine: 0.1	Total lipid: 0.1	Protein: 0.09	Niacin: 0.09	Tryptophan: 0.09	Iron: 0.09	Choline: 0.07	Riboflavin: 0.07	Pantothenic acid: 0.07	Phosphorus: 0.05	Copper: 0.04	Vitamin B6: 0.03	Thiamin: 0.02	Linoleic acid: 0.02	Potassium: 0.02	Manganese: 0.01	Magnesium: 0.01	Vitamin D: 0.01	alpha-Linolenic acid: 0.01	Calcium: 0.0	Folate: 0.0	Vitamin E: 0.0	Vitamin A: 0.0	Vitamin K: 0.0	Carbohydrate: 0.0	Vitamin C: 0.0	Fiber: 0.0
	35184	Smelt, dried (Alaska Native)	0.35	Vitamin B12: 0.43	Selenium: 0.27	Calcium: 0.22	Phosphorus: 0.11	Methionine: 0.1	Lysine: 0.1	Threonine: 0.1	Zinc: 0.09	Leucine: 0.09	Valine: 0.09	Isoleucine: 0.09	Protein: 0.08	Phenylalanine: 0.08	Histidine: 0.07	Tryptophan: 0.06	Niacin: 0.05	Iron: 0.05	Pantothenic acid: 0.04	Total lipid: 0.04	Vitamin E: 0.03	Vitamin A: 0.03	Potassium: 0.02	Magnesium: 0.02	Manganese: 0.02	Riboflavin: 0.01	Copper: 0.01	Vitamin B6: 0.01	Thiamin: 0.01	Vitamin C: 0.0	Fiber: 0.0	Choline: 0.0	Vitamin K: 0.0	Folate: 0.0	Vitamin D: 0.0	Carbohydrate: 0.0	Linoleic acid: 0.0	alpha-Linolenic acid: 0.0
	15136	Crustaceans, crab, alaska king, raw†	0.35	Vitamin B12: 0.55	Zinc: 0.27	Selenium: 0.26	Copper: 0.2	Methionine: 0.17	Lysine: 0.16	Isoleucine: 0.14	Tryptophan: 0.13	Leucine: 0.13	Threonine: 0.13	Phenylalanine: 0.12	Valine: 0.12	Protein: 0.12	Histidine: 0.1	Phosphorus: 0.09	Niacin: 0.08	Folate: 0.05	Magnesium: 0.04	Pantothenic acid: 0.03	Calcium: 0.02	Vitamin B6: 0.02	Iron: 0.02	Potassium: 0.02	Thiamin: 0.01	Riboflavin: 0.01	Vitamin C: 0.01	Vitamin A: 0.0	Total lipid: 0.0	Manganese: 0.0	Fiber: 0.0	Choline: 0.0	Vitamin K: 0.0	Vitamin E: 0.0	Vitamin D: 0.0	Carbohydrate: 0.0	Linoleic acid: 0.0	alpha-Linolenic acid: 0.0
	10958	Pork, Shoulder breast, boneless, separable lean and fat, raw†	0.35	Histidine: 0.2	Niacin: 0.19	Selenium: 0.18	Lysine: 0.18	Methionine: 0.18	Thiamin: 0.18	Isoleucine: 0.15	Leucine: 0.15	Threonine: 0.15	Choline: 0.14	Valine: 0.14	Zinc: 0.13	Phenylalanine: 0.13	Protein: 0.13	Tryptophan: 0.12	Vitamin B12: 0.1	Vitamin B6: 0.09	Riboflavin: 0.09	Phosphorus: 0.08	Pantothenic acid: 0.08	Iron: 0.04	Potassium: 0.03	Total lipid: 0.03	Magnesium: 0.02	Copper: 0.02	Linoleic acid: 0.02	Calcium: 0.01	alpha-Linolenic acid: 0.0	Vitamin E: 0.0	Manganese: 0.0	Vitamin C: 0.0	Fiber: 0.0	Vitamin K: 0.0	Folate: 0.0	Vitamin A: 0.0	Vitamin D: 0.0	Carbohydrate: 0.0
	10214	Pork, fresh, loin, sirloin (chops or roasts), boneless, separable lean only, raw†	0.35	Selenium: 0.29	Histidine: 0.23	Lysine: 0.21	Methionine: 0.21	Niacin: 0.19	Thiamin: 0.19	Isoleucine: 0.18	Threonine: 0.18	Leucine: 0.18	Valine: 0.16	Phenylalanine: 0.16	Protein: 0.15	Tryptophan: 0.15	Choline: 0.14	Zinc: 0.13	Phosphorus: 0.11	Vitamin B6: 0.09	Vitamin B12: 0.08	Pantothenic acid: 0.07	Riboflavin: 0.06	Potassium: 0.04	Vitamin D: 0.03	Total lipid: 0.03	Iron: 0.03	Magnesium: 0.02	Copper: 0.02	Linoleic acid: 0.02	Calcium: 0.01	Vitamin E: 0.01	alpha-Linolenic acid: 0.0	Vitamin A: 0.0	Manganese: 0.0	Vitamin C: 0.0	Fiber: 0.0	Vitamin K: 0.0	Folate: 0.0	Carbohydrate: 0.0
	10989	Pork, fresh, loin, blade (chops or roasts), boneless, separable lean and fat only, raw†	0.35	Selenium: 0.33	Histidine: 0.24	Methionine: 0.22	Lysine: 0.22	Thiamin: 0.2	Niacin: 0.19	Isoleucine: 0.19	Threonine: 0.19	Leucine: 0.19	Valine: 0.17	Phenylalanine: 0.17	Tryptophan: 0.16	Protein: 0.16	Zinc: 0.15	Choline: 0.14	Phosphorus: 0.12	Vitamin B12: 0.09	Vitamin B6: 0.09	Total lipid: 0.09	Pantothenic acid: 0.08	Linoleic acid: 0.07	Riboflavin: 0.06	Vitamin D: 0.04	Potassium: 0.04	Iron: 0.04	Magnesium: 0.02	alpha-Linolenic acid: 0.02	Copper: 0.02	Vitamin E: 0.01	Calcium: 0.01	Vitamin A: 0.0	Carbohydrate: 0.0	Manganese: 0.0	Vitamin C: 0.0	Fiber: 0.0	Vitamin K: 0.0	Folate: 0.0
	15154	Crustaceans, spiny lobster, mixed species, raw†	0.35	Vitamin B12: 0.3	Selenium: 0.23	Zinc: 0.2	Methionine: 0.14	Lysine: 0.13	Isoleucine: 0.11	Tryptophan: 0.11	Leucine: 0.11	Threonine: 0.1	Phenylalanine: 0.1	Valine: 0.09	Protein: 0.09	Niacin: 0.09	Histidine: 0.08	Copper: 0.07	Phosphorus: 0.06	Iron: 0.03	Magnesium: 0.02	Calcium: 0.02	Pantothenic acid: 0.02	Vitamin B6: 0.01	Potassium: 0.01	Total lipid: 0.01	Riboflavin: 0.01	Carbohydrate: 0.0	Vitamin A: 0.0	Thiamin: 0.0	Vitamin C: 0.0	Manganese: 0.0	Folate: 0.0	Fiber: 0.0	Choline: 0.0	Vitamin K: 0.0	Vitamin E: 0.0	Vitamin D: 0.0	Linoleic acid: 0.0	alpha-Linolenic acid: 0.0
	5066	Chicken, broilers or fryers, drumstick, meat and skin, raw†	0.35	Selenium: 0.35	Methionine: 0.31	Lysine: 0.29	Threonine: 0.26	Histidine: 0.25	Leucine: 0.25	Isoleucine: 0.24	Vitamin B12: 0.22	Valine: 0.21	Tryptophan: 0.21	Protein: 0.21	Zinc: 0.21	Phenylalanine: 0.21	Niacin: 0.2	Pantothenic acid: 0.13	Choline: 0.13	Phosphorus: 0.13	Linoleic acid: 0.12	Total lipid: 0.12	Vitamin B6: 0.09	Riboflavin: 0.06	alpha-Linolenic acid: 0.04	Thiamin: 0.04	Iron: 0.03	Potassium: 0.03	Copper: 0.03	Magnesium: 0.03	Vitamin D: 0.02	Vitamin A: 0.02	Vitamin E: 0.01	Calcium: 0.01	Folate: 0.01	Vitamin K: 0.0	Manganese: 0.0	Carbohydrate: 0.0	Vitamin C: 0.0	Fiber: 0.0
	15143	Crustaceans, crab, dungeness, raw†	0.34	Vitamin B12: 0.47	Selenium: 0.2	Zinc: 0.16	Copper: 0.12	Methionine: 0.12	Lysine: 0.11	Isoleucine: 0.1	Tryptophan: 0.1	Leucine: 0.09	Threonine: 0.09	Phenylalanine: 0.08	Valine: 0.08	Protein: 0.08	Niacin: 0.07	Histidine: 0.07	Phosphorus: 0.05	Folate: 0.03	Magnesium: 0.03	Riboflavin: 0.02	Potassium: 0.02	Pantothenic acid: 0.02	Vitamin B6: 0.02	Calcium: 0.02	Vitamin A: 0.01	Thiamin: 0.01	Iron: 0.01	Total lipid: 0.01	Manganese: 0.0	Vitamin C: 0.0	Carbohydrate: 0.0	Fiber: 0.0	Choline: 0.0	Vitamin K: 0.0	Vitamin E: 0.0	Vitamin D: 0.0	Linoleic acid: 0.0	alpha-Linolenic acid: 0.0
	15139	Crustaceans, crab, blue, raw†	0.34	Vitamin B12: 0.52	Selenium: 0.22	Zinc: 0.15	Methionine: 0.13	Copper: 0.12	Lysine: 0.12	Isoleucine: 0.11	Tryptophan: 0.1	Leucine: 0.1	Threonine: 0.1	Phenylalanine: 0.09	Valine: 0.09	Protein: 0.09	Histidine: 0.08	Niacin: 0.08	Phosphorus: 0.07	Folate: 0.04	Calcium: 0.04	Potassium: 0.02	Magnesium: 0.02	Pantothenic acid: 0.02	Iron: 0.02	Thiamin: 0.02	Vitamin B6: 0.02	Manganese: 0.01	Total lipid: 0.01	Riboflavin: 0.01	Vitamin C: 0.0	Vitamin A: 0.0	Carbohydrate: 0.0	Fiber: 0.0	Choline: 0.0	Vitamin K: 0.0	Vitamin E: 0.0	Vitamin D: 0.0	Linoleic acid: 0.0	alpha-Linolenic acid: 0.0
	ND	Fresh pork, bone-in, separable lean and fat†	0.34	Selenium: 0.32	Histidine: 0.26	Lysine: 0.23	Methionine: 0.23	Isoleucine: 0.2	Leucine: 0.2	Threonine: 0.2	Niacin: 0.18	Valine: 0.18	Phenylalanine: 0.17	Protein: 0.16	Thiamin: 0.16	Zinc: 0.16	Tryptophan: 0.15	Choline: 0.12	Vitamin B6: 0.12	Vitamin B12: 0.12	Phosphorus: 0.11	Total lipid: 0.1	Pantothenic acid: 0.07	Linoleic acid: 0.06	Riboflavin: 0.05	Vitamin D: 0.05	Potassium: 0.04	Iron: 0.03	Copper: 0.03	Magnesium: 0.03	alpha-Linolenic acid: 0.02	Calcium: 0.01	Vitamin E: 0.01	Vitamin A: 0.0	Manganese: 0.0	Vitamin C: 0.0	Fiber: 0.0	Vitamin K: 0.0	Folate: 0.0	Carbohydrate: 0.0
	5173	Turkey, gizzard, all classes, raw†	0.34	Vitamin B12: 0.45	Selenium: 0.19	Zinc: 0.12	Protein: 0.09	Choline: 0.09	Iron: 0.08	Niacin: 0.05	Pantothenic acid: 0.05	Phosphorus: 0.04	Total lipid: 0.02	Riboflavin: 0.02	Copper: 0.02	Potassium: 0.02	Vitamin B6: 0.01	Magnesium: 0.01	Thiamin: 0.01	alpha-Linolenic acid: 0.01	Folate: 0.0	Vitamin C: 0.0	Manganese: 0.0	Calcium: 0.0	Vitamin E: 0.0	Histidine: 0.0	Fiber: 0.0	Vitamin K: 0.0	Vitamin A: 0.0	Vitamin D: 0.0	Carbohydrate: 0.0	Linoleic acid: 0.0	Tryptophan: 0.0	Threonine: 0.0	Isoleucine: 0.0	Leucine: 0.0	Lysine: 0.0	Methionine: 0.0	Phenylalanine: 0.0	Valine: 0.0
	ND	Veal, various†	0.34	Zinc: 0.17	Vitamin B12: 0.17	Histidine: 0.12	Niacin: 0.12	Choline: 0.11	Lysine: 0.11	Isoleucine: 0.1	Valine: 0.1	Threonine: 0.1	Methionine: 0.1	Leucine: 0.1	Phenylalanine: 0.09	Protein: 0.09	Pantothenic acid: 0.08	Tryptophan: 0.07	Phosphorus: 0.06	Vitamin B6: 0.05	Riboflavin: 0.04	Selenium: 0.04	Total lipid: 0.03	Iron: 0.03	Copper: 0.02	Potassium: 0.02	Thiamin: 0.02	Magnesium: 0.02	Folate: 0.01	Calcium: 0.01	Vitamin E: 0.01	Vitamin K: 0.0	Manganese: 0.0	Vitamin C: 0.0	Fiber: 0.0	Vitamin A: 0.0	Vitamin D: 0.0	Carbohydrate: 0.0	Linoleic acid: 0.0	alpha-Linolenic acid: 0.0
	10010	Pork, fresh, leg (ham), whole, separable lean only, raw†	0.34	Selenium: 0.28	Thiamin: 0.23	Histidine: 0.2	Lysine: 0.2	Methionine: 0.19	Threonine: 0.16	Isoleucine: 0.16	Leucine: 0.16	Zinc: 0.16	Valine: 0.16	Niacin: 0.16	Choline: 0.14	Tryptophan: 0.14	Phenylalanine: 0.14	Protein: 0.13	Vitamin B12: 0.13	Phosphorus: 0.09	Pantothenic acid: 0.07	Vitamin B6: 0.07	Total lipid: 0.05	Riboflavin: 0.05	Iron: 0.04	Vitamin D: 0.04	Potassium: 0.04	Magnesium: 0.02	Copper: 0.02	Folate: 0.01	Calcium: 0.01	Vitamin E: 0.0	Manganese: 0.0	Vitamin C: 0.0	Vitamin A: 0.0	Fiber: 0.0	Vitamin K: 0.0	Carbohydrate: 0.0	Linoleic acid: 0.0	alpha-Linolenic acid: 0.0
	10973	Pork, ground, 96% lean / 4% fat, raw†	0.33	Selenium: 0.27	Histidine: 0.21	Niacin: 0.19	Lysine: 0.19	Methionine: 0.19	Isoleucine: 0.16	Leucine: 0.16	Threonine: 0.16	Valine: 0.15	Phenylalanine: 0.15	Zinc: 0.15	Tryptophan: 0.14	Protein: 0.14	Thiamin: 0.13	Choline: 0.13	Vitamin B6: 0.09	Vitamin B12: 0.09	Phosphorus: 0.08	Riboflavin: 0.08	Pantothenic acid: 0.06	Total lipid: 0.04	Iron: 0.04	Potassium: 0.03	Linoleic acid: 0.03	Magnesium: 0.02	Calcium: 0.01	Copper: 0.01	alpha-Linolenic acid: 0.01	Vitamin E: 0.01	Vitamin D: 0.01	Folate: 0.0	Manganese: 0.0	Carbohydrate: 0.0	Vitamin C: 0.0	Fiber: 0.0	Vitamin K: 0.0	Vitamin A: 0.0
	15236	Fish, salmon, Atlantic, farmed, raw	0.33	Vitamin B12: 0.35	Selenium: 0.17	Methionine: 0.16	Lysine: 0.16	Niacin: 0.13	Isoleucine: 0.12	Leucine: 0.12	Valine: 0.12	Threonine: 0.11	Histidine: 0.11	Phenylalanine: 0.1	Choline: 0.1	Protein: 0.1	Total lipid: 0.09	Pantothenic acid: 0.09	Tryptophan: 0.08	Vitamin E: 0.07	Phosphorus: 0.07	Vitamin B6: 0.06	Thiamin: 0.04	alpha-Linolenic acid: 0.04	Potassium: 0.03	Folate: 0.02	Riboflavin: 0.02	Zinc: 0.02	Magnesium: 0.02	Iron: 0.01	Copper: 0.01	Calcium: 0.01	Vitamin C: 0.0	Manganese: 0.0	Vitamin K: 0.0	Fiber: 0.0	Vitamin A: 0.0	Vitamin D: 0.0	Carbohydrate: 0.0	Linoleic acid: 0.0
	15049	Fish, mackerel, king, raw†	0.33	Vitamin B12: 0.47	Selenium: 0.1	Vitamin A: 0.08	Methionine: 0.07	Lysine: 0.07	Niacin: 0.07	Histidine: 0.06	Leucine: 0.06	Isoleucine: 0.06	Threonine: 0.06	Valine: 0.05	Phenylalanine: 0.05	Protein: 0.05	Tryptophan: 0.04	Riboflavin: 0.04	Phosphorus: 0.03	Pantothenic acid: 0.02	Iron: 0.02	Vitamin B6: 0.02	Potassium: 0.02	Zinc: 0.02	Thiamin: 0.01	Magnesium: 0.01	Calcium: 0.01	Total lipid: 0.01	Folate: 0.0	Copper: 0.0	Vitamin C: 0.0	Manganese: 0.0	Fiber: 0.0	Choline: 0.0	Vitamin K: 0.0	Vitamin E: 0.0	Vitamin D: 0.0	Carbohydrate: 0.0	Linoleic acid: 0.0	alpha-Linolenic acid: 0.0
	ND	Turkey, various†	0.32	Selenium: 0.29	Lysine: 0.26	Methionine: 0.25	Isoleucine: 0.22	Histidine: 0.21	Threonine: 0.2	Leucine: 0.2	Valine: 0.19	Zinc: 0.17	Phenylalanine: 0.17	Protein: 0.17	Niacin: 0.16	Choline: 0.15	Tryptophan: 0.15	Vitamin B12: 0.1	Pantothenic acid: 0.09	Total lipid: 0.09	Phosphorus: 0.09	Iron: 0.07	Vitamin B6: 0.07	Riboflavin: 0.04	Copper: 0.04	Potassium: 0.03	Magnesium: 0.03	Thiamin: 0.02	Folate: 0.01	Calcium: 0.01	Vitamin E: 0.01	Vitamin D: 0.01	Vitamin K: 0.0	Manganese: 0.0	Vitamin A: 0.0	Vitamin C: 0.0	Fiber: 0.0	Carbohydrate: 0.0	Linoleic acid: 0.0	alpha-Linolenic acid: 0.0
	35153	Fish, salmon, king (chinook), raw (Alaska Native)†	0.32	Vitamin B12: 0.32	Selenium: 0.07	Vitamin A: 0.04	Niacin: 0.04	Protein: 0.04	Total lipid: 0.04	Phosphorus: 0.02	Pantothenic acid: 0.02	Thiamin: 0.01	Vitamin E: 0.01	Potassium: 0.01	Zinc: 0.01	Riboflavin: 0.01	Vitamin B6: 0.01	Calcium: 0.01	Iron: 0.01	Magnesium: 0.01	Vitamin K: 0.0	Histidine: 0.0	Vitamin C: 0.0	Fiber: 0.0	Choline: 0.0	Folate: 0.0	Copper: 0.0	Manganese: 0.0	Vitamin D: 0.0	Carbohydrate: 0.0	Linoleic acid: 0.0	alpha-Linolenic acid: 0.0	Tryptophan: 0.0	Threonine: 0.0	Isoleucine: 0.0	Leucine: 0.0	Lysine: 0.0	Methionine: 0.0	Phenylalanine: 0.0	Valine: 0.0
	23658	Beef, brisket, flat half, separable lean and fat, trimmed to 1/8" fat, choice, raw	0.32	Vitamin B12: 0.32	Zinc: 0.22	Selenium: 0.21	Lysine: 0.18	Total lipid: 0.17	Methionine: 0.17	Histidine: 0.15	Leucine: 0.14	Isoleucine: 0.14	Threonine: 0.13	Valine: 0.13	Choline: 0.12	Phenylalanine: 0.12	Protein: 0.11	Niacin: 0.09	Tryptophan: 0.06	Phosphorus: 0.06	Iron: 0.06	Pantothenic acid: 0.04	Vitamin B6: 0.04	Riboflavin: 0.02	Potassium: 0.02	Copper: 0.02	Thiamin: 0.02	Magnesium: 0.01	Folate: 0.01	Vitamin E: 0.01	Calcium: 0.01	Vitamin K: 0.0	Manganese: 0.0	Carbohydrate: 0.0	Vitamin C: 0.0	Fiber: 0.0	Vitamin A: 0.0	Vitamin D: 0.0	Linoleic acid: 0.0	alpha-Linolenic acid: 0.0
	ND	Domestic lamb, various	0.32	Vitamin B12: 0.38	Selenium: 0.22	Zinc: 0.21	Lysine: 0.2	Methionine: 0.18	Histidine: 0.16	Isoleucine: 0.16	Leucine: 0.15	Valine: 0.15	Threonine: 0.15	Niacin: 0.14	Total lipid: 0.13	Choline: 0.13	Phenylalanine: 0.13	Protein: 0.12	Tryptophan: 0.11	Phosphorus: 0.07	Iron: 0.06	Pantothenic acid: 0.06	Riboflavin: 0.04	Thiamin: 0.03	Copper: 0.03	Folate: 0.02	Potassium: 0.02	Magnesium: 0.02	Vitamin B6: 0.02	Vitamin D: 0.01	Calcium: 0.01	Vitamin E: 0.01	Vitamin K: 0.0	Manganese: 0.0	Vitamin C: 0.0	Fiber: 0.0	Vitamin A: 0.0	Carbohydrate: 0.0	Linoleic acid: 0.0	alpha-Linolenic acid: 0.0
	10971	Pork, ground, 72% lean / 28% fat, raw	0.32	Selenium: 0.3	Total lipid: 0.3	Vitamin B12: 0.27	Linoleic acid: 0.22	Histidine: 0.21	Lysine: 0.2	Methionine: 0.19	Niacin: 0.16	Leucine: 0.16	Isoleucine: 0.16	Threonine: 0.16	Zinc: 0.15	Valine: 0.15	Phenylalanine: 0.15	Tryptophan: 0.14	Protein: 0.13	Choline: 0.11	Thiamin: 0.1	alpha-Linolenic acid: 0.08	Riboflavin: 0.08	Vitamin B6: 0.07	Phosphorus: 0.07	Pantothenic acid: 0.07	Vitamin D: 0.07	Iron: 0.04	Vitamin E: 0.02	Potassium: 0.02	Magnesium: 0.02	Calcium: 0.02	Copper: 0.01	Folate: 0.0	Carbohydrate: 0.0	Manganese: 0.0	Vitamin C: 0.0	Fiber: 0.0	Vitamin K: 0.0	Vitamin A: 0.0
	5621	Emu, ground, raw†	0.32	Vitamin B12: 0.5	Selenium: 0.15	Zinc: 0.14	Pantothenic acid: 0.12	Methionine: 0.1	Protein: 0.1	Niacin: 0.1	Lysine: 0.09	Histidine: 0.09	Iron: 0.08	Isoleucine: 0.08	Leucine: 0.08	Threonine: 0.08	Phenylalanine: 0.07	Valine: 0.07	Vitamin B6: 0.06	Tryptophan: 0.06	Phosphorus: 0.06	Riboflavin: 0.06	Thiamin: 0.05	Copper: 0.04	Total lipid: 0.02	Potassium: 0.02	Magnesium: 0.01	Folate: 0.01	Vitamin E: 0.01	Calcium: 0.0	Manganese: 0.0	Vitamin C: 0.0	Fiber: 0.0	Choline: 0.0	Vitamin K: 0.0	Vitamin A: 0.0	Vitamin D: 0.0	Carbohydrate: 0.0	Linoleic acid: 0.0	alpha-Linolenic acid: 0.0
	17195	Lamb, variety meats and by-products, kidneys, raw†	0.32	Vitamin B12: 0.5	Selenium: 0.15	Riboflavin: 0.05	Pantothenic acid: 0.04	Iron: 0.03	Niacin: 0.03	Thiamin: 0.02	Zinc: 0.02	Threonine: 0.02	Valine: 0.02	Lysine: 0.02	Methionine: 0.02	Phenylalanine: 0.02	Leucine: 0.02	Tryptophan: 0.02	Copper: 0.02	Isoleucine: 0.02	Histidine: 0.02	Protein: 0.02	Phosphorus: 0.01	Vitamin A: 0.01	Folate: 0.0	Vitamin B6: 0.0	Potassium: 0.0	Total lipid: 0.0	Magnesium: 0.0	Vitamin C: 0.0	Manganese: 0.0	Calcium: 0.0	Carbohydrate: 0.0	Fiber: 0.0	Choline: 0.0	Vitamin K: 0.0	Vitamin E: 0.0	Vitamin D: 0.0	Linoleic acid: 0.0	alpha-Linolenic acid: 0.0
	15043	Fish, herring, Pacific, raw†	0.31	Vitamin B12: 0.52	Selenium: 0.18	Lysine: 0.11	Methionine: 0.11	Leucine: 0.08	Isoleucine: 0.08	Histidine: 0.08	Threonine: 0.08	Valine: 0.08	Total lipid: 0.08	Phenylalanine: 0.07	Protein: 0.06	Tryptophan: 0.06	Phosphorus: 0.05	Niacin: 0.05	Pantothenic acid: 0.05	Calcium: 0.04	Vitamin B6: 0.03	Iron: 0.03	Riboflavin: 0.02	Potassium: 0.02	Zinc: 0.02	Magnesium: 0.02	Vitamin A: 0.02	Copper: 0.01	Thiamin: 0.01	Folate: 0.0	Manganese: 0.0	Vitamin C: 0.0	Fiber: 0.0	Choline: 0.0	Vitamin K: 0.0	Vitamin E: 0.0	Vitamin D: 0.0	Carbohydrate: 0.0	Linoleic acid: 0.0	alpha-Linolenic acid: 0.0
	10972	Pork, ground, 84% lean / 16% fat, raw	0.31	Selenium: 0.29	Histidine: 0.21	Lysine: 0.2	Methionine: 0.19	Niacin: 0.19	Total lipid: 0.17	Isoleucine: 0.16	Leucine: 0.16	Vitamin B12: 0.16	Threonine: 0.16	Zinc: 0.16	Valine: 0.15	Phenylalanine: 0.15	Tryptophan: 0.15	Protein: 0.14	Choline: 0.13	Thiamin: 0.12	Linoleic acid: 0.11	Riboflavin: 0.08	Vitamin B6: 0.08	Phosphorus: 0.08	Pantothenic acid: 0.06	Iron: 0.05	alpha-Linolenic acid: 0.04	Vitamin D: 0.03	Potassium: 0.03	Magnesium: 0.02	Vitamin E: 0.01	Calcium: 0.01	Copper: 0.01	Folate: 0.0	Manganese: 0.0	Carbohydrate: 0.0	Vitamin C: 0.0	Fiber: 0.0	Vitamin K: 0.0	Vitamin A: 0.0
	ND	Ostrich, various†	0.31	Vitamin B12: 0.4	Selenium: 0.18	Zinc: 0.15	Methionine: 0.13	Lysine: 0.13	Threonine: 0.11	Isoleucine: 0.11	Leucine: 0.11	Valine: 0.1	Histidine: 0.1	Phenylalanine: 0.1	Protein: 0.09	Niacin: 0.08	Tryptophan: 0.08	Iron: 0.07	Pantothenic acid: 0.06	Phosphorus: 0.06	Vitamin B6: 0.05	Thiamin: 0.04	Riboflavin: 0.04	Copper: 0.03	Total lipid: 0.02	Potassium: 0.02	Magnesium: 0.01	Folate: 0.01	Vitamin E: 0.0	Calcium: 0.0	Manganese: 0.0	Vitamin C: 0.0	Fiber: 0.0	Choline: 0.0	Vitamin K: 0.0	Vitamin A: 0.0	Vitamin D: 0.0	Carbohydrate: 0.0	Linoleic acid: 0.0	alpha-Linolenic acid: 0.0
	15031	Fish, grouper, mixed species, raw†	0.31	Selenium: 0.32	Methionine: 0.23	Lysine: 0.23	Histidine: 0.19	Vitamin B12: 0.18	Leucine: 0.18	Isoleucine: 0.18	Threonine: 0.18	Valine: 0.17	Phenylalanine: 0.15	Protein: 0.15	Tryptophan: 0.14	Niacin: 0.08	Phosphorus: 0.08	Pantothenic acid: 0.08	Potassium: 0.06	Vitamin A: 0.05	Vitamin B6: 0.05	Zinc: 0.05	Iron: 0.05	Magnesium: 0.04	Calcium: 0.03	Thiamin: 0.03	Folate: 0.02	Total lipid: 0.01	Copper: 0.01	Manganese: 0.0	Riboflavin: 0.0	Vitamin C: 0.0	Fiber: 0.0	Choline: 0.0	Vitamin K: 0.0	Vitamin E: 0.0	Vitamin D: 0.0	Carbohydrate: 0.0	Linoleic acid: 0.0	alpha-Linolenic acid: 0.0
	35152	Fish, Salmon, Chum, raw (Alaska Native)†	0.31	Vitamin B12: 0.37	Selenium: 0.11	Methionine: 0.08	Lysine: 0.06	Niacin: 0.06	Threonine: 0.05	Tryptophan: 0.05	Isoleucine: 0.05	Leucine: 0.05	Valine: 0.04	Histidine: 0.04	Phenylalanine: 0.04	Protein: 0.04	Phosphorus: 0.03	Pantothenic acid: 0.02	Thiamin: 0.01	Riboflavin: 0.01	Zinc: 0.01	Copper: 0.01	Potassium: 0.01	Total lipid: 0.01	Vitamin A: 0.01	Magnesium: 0.01	Vitamin B6: 0.01	Folate: 0.01	Iron: 0.01	Vitamin E: 0.0	Calcium: 0.0	Manganese: 0.0	Vitamin K: 0.0	Vitamin C: 0.0	Fiber: 0.0	Choline: 0.0	Vitamin D: 0.0	Carbohydrate: 0.0	Linoleic acid: 0.0	alpha-Linolenic acid: 0.0
	ND	Chicken, meat only, various†	0.31	Selenium: 0.27	Methionine: 0.26	Lysine: 0.25	Isoleucine: 0.22	Threonine: 0.22	Histidine: 0.22	Leucine: 0.21	Niacin: 0.2	Valine: 0.19	Tryptophan: 0.18	Protein: 0.18	Phenylalanine: 0.18	Zinc: 0.16	Vitamin B12: 0.13	Pantothenic acid: 0.12	Choline: 0.11	Phosphorus: 0.11	Vitamin B6: 0.08	Riboflavin: 0.05	Total lipid: 0.04	Iron: 0.04	Linoleic acid: 0.04	Thiamin: 0.04	Potassium: 0.03	Magnesium: 0.03	Copper: 0.03	alpha-Linolenic acid: 0.01	Vitamin A: 0.01	Folate: 0.01	Vitamin E: 0.01	Calcium: 0.01	Vitamin K: 0.0	Manganese: 0.0	Vitamin C: 0.0	Fiber: 0.0	Vitamin D: 0.0	Carbohydrate: 0.0
	ND	Emu fillet†	0.31	Vitamin B12: 0.42	Selenium: 0.17	Zinc: 0.13	Pantothenic acid: 0.12	Methionine: 0.1	Protein: 0.09	Lysine: 0.09	Niacin: 0.09	Histidine: 0.09	Iron: 0.08	Isoleucine: 0.08	Leucine: 0.08	Threonine: 0.08	Phenylalanine: 0.07	Valine: 0.07	Phosphorus: 0.06	Tryptophan: 0.06	Vitamin B6: 0.06	Riboflavin: 0.05	Thiamin: 0.05	Copper: 0.04	Magnesium: 0.02	Potassium: 0.02	Folate: 0.01	Vitamin E: 0.01	Total lipid: 0.0	Manganese: 0.0	Calcium: 0.0	Vitamin C: 0.0	Fiber: 0.0	Choline: 0.0	Vitamin K: 0.0	Vitamin A: 0.0	Vitamin D: 0.0	Carbohydrate: 0.0	Linoleic acid: 0.0	alpha-Linolenic acid: 0.0
	10020	Pork, fresh, loin, whole, separable lean and fat, raw†	0.31	Selenium: 0.35	Lysine: 0.25	Thiamin: 0.25	Histidine: 0.24	Methionine: 0.23	Threonine: 0.2	Isoleucine: 0.2	Leucine: 0.2	Valine: 0.19	Phenylalanine: 0.17	Niacin: 0.17	Protein: 0.16	Tryptophan: 0.16	Choline: 0.16	Total lipid: 0.15	Zinc: 0.14	Vitamin B12: 0.12	Phosphorus: 0.1	Pantothenic acid: 0.08	Vitamin B6: 0.08	Riboflavin: 0.06	Vitamin D: 0.06	Potassium: 0.04	Iron: 0.04	Magnesium: 0.02	Copper: 0.02	Calcium: 0.02	Vitamin E: 0.01	Folate: 0.0	Manganese: 0.0	Vitamin A: 0.0	Vitamin C: 0.0	Fiber: 0.0	Vitamin K: 0.0	Carbohydrate: 0.0	Linoleic acid: 0.0	alpha-Linolenic acid: 0.0
	ND	Salmon†	0.3	Vitamin B12: 0.33	Methionine: 0.07	Selenium: 0.07	Lysine: 0.06	Niacin: 0.06	Threonine: 0.05	Tryptophan: 0.05	Isoleucine: 0.05	Leucine: 0.05	Valine: 0.04	Phenylalanine: 0.04	Protein: 0.04	Histidine: 0.04	Pantothenic acid: 0.03	Phosphorus: 0.03	Total lipid: 0.02	Thiamin: 0.02	Riboflavin: 0.01	Vitamin A: 0.01	Potassium: 0.01	alpha-Linolenic acid: 0.01	Zinc: 0.01	Vitamin B6: 0.01	Magnesium: 0.01	Vitamin E: 0.01	Iron: 0.01	Copper: 0.0	Folate: 0.0	Calcium: 0.0	Linoleic acid: 0.0	Manganese: 0.0	Vitamin K: 0.0	Vitamin C: 0.0	Fiber: 0.0	Choline: 0.0	Vitamin D: 0.0	Carbohydrate: 0.0
	15005	Fish, bluefish, raw†	0.3	Vitamin B12: 0.36	Selenium: 0.19	Methionine: 0.13	Lysine: 0.12	Histidine: 0.1	Leucine: 0.09	Isoleucine: 0.09	Threonine: 0.09	Niacin: 0.09	Valine: 0.09	Phenylalanine: 0.08	Protein: 0.08	Tryptophan: 0.07	Vitamin A: 0.06	Phosphorus: 0.05	Pantothenic acid: 0.04	Zinc: 0.03	Vitamin B6: 0.03	Total lipid: 0.02	Potassium: 0.02	Magnesium: 0.02	Iron: 0.01	Thiamin: 0.01	Riboflavin: 0.01	Copper: 0.01	Calcium: 0.0	Manganese: 0.0	Folate: 0.0	Vitamin C: 0.0	Fiber: 0.0	Choline: 0.0	Vitamin K: 0.0	Vitamin E: 0.0	Vitamin D: 0.0	Carbohydrate: 0.0	Linoleic acid: 0.0	alpha-Linolenic acid: 0.0
	5091	Chicken, broilers or fryers, thigh, meat and skin, raw	0.3	Selenium: 0.36	Methionine: 0.29	Lysine: 0.28	Vitamin B12: 0.27	Threonine: 0.25	Leucine: 0.24	Linoleic acid: 0.23	Histidine: 0.23	Isoleucine: 0.23	Total lipid: 0.23	Valine: 0.21	Protein: 0.2	Niacin: 0.2	Phenylalanine: 0.2	Tryptophan: 0.19	Zinc: 0.15	Pantothenic acid: 0.14	Choline: 0.12	Phosphorus: 0.12	Vitamin B6: 0.09	alpha-Linolenic acid: 0.09	Riboflavin: 0.05	Thiamin: 0.04	Iron: 0.04	Potassium: 0.03	Magnesium: 0.03	Vitamin A: 0.03	Copper: 0.03	Vitamin D: 0.02	Vitamin E: 0.01	Calcium: 0.01	Folate: 0.01	Vitamin K: 0.01	Manganese: 0.0	Carbohydrate: 0.0	Vitamin C: 0.0	Fiber: 0.0
	ND	Chicken and guinea hen, meat only†	0.3	Methionine: 0.19	Lysine: 0.19	Niacin: 0.19	Isoleucine: 0.18	Histidine: 0.17	Threonine: 0.16	Leucine: 0.15	Valine: 0.15	Selenium: 0.15	Phenylalanine: 0.14	Protein: 0.14	Zinc: 0.13	Tryptophan: 0.13	Choline: 0.13	Pantothenic acid: 0.1	Phosphorus: 0.08	Vitamin B6: 0.06	Total lipid: 0.05	Iron: 0.05	Vitamin B12: 0.05	Riboflavin: 0.04	Thiamin: 0.04	Potassium: 0.02	Magnesium: 0.02	Copper: 0.02	Vitamin A: 0.02	Folate: 0.01	Calcium: 0.01	Vitamin C: 0.01	Vitamin D: 0.01	Vitamin E: 0.01	Manganese: 0.0	Vitamin K: 0.0	Fiber: 0.0	Carbohydrate: 0.0	Linoleic acid: 0.0	alpha-Linolenic acid: 0.0
	5628	Emu, inside drum, raw†	0.3	Vitamin B12: 0.27	Zinc: 0.18	Selenium: 0.18	Pantothenic acid: 0.13	Methionine: 0.1	Protein: 0.1	Iron: 0.1	Niacin: 0.1	Lysine: 0.1	Histidine: 0.09	Isoleucine: 0.09	Leucine: 0.08	Threonine: 0.08	Thiamin: 0.08	Phenylalanine: 0.07	Valine: 0.07	Phosphorus: 0.06	Tryptophan: 0.06	Vitamin B6: 0.06	Riboflavin: 0.06	Copper: 0.04	Potassium: 0.02	Magnesium: 0.02	Folate: 0.01	Total lipid: 0.01	Vitamin E: 0.01	Vitamin A: 0.0	Manganese: 0.0	Calcium: 0.0	Vitamin C: 0.0	Fiber: 0.0	Choline: 0.0	Vitamin K: 0.0	Vitamin D: 0.0	Carbohydrate: 0.0	Linoleic acid: 0.0	alpha-Linolenic acid: 0.0
	17070	Lamb, New Zealand, imported, frozen, foreshank, separable lean only, raw†	0.3	Vitamin B12: 0.28	Zinc: 0.13	Methionine: 0.08	Lysine: 0.08	Histidine: 0.08	Niacin: 0.08	Isoleucine: 0.07	Threonine: 0.07	Valine: 0.07	Leucine: 0.07	Tryptophan: 0.07	Protein: 0.07	Phenylalanine: 0.07	Riboflavin: 0.04	Phosphorus: 0.04	Iron: 0.03	Thiamin: 0.02	Pantothenic acid: 0.02	Copper: 0.02	Selenium: 0.01	Total lipid: 0.01	Vitamin B6: 0.01	Magnesium: 0.01	Potassium: 0.01	Vitamin E: 0.0	Calcium: 0.0	Manganese: 0.0	Folate: 0.0	Vitamin C: 0.0	Fiber: 0.0	Choline: 0.0	Vitamin K: 0.0	Vitamin A: 0.0	Vitamin D: 0.0	Carbohydrate: 0.0	Linoleic acid: 0.0	alpha-Linolenic acid: 0.0
	15004	Fish, bass, striped, raw†	0.29	Vitamin B12: 0.41	Selenium: 0.22	Methionine: 0.13	Lysine: 0.13	Leucine: 0.1	Isoleucine: 0.1	Histidine: 0.1	Threonine: 0.1	Valine: 0.09	Phenylalanine: 0.08	Protein: 0.08	Tryptophan: 0.07	Niacin: 0.06	Phosphorus: 0.05	Pantothenic acid: 0.04	Vitamin B6: 0.02	Magnesium: 0.02	Iron: 0.02	Zinc: 0.02	Thiamin: 0.02	Potassium: 0.02	Vitamin A: 0.01	Total lipid: 0.01	Calcium: 0.01	Folate: 0.01	Copper: 0.01	Riboflavin: 0.0	Manganese: 0.0	Vitamin C: 0.0	Fiber: 0.0	Choline: 0.0	Vitamin K: 0.0	Vitamin E: 0.0	Vitamin D: 0.0	Carbohydrate: 0.0	Linoleic acid: 0.0	alpha-Linolenic acid: 0.0
	13339	Beef, variety meats and by-products, tongue, raw	0.29	Vitamin B12: 0.32	Zinc: 0.07	Total lipid: 0.05	Lysine: 0.04	Iron: 0.04	Threonine: 0.04	Methionine: 0.04	Isoleucine: 0.04	Leucine: 0.04	Phenylalanine: 0.04	Histidine: 0.04	Valine: 0.04	Niacin: 0.04	Protein: 0.03	Riboflavin: 0.02	Selenium: 0.02	Tryptophan: 0.02	Phosphorus: 0.02	Copper: 0.02	Pantothenic acid: 0.02	Vitamin B6: 0.01	Thiamin: 0.01	Potassium: 0.01	Magnesium: 0.01	Carbohydrate: 0.0	Folate: 0.0	Vitamin C: 0.0	Calcium: 0.0	Manganese: 0.0	Fiber: 0.0	Choline: 0.0	Vitamin K: 0.0	Vitamin A: 0.0	Vitamin E: 0.0	Vitamin D: 0.0	Linoleic acid: 0.0	alpha-Linolenic acid: 0.0
	5197	Turkey, fryer-roasters, meat and skin and giblets and neck, raw†	0.29	Vitamin B12: 0.33	Selenium: 0.21	Methionine: 0.21	Lysine: 0.2	Isoleucine: 0.18	Histidine: 0.18	Threonine: 0.17	Leucine: 0.17	Valine: 0.16	Zinc: 0.15	Phenylalanine: 0.15	Protein: 0.15	Tryptophan: 0.14	Niacin: 0.13	Vitamin A: 0.1	Pantothenic acid: 0.08	Phosphorus: 0.07	Vitamin B6: 0.06	Iron: 0.06	Copper: 0.05	Riboflavin: 0.05	Total lipid: 0.04	Folate: 0.03	Potassium: 0.03	Magnesium: 0.02	Thiamin: 0.01	Calcium: 0.01	Manganese: 0.0	Vitamin C: 0.0	Carbohydrate: 0.0	Fiber: 0.0	Choline: 0.0	Vitamin K: 0.0	Vitamin E: 0.0	Vitamin D: 0.0	Linoleic acid: 0.0	alpha-Linolenic acid: 0.0
	5062	Chicken, broilers or fryers, breast, meat only, raw†	0.28	Selenium: 0.22	Niacin: 0.18	Lysine: 0.18	Histidine: 0.17	Methionine: 0.16	Isoleucine: 0.14	Threonine: 0.13	Leucine: 0.13	Valine: 0.12	Phenylalanine: 0.11	Tryptophan: 0.11	Choline: 0.11	Protein: 0.11	Pantothenic acid: 0.1	Vitamin B6: 0.08	Phosphorus: 0.07	Zinc: 0.04	Potassium: 0.03	Total lipid: 0.02	Vitamin B12: 0.02	Magnesium: 0.02	Riboflavin: 0.02	Thiamin: 0.02	Iron: 0.01	Linoleic acid: 0.01	Copper: 0.01	Vitamin A: 0.0	Vitamin D: 0.0	Folate: 0.0	Vitamin E: 0.0	alpha-Linolenic acid: 0.0	Calcium: 0.0	Vitamin C: 0.0	Manganese: 0.0	Vitamin K: 0.0	Fiber: 0.0	Carbohydrate: 0.0
	15112	Fish, tilefish, raw†	0.28	Vitamin B12: 0.31	Selenium: 0.24	Methionine: 0.15	Lysine: 0.15	Histidine: 0.12	Leucine: 0.12	Isoleucine: 0.11	Threonine: 0.11	Valine: 0.11	Phenylalanine: 0.09	Protein: 0.09	Tryptophan: 0.09	Niacin: 0.08	Phosphorus: 0.06	Pantothenic acid: 0.05	Potassium: 0.04	Thiamin: 0.03	Vitamin B6: 0.03	Riboflavin: 0.03	Zinc: 0.02	Magnesium: 0.02	Total lipid: 0.02	Calcium: 0.02	Folate: 0.02	Vitamin A: 0.01	Copper: 0.01	Iron: 0.01	Manganese: 0.0	Vitamin C: 0.0	Fiber: 0.0	Choline: 0.0	Vitamin K: 0.0	Vitamin E: 0.0	Vitamin D: 0.0	Carbohydrate: 0.0	Linoleic acid: 0.0	alpha-Linolenic acid: 0.0
	5332	Chicken, ground, raw†	0.28	Methionine: 0.17	Lysine: 0.17	Histidine: 0.16	Isoleucine: 0.15	Threonine: 0.15	Leucine: 0.15	Niacin: 0.15	Protein: 0.14	Valine: 0.14	Phenylalanine: 0.13	Zinc: 0.13	Vitamin B12: 0.11	Choline: 0.11	Selenium: 0.11	Tryptophan: 0.11	Pantothenic acid: 0.1	Phosphorus: 0.09	Vitamin B6: 0.09	Total lipid: 0.08	Linoleic acid: 0.08	Riboflavin: 0.06	Potassium: 0.06	Thiamin: 0.04	Iron: 0.04	Copper: 0.03	alpha-Linolenic acid: 0.02	Magnesium: 0.02	Vitamin E: 0.01	Calcium: 0.0	Manganese: 0.0	Folate: 0.0	Vitamin K: 0.0	Carbohydrate: 0.0	Vitamin C: 0.0	Fiber: 0.0	Vitamin A: 0.0	Vitamin D: 0.0
	10106	Pork, fresh, variety meats and by-products, kidneys, raw†	0.28	Vitamin B12: 0.34	Selenium: 0.25	Riboflavin: 0.06	Pantothenic acid: 0.05	Niacin: 0.04	Zinc: 0.03	Copper: 0.03	Iron: 0.03	Isoleucine: 0.03	Leucine: 0.03	Lysine: 0.03	Methionine: 0.03	Valine: 0.03	Phenylalanine: 0.03	Threonine: 0.03	Tryptophan: 0.02	Histidine: 0.02	Protein: 0.02	Thiamin: 0.02	Phosphorus: 0.01	Vitamin B6: 0.01	Folate: 0.01	Vitamin A: 0.01	Total lipid: 0.01	Potassium: 0.0	Vitamin C: 0.0	Magnesium: 0.0	Manganese: 0.0	Calcium: 0.0	Fiber: 0.0	Choline: 0.0	Vitamin K: 0.0	Vitamin E: 0.0	Vitamin D: 0.0	Carbohydrate: 0.0	Linoleic acid: 0.0	alpha-Linolenic acid: 0.0
	13323	Beef, variety meats and by-products, kidneys, raw†	0.28	Vitamin B12: 0.42	Selenium: 0.15	Riboflavin: 0.07	Vitamin A: 0.05	Pantothenic acid: 0.04	Iron: 0.02	Zinc: 0.02	Niacin: 0.02	Copper: 0.02	Protein: 0.02	Folate: 0.02	Thiamin: 0.01	Phosphorus: 0.01	Vitamin B6: 0.01	Vitamin D: 0.01	Total lipid: 0.0	Potassium: 0.0	Magnesium: 0.0	Manganese: 0.0	Vitamin C: 0.0	Calcium: 0.0	Vitamin E: 0.0	alpha-Linolenic acid: 0.0	Carbohydrate: 0.0	Histidine: 0.0	Fiber: 0.0	Choline: 0.0	Vitamin K: 0.0	Linoleic acid: 0.0	Tryptophan: 0.0	Threonine: 0.0	Isoleucine: 0.0	Leucine: 0.0	Lysine: 0.0	Methionine: 0.0	Phenylalanine: 0.0	Valine: 0.0
	15127	Fish, tuna, fresh, yellowfin, raw†	0.28	Selenium: 0.26	Niacin: 0.12	Vitamin B12: 0.12	Methionine: 0.09	Lysine: 0.09	Histidine: 0.07	Leucine: 0.07	Isoleucine: 0.07	Threonine: 0.07	Valine: 0.06	Protein: 0.06	Phenylalanine: 0.06	Tryptophan: 0.05	Vitamin B6: 0.04	Choline: 0.04	Vitamin D: 0.04	Phosphorus: 0.04	Potassium: 0.02	Thiamin: 0.01	Iron: 0.01	Magnesium: 0.01	Zinc: 0.01	Pantothenic acid: 0.01	Riboflavin: 0.01	Vitamin A: 0.0	Copper: 0.0	Vitamin E: 0.0	Total lipid: 0.0	Calcium: 0.0	Folate: 0.0	Manganese: 0.0	alpha-Linolenic acid: 0.0	Linoleic acid: 0.0	Vitamin K: 0.0	Vitamin C: 0.0	Fiber: 0.0	Carbohydrate: 0.0
	15115	Fish, trout, rainbow, wild, raw†	0.28	Vitamin B12: 0.32	Methionine: 0.11	Lysine: 0.11	Leucine: 0.08	Isoleucine: 0.08	Histidine: 0.08	Threonine: 0.08	Valine: 0.08	Niacin: 0.07	Phenylalanine: 0.07	Selenium: 0.07	Protein: 0.07	Tryptophan: 0.06	Phosphorus: 0.05	Zinc: 0.04	Pantothenic acid: 0.04	Vitamin B6: 0.03	Calcium: 0.02	Potassium: 0.02	Thiamin: 0.02	Copper: 0.02	Total lipid: 0.02	Magnesium: 0.01	Iron: 0.01	Riboflavin: 0.01	Manganese: 0.01	Vitamin A: 0.01	Folate: 0.01	Vitamin C: 0.0	Fiber: 0.0	Choline: 0.0	Vitamin K: 0.0	Vitamin E: 0.0	Vitamin D: 0.0	Carbohydrate: 0.0	Linoleic acid: 0.0	alpha-Linolenic acid: 0.0
	17191	Lamb, variety meats and by-products, heart, raw†	0.28	Vitamin B12: 0.44	Selenium: 0.12	Pantothenic acid: 0.07	Riboflavin: 0.06	Lysine: 0.06	Methionine: 0.06	Threonine: 0.06	Leucine: 0.05	Niacin: 0.05	Iron: 0.05	Isoleucine: 0.05	Phenylalanine: 0.05	Zinc: 0.05	Valine: 0.05	Histidine: 0.04	Protein: 0.04	Copper: 0.04	Tryptophan: 0.04	Thiamin: 0.04	Phosphorus: 0.03	Total lipid: 0.02	Vitamin B6: 0.02	Potassium: 0.01	Magnesium: 0.01	Vitamin C: 0.0	Manganese: 0.0	Calcium: 0.0	Folate: 0.0	Carbohydrate: 0.0	Fiber: 0.0	Choline: 0.0	Vitamin K: 0.0	Vitamin A: 0.0	Vitamin E: 0.0	Vitamin D: 0.0	Linoleic acid: 0.0	alpha-Linolenic acid: 0.0
	15054	Fish, monkfish, raw†	0.28	Selenium: 0.33	Vitamin B12: 0.26	Methionine: 0.2	Lysine: 0.2	Isoleucine: 0.16	Histidine: 0.16	Leucine: 0.16	Threonine: 0.16	Valine: 0.15	Phenylalanine: 0.13	Protein: 0.13	Tryptophan: 0.12	Niacin: 0.11	Phosphorus: 0.11	Potassium: 0.06	Vitamin B6: 0.05	Zinc: 0.04	Magnesium: 0.03	Total lipid: 0.02	Iron: 0.02	Pantothenic acid: 0.02	Riboflavin: 0.02	Vitamin A: 0.02	Folate: 0.01	Copper: 0.01	Thiamin: 0.01	Calcium: 0.01	Manganese: 0.0	Vitamin C: 0.0	Fiber: 0.0	Choline: 0.0	Vitamin K: 0.0	Vitamin E: 0.0	Vitamin D: 0.0	Carbohydrate: 0.0	Linoleic acid: 0.0	alpha-Linolenic acid: 0.0
	ND	Turkey, meat and skin, giblets and neck†	0.28	Vitamin B12: 0.29	Selenium: 0.18	Lysine: 0.18	Methionine: 0.18	Isoleucine: 0.15	Histidine: 0.15	Threonine: 0.14	Zinc: 0.14	Leucine: 0.14	Valine: 0.13	Phenylalanine: 0.12	Protein: 0.12	Niacin: 0.12	Tryptophan: 0.11	Vitamin A: 0.08	Pantothenic acid: 0.07	Total lipid: 0.07	Phosphorus: 0.07	Iron: 0.06	Vitamin B6: 0.05	Riboflavin: 0.04	Copper: 0.03	Folate: 0.03	Potassium: 0.03	Thiamin: 0.02	Magnesium: 0.02	Calcium: 0.01	Manganese: 0.0	Vitamin C: 0.0	Carbohydrate: 0.0	Fiber: 0.0	Choline: 0.0	Vitamin K: 0.0	Vitamin E: 0.0	Vitamin D: 0.0	Linoleic acid: 0.0	alpha-Linolenic acid: 0.0
	5662	Ground Turkey, fat free, raw†	0.28	Methionine: 0.21	Lysine: 0.21	Niacin: 0.2	Selenium: 0.19	Threonine: 0.17	Histidine: 0.17	Leucine: 0.17	Isoleucine: 0.16	Protein: 0.14	Valine: 0.14	Phenylalanine: 0.14	Tryptophan: 0.13	Zinc: 0.13	Vitamin B6: 0.11	Phosphorus: 0.09	Choline: 0.08	Pantothenic acid: 0.07	Vitamin B12: 0.06	Iron: 0.03	Potassium: 0.03	Magnesium: 0.03	Riboflavin: 0.02	Vitamin D: 0.02	Linoleic acid: 0.02	Thiamin: 0.02	Total lipid: 0.02	Copper: 0.02	Folate: 0.01	alpha-Linolenic acid: 0.01	Vitamin A: 0.0	Calcium: 0.0	Vitamin E: 0.0	Manganese: 0.0	Vitamin C: 0.0	Fiber: 0.0	Vitamin K: 0.0	Carbohydrate: 0.0
	15238	Fish, salmon, coho, farmed, raw†	0.28	Vitamin B12: 0.28	Methionine: 0.09	Lysine: 0.09	Niacin: 0.07	Leucine: 0.07	Histidine: 0.07	Isoleucine: 0.07	Threonine: 0.07	Valine: 0.06	Phenylalanine: 0.06	Protein: 0.05	Tryptophan: 0.05	Selenium: 0.05	Phosphorus: 0.04	Pantothenic acid: 0.04	Vitamin B6: 0.03	Total lipid: 0.03	Potassium: 0.02	Vitamin A: 0.02	Zinc: 0.01	Magnesium: 0.01	Thiamin: 0.01	Riboflavin: 0.01	Folate: 0.01	Copper: 0.01	Iron: 0.01	Calcium: 0.0	Vitamin C: 0.0	Manganese: 0.0	Fiber: 0.0	Choline: 0.0	Vitamin K: 0.0	Vitamin E: 0.0	Vitamin D: 0.0	Carbohydrate: 0.0	Linoleic acid: 0.0	alpha-Linolenic acid: 0.0
	5314	Chicken, broilers or fryers, breast, skinless, boneless, meat only, enhanced, raw†	0.28	Niacin: 0.21	Lysine: 0.21	Selenium: 0.2	Histidine: 0.19	Methionine: 0.18	Isoleucine: 0.16	Leucine: 0.16	Threonine: 0.16	Valine: 0.15	Phenylalanine: 0.13	Tryptophan: 0.13	Protein: 0.13	Choline: 0.13	Pantothenic acid: 0.11	Vitamin B6: 0.11	Phosphorus: 0.11	Zinc: 0.05	Potassium: 0.03	Total lipid: 0.03	Magnesium: 0.02	Thiamin: 0.02	Vitamin B12: 0.02	Riboflavin: 0.02	Iron: 0.02	Linoleic acid: 0.02	Copper: 0.01	Vitamin A: 0.01	alpha-Linolenic acid: 0.01	Vitamin D: 0.01	Folate: 0.0	Calcium: 0.0	Manganese: 0.0	Vitamin E: 0.0	Vitamin C: 0.0	Fiber: 0.0	Vitamin K: 0.0	Carbohydrate: 0.0
	10103	Pork, fresh, variety meats and by-products, heart, raw†	0.28	Vitamin B12: 0.44	Riboflavin: 0.13	Zinc: 0.11	Pantothenic acid: 0.11	Thiamin: 0.1	Niacin: 0.09	Methionine: 0.09	Lysine: 0.09	Leucine: 0.09	Iron: 0.09	Isoleucine: 0.08	Threonine: 0.08	Phenylalanine: 0.08	Valine: 0.08	Histidine: 0.07	Copper: 0.07	Tryptophan: 0.07	Protein: 0.07	Selenium: 0.06	Phosphorus: 0.04	Vitamin B6: 0.03	Total lipid: 0.02	Potassium: 0.02	Vitamin E: 0.01	Magnesium: 0.01	Manganese: 0.0	Vitamin A: 0.0	Vitamin C: 0.0	Folate: 0.0	Calcium: 0.0	Carbohydrate: 0.0	Fiber: 0.0	Choline: 0.0	Vitamin K: 0.0	Vitamin D: 0.0	Linoleic acid: 0.0	alpha-Linolenic acid: 0.0
	ND	Chicken, meat and skin, and giblets and neck	0.27	Vitamin A: 0.17	Vitamin B12: 0.13	Total lipid: 0.1	Niacin: 0.09	Methionine: 0.09	Lysine: 0.09	Histidine: 0.08	Isoleucine: 0.08	Threonine: 0.08	Leucine: 0.07	Valine: 0.07	Phenylalanine: 0.07	Protein: 0.07	Zinc: 0.07	Tryptophan: 0.06	Selenium: 0.06	Pantothenic acid: 0.05	Phosphorus: 0.04	Iron: 0.03	Vitamin B6: 0.03	Riboflavin: 0.03	Folate: 0.02	Thiamin: 0.01	Potassium: 0.01	Copper: 0.01	Magnesium: 0.01	Calcium: 0.01	Vitamin C: 0.0	Manganese: 0.0	Carbohydrate: 0.0	Fiber: 0.0	Choline: 0.0	Vitamin K: 0.0	Vitamin E: 0.0	Vitamin D: 0.0	Linoleic acid: 0.0	alpha-Linolenic acid: 0.0
	15079	Fish, salmon, chum, raw†	0.27	Vitamin B12: 0.34	Selenium: 0.22	Lysine: 0.14	Methionine: 0.14	Niacin: 0.11	Leucine: 0.11	Isoleucine: 0.11	Histidine: 0.11	Threonine: 0.11	Valine: 0.1	Phenylalanine: 0.09	Protein: 0.09	Tryptophan: 0.08	Phosphorus: 0.07	Pantothenic acid: 0.04	Vitamin B6: 0.03	Potassium: 0.03	Riboflavin: 0.03	Total lipid: 0.03	Zinc: 0.02	Vitamin E: 0.02	Vitamin A: 0.02	Thiamin: 0.02	Iron: 0.02	Magnesium: 0.01	Copper: 0.01	Calcium: 0.01	Folate: 0.0	Manganese: 0.0	Vitamin C: 0.0	Fiber: 0.0	Choline: 0.0	Vitamin K: 0.0	Vitamin D: 0.0	Carbohydrate: 0.0	Linoleic acid: 0.0	alpha-Linolenic acid: 0.0
	17220	Lamb, variety meats and by-products, tongue, raw	0.27	Vitamin B12: 0.4	Zinc: 0.05	Total lipid: 0.05	Selenium: 0.05	Lysine: 0.05	Methionine: 0.05	Threonine: 0.05	Leucine: 0.04	Isoleucine: 0.04	Niacin: 0.04	Valine: 0.04	Phenylalanine: 0.04	Protein: 0.04	Histidine: 0.04	Tryptophan: 0.03	Iron: 0.03	Pantothenic acid: 0.03	Phosphorus: 0.02	Riboflavin: 0.02	Copper: 0.02	Thiamin: 0.01	Potassium: 0.01	Vitamin B6: 0.01	Magnesium: 0.01	Calcium: 0.0	Vitamin C: 0.0	Manganese: 0.0	Folate: 0.0	Fiber: 0.0	Choline: 0.0	Vitamin K: 0.0	Vitamin A: 0.0	Vitamin E: 0.0	Vitamin D: 0.0	Carbohydrate: 0.0	Linoleic acid: 0.0	alpha-Linolenic acid: 0.0
	15076	Fish, salmon, Atlantic, wild, raw†	0.27	Vitamin B12: 0.29	Selenium: 0.15	Lysine: 0.1	Methionine: 0.09	Niacin: 0.07	Isoleucine: 0.07	Leucine: 0.07	Histidine: 0.07	Threonine: 0.07	Valine: 0.07	Pantothenic acid: 0.06	Phenylalanine: 0.06	Protein: 0.05	Tryptophan: 0.05	Vitamin B6: 0.04	Phosphorus: 0.03	Copper: 0.03	Riboflavin: 0.03	Thiamin: 0.03	Total lipid: 0.02	Zinc: 0.02	Potassium: 0.02	Folate: 0.01	Iron: 0.01	Magnesium: 0.01	Calcium: 0.0	Vitamin A: 0.0	Manganese: 0.0	Vitamin C: 0.0	Fiber: 0.0	Choline: 0.0	Vitamin K: 0.0	Vitamin E: 0.0	Vitamin D: 0.0	Carbohydrate: 0.0	Linoleic acid: 0.0	alpha-Linolenic acid: 0.0
	15007	Fish, butterfish, raw†	0.27	Vitamin B12: 0.27	Selenium: 0.21	Lysine: 0.13	Methionine: 0.13	Isoleucine: 0.1	Leucine: 0.1	Histidine: 0.1	Threonine: 0.1	Valine: 0.09	Niacin: 0.08	Phenylalanine: 0.08	Protein: 0.08	Tryptophan: 0.07	Phosphorus: 0.06	Total lipid: 0.05	Pantothenic acid: 0.04	Zinc: 0.04	Potassium: 0.03	Vitamin B6: 0.03	Thiamin: 0.02	Riboflavin: 0.02	Vitamin A: 0.02	Magnesium: 0.02	Folate: 0.01	Iron: 0.01	Copper: 0.01	Calcium: 0.01	Manganese: 0.0	Vitamin C: 0.0	Fiber: 0.0	Choline: 0.0	Vitamin K: 0.0	Vitamin E: 0.0	Vitamin D: 0.0	Carbohydrate: 0.0	Linoleic acid: 0.0	alpha-Linolenic acid: 0.0
	15175	Mollusks, squid, mixed species, raw†	0.27	Selenium: 0.3	Copper: 0.25	Vitamin B12: 0.19	Lysine: 0.12	Methionine: 0.11	Isoleucine: 0.1	Threonine: 0.1	Leucine: 0.09	Valine: 0.08	Protein: 0.08	Choline: 0.08	Phenylalanine: 0.07	Zinc: 0.07	Tryptophan: 0.07	Histidine: 0.07	Phosphorus: 0.06	Niacin: 0.06	Riboflavin: 0.05	Pantothenic acid: 0.03	Magnesium: 0.02	Iron: 0.02	Vitamin E: 0.01	Potassium: 0.01	Calcium: 0.01	Total lipid: 0.01	Vitamin A: 0.0	Carbohydrate: 0.0	Vitamin B6: 0.0	Folate: 0.0	Thiamin: 0.0	Vitamin C: 0.0	Manganese: 0.0	Fiber: 0.0	Vitamin K: 0.0	Vitamin D: 0.0	Linoleic acid: 0.0	alpha-Linolenic acid: 0.0
	15135	Fish, yellowtail, mixed species, raw†	0.26	Selenium: 0.23	Vitamin B12: 0.2	Lysine: 0.17	Methionine: 0.16	Isoleucine: 0.12	Histidine: 0.12	Leucine: 0.12	Threonine: 0.12	Valine: 0.11	Niacin: 0.11	Phenylalanine: 0.1	Protein: 0.1	Tryptophan: 0.09	Phosphorus: 0.04	Total lipid: 0.03	Pantothenic acid: 0.03	Thiamin: 0.03	Potassium: 0.03	Zinc: 0.02	Magnesium: 0.02	Vitamin A: 0.01	Iron: 0.01	Vitamin B6: 0.01	Calcium: 0.01	Copper: 0.01	Riboflavin: 0.01	Folate: 0.0	Vitamin C: 0.0	Manganese: 0.0	Vitamin K: 0.0	Fiber: 0.0	Choline: 0.0	Vitamin E: 0.0	Vitamin D: 0.0	Carbohydrate: 0.0	Linoleic acid: 0.0	alpha-Linolenic acid: 0.0
	5141	Duck, domesticated, meat only, raw†	0.26	Lysine: 0.21	Methionine: 0.21	Isoleucine: 0.19	Selenium: 0.18	Leucine: 0.18	Niacin: 0.17	Threonine: 0.17	Valine: 0.16	Histidine: 0.16	Tryptophan: 0.16	Zinc: 0.15	Phenylalanine: 0.15	Pantothenic acid: 0.15	Protein: 0.14	Thiamin: 0.12	Choline: 0.11	Iron: 0.11	Riboflavin: 0.1	Phosphorus: 0.09	Vitamin B12: 0.09	Copper: 0.08	Total lipid: 0.07	Vitamin B6: 0.05	Folate: 0.04	Potassium: 0.03	Vitamin A: 0.02	Magnesium: 0.02	Vitamin E: 0.02	Vitamin C: 0.01	Calcium: 0.01	Vitamin D: 0.01	Vitamin K: 0.0	Carbohydrate: 0.0	Manganese: 0.0	Fiber: 0.0	Linoleic acid: 0.0	alpha-Linolenic acid: 0.0
	ND	New zealand lamb, lean only, frozen†	0.26	Vitamin B12: 0.26	Zinc: 0.07	Lysine: 0.06	Methionine: 0.05	Histidine: 0.05	Niacin: 0.05	Isoleucine: 0.05	Leucine: 0.05	Valine: 0.05	Threonine: 0.05	Phenylalanine: 0.04	Protein: 0.04	Tryptophan: 0.04	Phosphorus: 0.02	Riboflavin: 0.02	Iron: 0.02	Total lipid: 0.02	Thiamin: 0.01	Pantothenic acid: 0.01	Copper: 0.01	Vitamin B6: 0.01	Magnesium: 0.01	Potassium: 0.01	Selenium: 0.0	Calcium: 0.0	Vitamin E: 0.0	Manganese: 0.0	Vitamin C: 0.0	Fiber: 0.0	Choline: 0.0	Vitamin K: 0.0	Folate: 0.0	Vitamin A: 0.0	Vitamin D: 0.0	Carbohydrate: 0.0	Linoleic acid: 0.0	alpha-Linolenic acid: 0.0
	13321	Beef, variety meats and by-products, heart, raw†	0.26	Vitamin B12: 0.36	Selenium: 0.06	Riboflavin: 0.05	Pantothenic acid: 0.04	Iron: 0.04	Niacin: 0.04	Zinc: 0.04	Copper: 0.04	Protein: 0.03	Phosphorus: 0.02	Thiamin: 0.02	Vitamin B6: 0.01	Total lipid: 0.01	Potassium: 0.01	Magnesium: 0.01	Vitamin E: 0.0	Calcium: 0.0	alpha-Linolenic acid: 0.0	Folate: 0.0	Manganese: 0.0	Vitamin C: 0.0	Carbohydrate: 0.0	Histidine: 0.0	Fiber: 0.0	Choline: 0.0	Vitamin K: 0.0	Vitamin A: 0.0	Vitamin D: 0.0	Linoleic acid: 0.0	Tryptophan: 0.0	Threonine: 0.0	Isoleucine: 0.0	Leucine: 0.0	Lysine: 0.0	Methionine: 0.0	Phenylalanine: 0.0	Valine: 0.0
	15064	Fish, pike, walleye, raw†	0.25	Vitamin B12: 0.35	Methionine: 0.15	Lysine: 0.15	Leucine: 0.12	Histidine: 0.12	Isoleucine: 0.12	Threonine: 0.12	Valine: 0.12	Phenylalanine: 0.1	Protein: 0.1	Tryptophan: 0.1	Selenium: 0.09	Niacin: 0.08	Manganese: 0.08	Calcium: 0.08	Phosphorus: 0.07	Thiamin: 0.06	Pantothenic acid: 0.05	Copper: 0.05	Iron: 0.05	Zinc: 0.04	Potassium: 0.04	Riboflavin: 0.03	Magnesium: 0.02	Folate: 0.02	Vitamin A: 0.02	Vitamin B6: 0.01	Total lipid: 0.01	Vitamin C: 0.0	Fiber: 0.0	Choline: 0.0	Vitamin K: 0.0	Vitamin E: 0.0	Vitamin D: 0.0	Carbohydrate: 0.0	Linoleic acid: 0.0	alpha-Linolenic acid: 0.0
	5057	Chicken, broilers or fryers, breast, meat and skin, raw†	0.25	Niacin: 0.18	Lysine: 0.17	Methionine: 0.16	Isoleucine: 0.15	Histidine: 0.14	Selenium: 0.14	Threonine: 0.13	Leucine: 0.13	Valine: 0.12	Protein: 0.11	Phenylalanine: 0.11	Choline: 0.11	Tryptophan: 0.1	Total lipid: 0.08	Vitamin B6: 0.06	Pantothenic acid: 0.06	Phosphorus: 0.06	Zinc: 0.05	Vitamin B12: 0.04	Iron: 0.03	Vitamin D: 0.02	Magnesium: 0.02	Potassium: 0.02	Thiamin: 0.02	Riboflavin: 0.02	Vitamin A: 0.01	Copper: 0.01	Calcium: 0.01	Vitamin E: 0.01	Folate: 0.0	Manganese: 0.0	Vitamin C: 0.0	Fiber: 0.0	Vitamin K: 0.0	Carbohydrate: 0.0	Linoleic acid: 0.0	alpha-Linolenic acid: 0.0
	15003	Fish, bass, fresh water, mixed species, raw†	0.25	Vitamin B12: 0.37	Lysine: 0.16	Methionine: 0.16	Leucine: 0.13	Isoleucine: 0.13	Threonine: 0.13	Histidine: 0.13	Valine: 0.12	Phenylalanine: 0.11	Protein: 0.1	Selenium: 0.1	Tryptophan: 0.1	Manganese: 0.09	Niacin: 0.07	Phosphorus: 0.07	Calcium: 0.06	Iron: 0.05	Pantothenic acid: 0.05	Zinc: 0.04	Potassium: 0.03	Total lipid: 0.03	Copper: 0.03	Vitamin A: 0.03	Magnesium: 0.02	Thiamin: 0.02	Folate: 0.02	Riboflavin: 0.01	Vitamin B6: 0.01	Vitamin C: 0.0	Fiber: 0.0	Choline: 0.0	Vitamin K: 0.0	Vitamin E: 0.0	Vitamin D: 0.0	Carbohydrate: 0.0	Linoleic acid: 0.0	alpha-Linolenic acid: 0.0
	ND	Turkey, meat only, various†	0.25	Selenium: 0.3	Methionine: 0.24	Lysine: 0.23	Isoleucine: 0.2	Histidine: 0.19	Threonine: 0.19	Leucine: 0.18	Valine: 0.17	Zinc: 0.17	Protein: 0.15	Phenylalanine: 0.15	Tryptophan: 0.15	Niacin: 0.13	Vitamin B12: 0.1	Phosphorus: 0.08	Pantothenic acid: 0.08	Vitamin B6: 0.07	Iron: 0.05	Copper: 0.04	Riboflavin: 0.04	Potassium: 0.03	Total lipid: 0.02	Magnesium: 0.02	Thiamin: 0.02	Folate: 0.01	Calcium: 0.01	Manganese: 0.0	Vitamin C: 0.0	Fiber: 0.0	Choline: 0.0	Vitamin K: 0.0	Vitamin A: 0.0	Vitamin E: 0.0	Vitamin D: 0.0	Carbohydrate: 0.0	Linoleic acid: 0.0	alpha-Linolenic acid: 0.0
	ND	Beef, bone-in, back ribs	0.25	Vitamin B12: 0.25	Total lipid: 0.19	Zinc: 0.18	Lysine: 0.15	Selenium: 0.13	Methionine: 0.13	Histidine: 0.13	Leucine: 0.11	Threonine: 0.11	Isoleucine: 0.11	Valine: 0.1	Phenylalanine: 0.09	Niacin: 0.09	Protein: 0.08	Tryptophan: 0.08	Iron: 0.05	Phosphorus: 0.04	Riboflavin: 0.03	Vitamin B6: 0.03	Linoleic acid: 0.03	Thiamin: 0.02	Potassium: 0.02	alpha-Linolenic acid: 0.02	Copper: 0.01	Magnesium: 0.01	Vitamin D: 0.01	Calcium: 0.01	Vitamin A: 0.0	Folate: 0.0	Vitamin K: 0.0	Carbohydrate: 0.0	Vitamin C: 0.0	Pantothenic acid: 0.0	Fiber: 0.0	Choline: 0.0	Manganese: 0.0	Vitamin E: 0.0
	15078	Fish, salmon, chinook, raw†	0.25	Selenium: 0.2	Vitamin B12: 0.18	Lysine: 0.14	Methionine: 0.14	Niacin: 0.12	Histidine: 0.1	Leucine: 0.1	Isoleucine: 0.1	Threonine: 0.1	Valine: 0.09	Phenylalanine: 0.08	Protein: 0.08	Tryptophan: 0.08	Vitamin A: 0.07	Phosphorus: 0.07	Total lipid: 0.06	Magnesium: 0.05	Pantothenic acid: 0.04	Vitamin B6: 0.03	Potassium: 0.02	Folate: 0.02	Zinc: 0.02	Vitamin E: 0.02	Riboflavin: 0.01	Calcium: 0.01	Thiamin: 0.01	Copper: 0.01	Iron: 0.01	Vitamin C: 0.0	Manganese: 0.0	Fiber: 0.0	Choline: 0.0	Vitamin K: 0.0	Vitamin D: 0.0	Carbohydrate: 0.0	Linoleic acid: 0.0	alpha-Linolenic acid: 0.0
	ND	Australian lamb, fresh, various†	0.25	Vitamin B12: 0.31	Zinc: 0.12	Lysine: 0.08	Methionine: 0.08	Histidine: 0.07	Isoleucine: 0.07	Niacin: 0.07	Valine: 0.07	Threonine: 0.07	Leucine: 0.07	Phenylalanine: 0.06	Tryptophan: 0.06	Protein: 0.06	Total lipid: 0.05	Phosphorus: 0.04	Iron: 0.03	Riboflavin: 0.03	Selenium: 0.02	Pantothenic acid: 0.02	Vitamin B6: 0.02	Copper: 0.02	Thiamin: 0.02	Potassium: 0.02	Magnesium: 0.01	Calcium: 0.0	Manganese: 0.0	Vitamin C: 0.0	Fiber: 0.0	Choline: 0.0	Vitamin K: 0.0	Folate: 0.0	Vitamin A: 0.0	Vitamin E: 0.0	Vitamin D: 0.0	Carbohydrate: 0.0	Linoleic acid: 0.0	alpha-Linolenic acid: 0.0
	12033	Seeds, sesame flour, low-fat	0.25	Thiamin: 0.3	Zinc: 0.27	Tryptophan: 0.22	Copper: 0.2	Iron: 0.19	Niacin: 0.19	Methionine: 0.18	Phenylalanine: 0.17	Histidine: 0.16	Valine: 0.16	Threonine: 0.15	Leucine: 0.15	Isoleucine: 0.14	Protein: 0.14	Magnesium: 0.14	Phosphorus: 0.13	Pantothenic acid: 0.11	Lysine: 0.07	Manganese: 0.06	Calcium: 0.04	Carbohydrate: 0.04	Riboflavin: 0.03	Potassium: 0.02	Folate: 0.02	Vitamin B6: 0.02	Total lipid: 0.01	Vitamin A: 0.0	Vitamin C: 0.0	Vitamin B12: 0.0	Fiber: 0.0	Choline: 0.0	Vitamin K: 0.0	Selenium: 0.0	Vitamin E: 0.0	Vitamin D: 0.0	Linoleic acid: 0.0	alpha-Linolenic acid: 0.0
	15123	Fish, tuna, fresh, skipjack, raw†	0.24	Vitamin B12: 0.17	Selenium: 0.16	Niacin: 0.13	Lysine: 0.11	Methionine: 0.11	Histidine: 0.08	Threonine: 0.08	Isoleucine: 0.08	Leucine: 0.08	Valine: 0.07	Phenylalanine: 0.07	Protein: 0.06	Tryptophan: 0.06	Vitamin B6: 0.05	Phosphorus: 0.04	Zinc: 0.03	Iron: 0.02	Potassium: 0.02	Pantothenic acid: 0.02	Magnesium: 0.01	Copper: 0.01	Riboflavin: 0.01	Calcium: 0.01	Folate: 0.01	Vitamin A: 0.0	Thiamin: 0.0	Total lipid: 0.0	Manganese: 0.0	Vitamin C: 0.0	Fiber: 0.0	Choline: 0.0	Vitamin K: 0.0	Vitamin E: 0.0	Vitamin D: 0.0	Carbohydrate: 0.0	Linoleic acid: 0.0	alpha-Linolenic acid: 0.0
	ND	Chicken, meat and skin	0.24	Lysine: 0.16	Methionine: 0.15	Selenium: 0.14	Isoleucine: 0.14	Niacin: 0.14	Histidine: 0.13	Total lipid: 0.13	Threonine: 0.12	Leucine: 0.12	Valine: 0.11	Phenylalanine: 0.1	Protein: 0.1	Tryptophan: 0.09	Choline: 0.09	Zinc: 0.08	Pantothenic acid: 0.06	Phosphorus: 0.05	Vitamin B12: 0.04	Iron: 0.04	Vitamin B6: 0.04	Vitamin A: 0.02	Riboflavin: 0.02	Potassium: 0.02	Thiamin: 0.02	Magnesium: 0.02	Vitamin D: 0.01	Copper: 0.01	Calcium: 0.01	Vitamin E: 0.01	Folate: 0.01	Vitamin C: 0.0	Vitamin K: 0.0	Manganese: 0.0	Fiber: 0.0	Carbohydrate: 0.0	Linoleic acid: 0.0	alpha-Linolenic acid: 0.0
	5100	Chicken, broilers or fryers, wing, meat and skin, raw	0.24	Selenium: 0.2	Lysine: 0.19	Methionine: 0.18	Isoleucine: 0.16	Histidine: 0.15	Niacin: 0.15	Total lipid: 0.15	Threonine: 0.15	Leucine: 0.14	Valine: 0.14	Phenylalanine: 0.13	Protein: 0.12	Tryptophan: 0.11	Choline: 0.1	Zinc: 0.1	Pantothenic acid: 0.07	Vitamin B12: 0.06	Phosphorus: 0.05	Vitamin B6: 0.04	Iron: 0.04	Vitamin A: 0.03	Riboflavin: 0.02	Magnesium: 0.02	Potassium: 0.02	Thiamin: 0.01	Copper: 0.01	Vitamin D: 0.01	Calcium: 0.01	Vitamin E: 0.01	Folate: 0.01	Manganese: 0.0	Vitamin C: 0.0	Fiber: 0.0	Vitamin K: 0.0	Carbohydrate: 0.0	Linoleic acid: 0.0	alpha-Linolenic acid: 0.0
	17271	Veal, breast, whole, boneless, separable lean and fat, raw	0.24	Total lipid: 0.1	Histidine: 0.1	Zinc: 0.09	Lysine: 0.09	Isoleucine: 0.09	Valine: 0.08	Threonine: 0.08	Leucine: 0.08	Methionine: 0.08	Phenylalanine: 0.07	Protein: 0.07	Tryptophan: 0.06	Selenium: 0.04	Phosphorus: 0.04	Niacin: 0.03	Potassium: 0.02	Copper: 0.02	Iron: 0.01	Magnesium: 0.01	Calcium: 0.0	Manganese: 0.0	Vitamin C: 0.0	Thiamin: 0.0	Riboflavin: 0.0	Pantothenic acid: 0.0	Vitamin B6: 0.0	Vitamin B12: 0.0	Fiber: 0.0	Choline: 0.0	Vitamin K: 0.0	Folate: 0.0	Vitamin A: 0.0	Vitamin E: 0.0	Vitamin D: 0.0	Carbohydrate: 0.0	Linoleic acid: 0.0	alpha-Linolenic acid: 0.0
	13333	Beef, variety meats and by-products, spleen, raw†	0.24	Vitamin B12: 0.36	Iron: 0.27	Selenium: 0.15	Histidine: 0.05	Niacin: 0.05	Lysine: 0.05	Leucine: 0.05	Valine: 0.04	Methionine: 0.04	Threonine: 0.04	Isoleucine: 0.04	Zinc: 0.04	Phenylalanine: 0.03	Protein: 0.03	Tryptophan: 0.03	Phosphorus: 0.03	Pantothenic acid: 0.02	Riboflavin: 0.02	Vitamin C: 0.01	Copper: 0.01	Potassium: 0.01	Total lipid: 0.01	Magnesium: 0.0	Thiamin: 0.0	Vitamin B6: 0.0	Manganese: 0.0	Calcium: 0.0	Folate: 0.0	Fiber: 0.0	Choline: 0.0	Vitamin K: 0.0	Vitamin A: 0.0	Vitamin E: 0.0	Vitamin D: 0.0	Carbohydrate: 0.0	Linoleic acid: 0.0	alpha-Linolenic acid: 0.0
	ND	Quail and squab, meat only†	0.23	Methionine: 0.21	Histidine: 0.2	Lysine: 0.18	Niacin: 0.18	Tryptophan: 0.18	Threonine: 0.18	Isoleucine: 0.18	Selenium: 0.16	Zinc: 0.16	Leucine: 0.16	Valine: 0.15	Phenylalanine: 0.14	Protein: 0.14	Copper: 0.12	Phosphorus: 0.1	Iron: 0.08	Vitamin B12: 0.08	Vitamin B6: 0.08	Thiamin: 0.07	Pantothenic acid: 0.06	Riboflavin: 0.05	Total lipid: 0.03	Magnesium: 0.02	Potassium: 0.02	Vitamin A: 0.01	Folate: 0.01	Vitamin C: 0.0	Calcium: 0.0	Manganese: 0.0	Fiber: 0.0	Choline: 0.0	Vitamin K: 0.0	Vitamin E: 0.0	Vitamin D: 0.0	Carbohydrate: 0.0	Linoleic acid: 0.0	alpha-Linolenic acid: 0.0
	5156	Pheasant, leg, meat only, raw†	0.23	Vitamin B12: 0.31	Lysine: 0.29	Methionine: 0.29	Histidine: 0.29	Isoleucine: 0.27	Threonine: 0.26	Leucine: 0.25	Valine: 0.24	Selenium: 0.24	Tryptophan: 0.22	Phenylalanine: 0.2	Protein: 0.2	Niacin: 0.19	Phosphorus: 0.15	Zinc: 0.14	Vitamin B6: 0.13	Pantothenic acid: 0.11	Iron: 0.09	Vitamin A: 0.07	Riboflavin: 0.06	Total lipid: 0.06	Copper: 0.05	Potassium: 0.04	Thiamin: 0.03	Calcium: 0.03	Magnesium: 0.03	Folate: 0.02	Vitamin C: 0.01	Manganese: 0.0	Fiber: 0.0	Choline: 0.0	Vitamin K: 0.0	Vitamin E: 0.0	Vitamin D: 0.0	Carbohydrate: 0.0	Linoleic acid: 0.0	alpha-Linolenic acid: 0.0
	5075	Chicken, broilers or fryers, leg, meat and skin, raw	0.23	Selenium: 0.27	Lysine: 0.22	Methionine: 0.21	Leucine: 0.17	Isoleucine: 0.17	Threonine: 0.17	Total lipid: 0.16	Histidine: 0.16	Valine: 0.15	Niacin: 0.15	Phenylalanine: 0.14	Protein: 0.13	Vitamin B12: 0.13	Zinc: 0.12	Tryptophan: 0.12	Pantothenic acid: 0.1	Choline: 0.09	Phosphorus: 0.07	Vitamin B6: 0.04	Iron: 0.03	Riboflavin: 0.03	Thiamin: 0.03	Vitamin A: 0.02	Potassium: 0.02	Magnesium: 0.02	Copper: 0.02	Vitamin D: 0.01	Calcium: 0.01	Folate: 0.01	Vitamin E: 0.01	Vitamin K: 0.0	Manganese: 0.0	Carbohydrate: 0.0	Vitamin C: 0.0	Fiber: 0.0	Linoleic acid: 0.0	alpha-Linolenic acid: 0.0
	ND	New zealand lamb, various, frozen	0.23	Vitamin B12: 0.21	Total lipid: 0.07	Zinc: 0.06	Lysine: 0.05	Niacin: 0.05	Methionine: 0.05	Histidine: 0.04	Isoleucine: 0.04	Valine: 0.04	Threonine: 0.04	Leucine: 0.04	Phenylalanine: 0.04	Protein: 0.03	Tryptophan: 0.03	Riboflavin: 0.02	Phosphorus: 0.02	Iron: 0.02	Pantothenic acid: 0.01	Thiamin: 0.01	Copper: 0.01	Potassium: 0.0	Selenium: 0.0	Vitamin B6: 0.0	Magnesium: 0.0	Calcium: 0.0	Vitamin E: 0.0	Manganese: 0.0	Folate: 0.0	Vitamin C: 0.0	Fiber: 0.0	Choline: 0.0	Vitamin K: 0.0	Vitamin A: 0.0	Vitamin D: 0.0	Carbohydrate: 0.0	Linoleic acid: 0.0	alpha-Linolenic acid: 0.0
	11667	Seaweed, spirulina, dried	0.22	Copper: 0.39	Iron: 0.35	Thiamin: 0.24	Riboflavin: 0.24	Isoleucine: 0.16	Niacin: 0.16	Threonine: 0.16	Tryptophan: 0.16	Valine: 0.16	Leucine: 0.15	Phenylalanine: 0.15	Protein: 0.12	Methionine: 0.12	Pantothenic acid: 0.12	Lysine: 0.1	Histidine: 0.1	Manganese: 0.09	Magnesium: 0.07	Zinc: 0.07	Vitamin E: 0.06	Potassium: 0.05	Choline: 0.05	Folate: 0.05	Calcium: 0.04	Total lipid: 0.03	Carbohydrate: 0.03	Vitamin B6: 0.02	Phosphorus: 0.02	Fiber: 0.02	Selenium: 0.02	Vitamin K: 0.01	Vitamin C: 0.01	Vitamin A: 0.01	Vitamin B12: 0.0	Vitamin D: 0.0	Linoleic acid: 0.0	alpha-Linolenic acid: 0.0
	35054	Octopus (Alaska Native)†	0.22	Iron: 0.2	Copper: 0.16	Zinc: 0.16	Protein: 0.12	Phosphorus: 0.1	Niacin: 0.05	Calcium: 0.03	Thiamin: 0.02	Riboflavin: 0.01	Total lipid: 0.01	Manganese: 0.0	Histidine: 0.0	Vitamin C: 0.0	Pantothenic acid: 0.0	Vitamin B6: 0.0	Vitamin B12: 0.0	Fiber: 0.0	Choline: 0.0	Vitamin K: 0.0	Magnesium: 0.0	Potassium: 0.0	Folate: 0.0	Selenium: 0.0	Vitamin A: 0.0	Vitamin E: 0.0	Vitamin D: 0.0	Carbohydrate: 0.0	Linoleic acid: 0.0	alpha-Linolenic acid: 0.0	Tryptophan: 0.0	Threonine: 0.0	Isoleucine: 0.0	Leucine: 0.0	Lysine: 0.0	Methionine: 0.0	Phenylalanine: 0.0	Valine: 0.0
	15073	Fish, roughy, orange, raw†	0.22	Selenium: 0.54	Methionine: 0.24	Lysine: 0.23	Isoleucine: 0.17	Threonine: 0.17	Leucine: 0.17	Valine: 0.15	Protein: 0.14	Phenylalanine: 0.14	Tryptophan: 0.13	Histidine: 0.13	Vitamin B12: 0.11	Niacin: 0.09	Phosphorus: 0.05	Iron: 0.04	Vitamin E: 0.04	Folate: 0.04	Copper: 0.03	Vitamin A: 0.02	Zinc: 0.02	Magnesium: 0.02	Potassium: 0.02	Thiamin: 0.01	Riboflavin: 0.01	Vitamin B6: 0.01	Total lipid: 0.01	Calcium: 0.01	Pantothenic acid: 0.01	Manganese: 0.01	alpha-Linolenic acid: 0.0	Vitamin K: 0.0	Vitamin C: 0.0	Fiber: 0.0	Choline: 0.0	Vitamin D: 0.0	Carbohydrate: 0.0	Linoleic acid: 0.0
	10102	Pork, fresh, variety meats and by-products, feet, raw	0.21	Selenium: 0.3	Protein: 0.18	Vitamin B12: 0.16	Total lipid: 0.15	Zinc: 0.06	Calcium: 0.06	Phosphorus: 0.04	Pantothenic acid: 0.04	Iron: 0.03	Riboflavin: 0.03	Copper: 0.03	Niacin: 0.02	alpha-Linolenic acid: 0.02	Folate: 0.02	Thiamin: 0.01	Vitamin B6: 0.01	Potassium: 0.01	Magnesium: 0.01	Vitamin E: 0.0	Histidine: 0.0	Vitamin C: 0.0	Fiber: 0.0	Choline: 0.0	Vitamin K: 0.0	Manganese: 0.0	Vitamin A: 0.0	Vitamin D: 0.0	Carbohydrate: 0.0	Linoleic acid: 0.0	Tryptophan: 0.0	Threonine: 0.0	Isoleucine: 0.0	Leucine: 0.0	Lysine: 0.0	Methionine: 0.0	Phenylalanine: 0.0	Valine: 0.0
	ND	Turkey, fryer-roasters, meat only†	0.2	Lysine: 0.25	Methionine: 0.25	Selenium: 0.24	Isoleucine: 0.22	Histidine: 0.2	Threonine: 0.2	Leucine: 0.2	Valine: 0.19	Niacin: 0.18	Protein: 0.17	Phenylalanine: 0.17	Tryptophan: 0.17	Zinc: 0.1	Vitamin B12: 0.1	Phosphorus: 0.09	Vitamin B6: 0.09	Pantothenic acid: 0.07	Copper: 0.04	Iron: 0.04	Potassium: 0.03	Magnesium: 0.03	Riboflavin: 0.03	Thiamin: 0.02	Folate: 0.01	Calcium: 0.01	Total lipid: 0.01	Manganese: 0.0	Vitamin C: 0.0	Fiber: 0.0	Choline: 0.0	Vitamin K: 0.0	Vitamin A: 0.0	Vitamin E: 0.0	Vitamin D: 0.0	Carbohydrate: 0.0	Linoleic acid: 0.0	alpha-Linolenic acid: 0.0
	5154	Pheasant, raw, meat only†	0.2	Methionine: 0.25	Histidine: 0.24	Lysine: 0.24	Isoleucine: 0.23	Threonine: 0.21	Leucine: 0.2	Niacin: 0.2	Vitamin B12: 0.2	Valine: 0.19	Tryptophan: 0.19	Selenium: 0.17	Phenylalanine: 0.16	Protein: 0.16	Vitamin B6: 0.1	Phosphorus: 0.1	Pantothenic acid: 0.09	Zinc: 0.08	Vitamin A: 0.05	Iron: 0.04	Total lipid: 0.04	Riboflavin: 0.03	Potassium: 0.03	Thiamin: 0.03	Copper: 0.02	Magnesium: 0.02	Calcium: 0.01	Folate: 0.01	Vitamin C: 0.01	Manganese: 0.0	Fiber: 0.0	Choline: 0.0	Vitamin K: 0.0	Vitamin E: 0.0	Vitamin D: 0.0	Carbohydrate: 0.0	Linoleic acid: 0.0	alpha-Linolenic acid: 0.0
	15001	Fish, anchovy, european, raw†	0.2	Selenium: 0.17	Niacin: 0.12	Lysine: 0.11	Methionine: 0.11	Histidine: 0.08	Threonine: 0.07	Isoleucine: 0.07	Leucine: 0.07	Valine: 0.07	Phenylalanine: 0.06	Protein: 0.06	Tryptophan: 0.05	Zinc: 0.05	Iron: 0.04	Calcium: 0.04	Vitamin B12: 0.03	Phosphorus: 0.03	Copper: 0.03	Pantothenic acid: 0.02	Riboflavin: 0.02	Total lipid: 0.02	Potassium: 0.02	Magnesium: 0.02	Vitamin B6: 0.01	Thiamin: 0.01	Vitamin E: 0.01	Folate: 0.0	Vitamin A: 0.0	Manganese: 0.0	Vitamin K: 0.0	Vitamin C: 0.0	Fiber: 0.0	Choline: 0.0	Vitamin D: 0.0	Carbohydrate: 0.0	Linoleic acid: 0.0	alpha-Linolenic acid: 0.0
	5139	Duck, domesticated, meat and skin, raw	0.2	Total lipid: 0.24	Selenium: 0.09	Lysine: 0.07	Niacin: 0.07	Methionine: 0.06	Isoleucine: 0.06	Leucine: 0.06	Zinc: 0.06	Threonine: 0.06	Iron: 0.06	Valine: 0.06	Histidine: 0.05	Phenylalanine: 0.05	Pantothenic acid: 0.05	Protein: 0.05	Tryptophan: 0.05	Vitamin D: 0.05	Copper: 0.04	Thiamin: 0.04	Choline: 0.04	Riboflavin: 0.03	Phosphorus: 0.03	Vitamin A: 0.03	Vitamin B12: 0.02	Vitamin E: 0.02	Vitamin B6: 0.02	Potassium: 0.01	Folate: 0.01	Magnesium: 0.01	Calcium: 0.01	Vitamin K: 0.01	Vitamin C: 0.0	Manganese: 0.0	Fiber: 0.0	Carbohydrate: 0.0	Linoleic acid: 0.0	alpha-Linolenic acid: 0.0
	ND	Quail meat and skin and squab†	0.19	Methionine: 0.17	Lysine: 0.15	Niacin: 0.15	Histidine: 0.15	Selenium: 0.14	Isoleucine: 0.14	Zinc: 0.14	Threonine: 0.13	Tryptophan: 0.13	Leucine: 0.12	Copper: 0.12	Valine: 0.11	Phenylalanine: 0.11	Iron: 0.1	Protein: 0.1	Phosphorus: 0.09	Total lipid: 0.07	Vitamin B12: 0.06	Vitamin B6: 0.06	Thiamin: 0.06	Pantothenic acid: 0.05	Riboflavin: 0.04	Vitamin A: 0.03	Magnesium: 0.02	Potassium: 0.02	Folate: 0.01	Calcium: 0.01	Vitamin C: 0.01	Manganese: 0.0	Fiber: 0.0	Choline: 0.0	Vitamin K: 0.0	Vitamin E: 0.0	Vitamin D: 0.0	Carbohydrate: 0.0	Linoleic acid: 0.0	alpha-Linolenic acid: 0.0
	5145	Duck, wild, breast, meat only, raw†	0.18	Vitamin B12: 0.4	Lysine: 0.32	Methionine: 0.31	Isoleucine: 0.28	Leucine: 0.27	Threonine: 0.25	Valine: 0.25	Selenium: 0.24	Histidine: 0.24	Tryptophan: 0.23	Phenylalanine: 0.23	Iron: 0.21	Protein: 0.21	Niacin: 0.2	Thiamin: 0.17	Copper: 0.15	Phosphorus: 0.12	Pantothenic acid: 0.11	Vitamin B6: 0.11	Riboflavin: 0.09	Zinc: 0.09	Total lipid: 0.07	Folate: 0.05	Potassium: 0.04	Magnesium: 0.03	Vitamin A: 0.02	Vitamin C: 0.01	Manganese: 0.0	Calcium: 0.0	Fiber: 0.0	Choline: 0.0	Vitamin K: 0.0	Vitamin E: 0.0	Vitamin D: 0.0	Carbohydrate: 0.0	Linoleic acid: 0.0	alpha-Linolenic acid: 0.0
	5155	Pheasant, breast, meat only, raw†	0.18	Methionine: 0.23	Lysine: 0.23	Histidine: 0.22	Isoleucine: 0.21	Niacin: 0.2	Threonine: 0.19	Leucine: 0.18	Valine: 0.17	Vitamin B12: 0.17	Tryptophan: 0.16	Selenium: 0.16	Phenylalanine: 0.15	Protein: 0.14	Vitamin B6: 0.08	Phosphorus: 0.07	Pantothenic acid: 0.07	Zinc: 0.04	Vitamin A: 0.04	Total lipid: 0.03	Iron: 0.03	Thiamin: 0.02	Riboflavin: 0.02	Potassium: 0.02	Magnesium: 0.02	Copper: 0.01	Vitamin C: 0.01	Folate: 0.0	Calcium: 0.0	Manganese: 0.0	Fiber: 0.0	Choline: 0.0	Vitamin K: 0.0	Vitamin E: 0.0	Vitamin D: 0.0	Carbohydrate: 0.0	Linoleic acid: 0.0	alpha-Linolenic acid: 0.0
	5153	Pheasant, raw, meat and skin†	0.18	Lysine: 0.26	Methionine: 0.26	Histidine: 0.25	Isoleucine: 0.23	Threonine: 0.22	Leucine: 0.21	Vitamin B12: 0.2	Niacin: 0.2	Valine: 0.2	Selenium: 0.19	Tryptophan: 0.18	Phenylalanine: 0.17	Protein: 0.16	Total lipid: 0.1	Phosphorus: 0.09	Pantothenic acid: 0.08	Vitamin B6: 0.08	Zinc: 0.08	Vitamin A: 0.06	Iron: 0.05	Riboflavin: 0.03	Potassium: 0.03	Thiamin: 0.02	Copper: 0.02	Magnesium: 0.02	Calcium: 0.01	Folate: 0.01	Vitamin C: 0.01	Manganese: 0.0	Fiber: 0.0	Choline: 0.0	Vitamin K: 0.0	Vitamin E: 0.0	Vitamin D: 0.0	Carbohydrate: 0.0	Linoleic acid: 0.0	alpha-Linolenic acid: 0.0
	5146	Goose, domesticated, meat and skin, raw	0.18	Total lipid: 0.21	Selenium: 0.12	Lysine: 0.12	Methionine: 0.11	Leucine: 0.1	Isoleucine: 0.1	Threonine: 0.1	Histidine: 0.09	Valine: 0.09	Phenylalanine: 0.09	Tryptophan: 0.08	Niacin: 0.08	Zinc: 0.08	Protein: 0.08	Pantothenic acid: 0.07	Phosphorus: 0.06	Iron: 0.06	Copper: 0.06	Riboflavin: 0.04	Vitamin B6: 0.03	Vitamin B12: 0.03	Potassium: 0.02	Thiamin: 0.02	Vitamin A: 0.01	Magnesium: 0.01	Calcium: 0.01	Vitamin C: 0.0	Folate: 0.0	Manganese: 0.0	Fiber: 0.0	Choline: 0.0	Vitamin K: 0.0	Vitamin E: 0.0	Vitamin D: 0.0	Carbohydrate: 0.0	Linoleic acid: 0.0	alpha-Linolenic acid: 0.0
	10117	Pork, fresh, variety meats and by-products, spleen, raw†	0.18	Vitamin B12: 0.42	Iron: 0.23	Selenium: 0.14	Lysine: 0.07	Zinc: 0.07	Leucine: 0.07	Isoleucine: 0.06	Valine: 0.06	Niacin: 0.06	Threonine: 0.06	Phenylalanine: 0.06	Methionine: 0.06	Histidine: 0.05	Protein: 0.05	Tryptophan: 0.05	Phosphorus: 0.04	Pantothenic acid: 0.04	Riboflavin: 0.02	Copper: 0.02	Thiamin: 0.02	Potassium: 0.02	Vitamin C: 0.01	Total lipid: 0.01	Magnesium: 0.0	Vitamin B6: 0.0	Manganese: 0.0	Calcium: 0.0	Folate: 0.0	Fiber: 0.0	Choline: 0.0	Vitamin K: 0.0	Vitamin A: 0.0	Vitamin E: 0.0	Vitamin D: 0.0	Carbohydrate: 0.0	Linoleic acid: 0.0	alpha-Linolenic acid: 0.0
	ND	Chicken, meat and skin, broiler, fryers, roasting, stewing	0.16	Selenium: 0.23	Methionine: 0.22	Lysine: 0.21	Isoleucine: 0.19	Niacin: 0.18	Histidine: 0.17	Total lipid: 0.17	Threonine: 0.16	Leucine: 0.16	Valine: 0.16	Phenylalanine: 0.14	Protein: 0.14	Tryptophan: 0.13	Zinc: 0.09	Pantothenic acid: 0.08	Phosphorus: 0.07	Vitamin B12: 0.07	Vitamin B6: 0.05	Vitamin A: 0.04	Iron: 0.04	Riboflavin: 0.03	Thiamin: 0.02	Potassium: 0.02	Magnesium: 0.02	Copper: 0.02	Calcium: 0.01	Folate: 0.01	Vitamin E: 0.01	Vitamin K: 0.0	Manganese: 0.0	Vitamin C: 0.0	Fiber: 0.0	Choline: 0.0	Vitamin D: 0.0	Carbohydrate: 0.0	Linoleic acid: 0.0	alpha-Linolenic acid: 0.0
	5151	Guinea hen, meat and skin, raw†	0.16	Methionine: 0.2	Lysine: 0.2	Isoleucine: 0.18	Niacin: 0.17	Histidine: 0.17	Selenium: 0.16	Threonine: 0.16	Leucine: 0.15	Valine: 0.15	Phenylalanine: 0.14	Protein: 0.13	Tryptophan: 0.13	Zinc: 0.07	Pantothenic acid: 0.06	Phosphorus: 0.05	Total lipid: 0.05	Vitamin B12: 0.05	Vitamin B6: 0.05	Iron: 0.03	Vitamin A: 0.02	Riboflavin: 0.02	Magnesium: 0.02	Potassium: 0.02	Thiamin: 0.02	Copper: 0.01	Calcium: 0.01	Folate: 0.01	Manganese: 0.0	Vitamin C: 0.0	Fiber: 0.0	Choline: 0.0	Vitamin K: 0.0	Vitamin E: 0.0	Vitamin D: 0.0	Carbohydrate: 0.0	Linoleic acid: 0.0	alpha-Linolenic acid: 0.0
	5309	Chicken, cornish game hens, meat only, raw†	0.16	Methionine: 0.21	Lysine: 0.21	Selenium: 0.19	Isoleucine: 0.19	Histidine: 0.18	Niacin: 0.17	Threonine: 0.16	Leucine: 0.16	Valine: 0.15	Phenylalanine: 0.14	Tryptophan: 0.13	Protein: 0.13	Zinc: 0.1	Vitamin B12: 0.07	Phosphorus: 0.07	Vitamin B6: 0.05	Pantothenic acid: 0.05	Riboflavin: 0.04	Total lipid: 0.03	Thiamin: 0.03	Iron: 0.03	Potassium: 0.03	Vitamin A: 0.02	Magnesium: 0.02	Copper: 0.02	Calcium: 0.01	Vitamin E: 0.01	Vitamin K: 0.0	Folate: 0.0	Manganese: 0.0	Vitamin C: 0.0	Fiber: 0.0	Choline: 0.0	Vitamin D: 0.0	Carbohydrate: 0.0	Linoleic acid: 0.0	alpha-Linolenic acid: 0.0
	10008	Pork, fresh, leg (ham), whole, separable lean and fat, raw	0.16	Selenium: 0.27	Lysine: 0.15	Methionine: 0.14	Histidine: 0.14	Thiamin: 0.13	Total lipid: 0.12	Threonine: 0.11	Isoleucine: 0.11	Leucine: 0.11	Valine: 0.11	Niacin: 0.1	Vitamin B12: 0.09	Phenylalanine: 0.09	Zinc: 0.09	Tryptophan: 0.09	Protein: 0.09	Phosphorus: 0.06	Pantothenic acid: 0.04	Vitamin B6: 0.03	Vitamin D: 0.03	Riboflavin: 0.03	Potassium: 0.02	Iron: 0.02	Copper: 0.01	Magnesium: 0.01	Folate: 0.01	Calcium: 0.0	Manganese: 0.0	Vitamin C: 0.0	Fiber: 0.0	Choline: 0.0	Vitamin K: 0.0	Vitamin A: 0.0	Vitamin E: 0.0	Carbohydrate: 0.0	Linoleic acid: 0.0	alpha-Linolenic acid: 0.0
	5160	Squab, (pigeon), meat and skin, raw	0.16	Total lipid: 0.14	Methionine: 0.11	Niacin: 0.1	Histidine: 0.1	Lysine: 0.1	Isoleucine: 0.1	Threonine: 0.1	Zinc: 0.09	Leucine: 0.09	Tryptophan: 0.09	Selenium: 0.08	Valine: 0.08	Phenylalanine: 0.08	Iron: 0.08	Copper: 0.08	Protein: 0.07	Phosphorus: 0.06	Vitamin A: 0.05	Thiamin: 0.04	Vitamin B12: 0.03	Pantothenic acid: 0.03	Vitamin B6: 0.03	Riboflavin: 0.03	Potassium: 0.01	Magnesium: 0.01	Calcium: 0.01	Vitamin C: 0.0	Folate: 0.0	Manganese: 0.0	Fiber: 0.0	Choline: 0.0	Vitamin K: 0.0	Vitamin E: 0.0	Vitamin D: 0.0	Carbohydrate: 0.0	Linoleic acid: 0.0	alpha-Linolenic acid: 0.0
	5023	Chicken, gizzard, all classes, raw†	0.16	Vitamin B12: 0.19	Selenium: 0.19	Zinc: 0.12	Protein: 0.08	Iron: 0.05	Niacin: 0.04	Phosphorus: 0.04	Pantothenic acid: 0.03	Riboflavin: 0.03	Copper: 0.02	Potassium: 0.01	Total lipid: 0.01	Vitamin B6: 0.01	Vitamin A: 0.01	Magnesium: 0.01	Vitamin E: 0.01	Thiamin: 0.01	Calcium: 0.0	Folate: 0.0	Manganese: 0.0	alpha-Linolenic acid: 0.0	Vitamin C: 0.0	Histidine: 0.0	Fiber: 0.0	Choline: 0.0	Vitamin K: 0.0	Vitamin D: 0.0	Carbohydrate: 0.0	Linoleic acid: 0.0	Tryptophan: 0.0	Threonine: 0.0	Isoleucine: 0.0	Leucine: 0.0	Lysine: 0.0	Methionine: 0.0	Phenylalanine: 0.0	Valine: 0.0
	ND	Chicken, light meat, meat only†	0.15	Methionine: 0.18	Niacin: 0.17	Lysine: 0.17	Selenium: 0.17	Isoleucine: 0.15	Histidine: 0.14	Threonine: 0.13	Leucine: 0.12	Valine: 0.12	Tryptophan: 0.11	Phenylalanine: 0.11	Protein: 0.11	Phosphorus: 0.06	Vitamin B6: 0.05	Vitamin B12: 0.05	Pantothenic acid: 0.05	Zinc: 0.04	Iron: 0.02	Magnesium: 0.02	Potassium: 0.02	Thiamin: 0.01	Riboflavin: 0.01	Total lipid: 0.01	Copper: 0.01	Vitamin A: 0.01	Calcium: 0.01	Vitamin E: 0.0	Folate: 0.0	Vitamin K: 0.0	Manganese: 0.0	Vitamin C: 0.0	Fiber: 0.0	Choline: 0.0	Vitamin D: 0.0	Carbohydrate: 0.0	Linoleic acid: 0.0	alpha-Linolenic acid: 0.0
	5148	Goose, domesticated, meat only, raw†	0.15	Lysine: 0.25	Methionine: 0.25	Selenium: 0.24	Isoleucine: 0.22	Leucine: 0.21	Threonine: 0.19	Valine: 0.19	Tryptophan: 0.18	Histidine: 0.18	Phenylalanine: 0.17	Pantothenic acid: 0.17	Protein: 0.16	Niacin: 0.16	Zinc: 0.15	Phosphorus: 0.12	Vitamin B12: 0.11	Copper: 0.1	Iron: 0.08	Vitamin B6: 0.08	Riboflavin: 0.07	Total lipid: 0.07	Thiamin: 0.04	Potassium: 0.04	Folate: 0.04	Magnesium: 0.02	Vitamin A: 0.01	Calcium: 0.01	Vitamin C: 0.01	Manganese: 0.0	Fiber: 0.0	Choline: 0.0	Vitamin K: 0.0	Vitamin E: 0.0	Vitamin D: 0.0	Carbohydrate: 0.0	Linoleic acid: 0.0	alpha-Linolenic acid: 0.0
	5129	Chicken, stewing, light meat, meat only, raw†	0.15	Methionine: 0.2	Lysine: 0.19	Niacin: 0.18	Isoleucine: 0.17	Selenium: 0.17	Histidine: 0.16	Threonine: 0.14	Leucine: 0.14	Valine: 0.13	Phenylalanine: 0.13	Protein: 0.12	Tryptophan: 0.12	Phosphorus: 0.07	Vitamin B6: 0.05	Pantothenic acid: 0.05	Vitamin B12: 0.05	Zinc: 0.04	Total lipid: 0.03	Thiamin: 0.03	Iron: 0.03	Potassium: 0.02	Riboflavin: 0.02	Magnesium: 0.02	Vitamin A: 0.02	Copper: 0.02	Calcium: 0.01	Vitamin K: 0.0	Folate: 0.0	Vitamin E: 0.0	Manganese: 0.0	Vitamin C: 0.0	Fiber: 0.0	Choline: 0.0	Vitamin D: 0.0	Carbohydrate: 0.0	Linoleic acid: 0.0	alpha-Linolenic acid: 0.0
	5144	Duck, wild, meat and skin, raw	0.15	Lysine: 0.2	Methionine: 0.2	Selenium: 0.19	Isoleucine: 0.17	Leucine: 0.17	Threonine: 0.15	Valine: 0.15	Histidine: 0.14	Tryptophan: 0.14	Phenylalanine: 0.14	Total lipid: 0.14	Iron: 0.13	Niacin: 0.13	Protein: 0.12	Vitamin B12: 0.12	Thiamin: 0.09	Copper: 0.09	Phosphorus: 0.07	Vitamin B6: 0.06	Pantothenic acid: 0.06	Zinc: 0.06	Riboflavin: 0.05	Folate: 0.02	Potassium: 0.02	Vitamin A: 0.02	Magnesium: 0.02	Vitamin C: 0.01	Calcium: 0.0	Manganese: 0.0	Fiber: 0.0	Choline: 0.0	Vitamin K: 0.0	Vitamin E: 0.0	Vitamin D: 0.0	Carbohydrate: 0.0	Linoleic acid: 0.0	alpha-Linolenic acid: 0.0
	5307	Chicken, cornish game hens, meat and skin, raw†	0.13	Methionine: 0.14	Lysine: 0.14	Niacin: 0.13	Isoleucine: 0.13	Total lipid: 0.12	Histidine: 0.12	Selenium: 0.12	Threonine: 0.11	Leucine: 0.11	Valine: 0.11	Phenylalanine: 0.1	Protein: 0.1	Tryptophan: 0.1	Zinc: 0.08	Vitamin B12: 0.05	Phosphorus: 0.05	Pantothenic acid: 0.04	Vitamin B6: 0.03	Riboflavin: 0.03	Vitamin A: 0.03	Iron: 0.03	Potassium: 0.02	Thiamin: 0.02	Magnesium: 0.01	Copper: 0.01	Calcium: 0.01	Vitamin E: 0.01	Vitamin K: 0.0	Folate: 0.0	Manganese: 0.0	Vitamin C: 0.0	Fiber: 0.0	Choline: 0.0	Vitamin D: 0.0	Carbohydrate: 0.0	Linoleic acid: 0.0	alpha-Linolenic acid: 0.0
	35060	Fish, pike, northern, liver (Alaska Native)†	0.13	Phosphorus: 0.14	Riboflavin: 0.12	Protein: 0.09	Iron: 0.08	Total lipid: 0.08	Niacin: 0.08	Thiamin: 0.03	Calcium: 0.02	Carbohydrate: 0.01	Histidine: 0.0	Vitamin C: 0.0	Pantothenic acid: 0.0	Vitamin B6: 0.0	Vitamin B12: 0.0	Fiber: 0.0	Choline: 0.0	Vitamin K: 0.0	Magnesium: 0.0	Potassium: 0.0	Folate: 0.0	Zinc: 0.0	Copper: 0.0	Manganese: 0.0	Selenium: 0.0	Vitamin A: 0.0	Vitamin E: 0.0	Vitamin D: 0.0	Linoleic acid: 0.0	alpha-Linolenic acid: 0.0	Tryptophan: 0.0	Threonine: 0.0	Isoleucine: 0.0	Leucine: 0.0	Lysine: 0.0	Methionine: 0.0	Phenylalanine: 0.0	Valine: 0.0
	35007	Bear, black, meat (Alaska Native)†	0.13	Iron: 0.28	Riboflavin: 0.17	Protein: 0.15	Total lipid: 0.12	Phosphorus: 0.09	Niacin: 0.08	Thiamin: 0.07	Histidine: 0.0	Vitamin C: 0.0	Pantothenic acid: 0.0	Vitamin B6: 0.0	Vitamin B12: 0.0	Fiber: 0.0	Choline: 0.0	Calcium: 0.0	Vitamin K: 0.0	Magnesium: 0.0	Potassium: 0.0	Folate: 0.0	Zinc: 0.0	Copper: 0.0	Manganese: 0.0	Selenium: 0.0	Vitamin A: 0.0	Vitamin E: 0.0	Vitamin D: 0.0	Carbohydrate: 0.0	Linoleic acid: 0.0	alpha-Linolenic acid: 0.0	Tryptophan: 0.0	Threonine: 0.0	Isoleucine: 0.0	Leucine: 0.0	Lysine: 0.0	Methionine: 0.0	Phenylalanine: 0.0	Valine: 0.0
	35028	Cockles, raw (Alaska Native)†	0.06	Iron: 0.09	Protein: 0.02	Niacin: 0.01	Riboflavin: 0.01	Calcium: 0.01	Carbohydrate: 0.0	Total lipid: 0.0	Thiamin: 0.0	Histidine: 0.0	Vitamin C: 0.0	Pantothenic acid: 0.0	Vitamin B6: 0.0	Vitamin B12: 0.0	Fiber: 0.0	Choline: 0.0	Vitamin K: 0.0	Magnesium: 0.0	Phosphorus: 0.0	Potassium: 0.0	Folate: 0.0	Zinc: 0.0	Copper: 0.0	Manganese: 0.0	Selenium: 0.0	Vitamin A: 0.0	Vitamin E: 0.0	Vitamin D: 0.0	Linoleic acid: 0.0	alpha-Linolenic acid: 0.0	Tryptophan: 0.0	Threonine: 0.0	Isoleucine: 0.0	Leucine: 0.0	Lysine: 0.0	Methionine: 0.0	Phenylalanine: 0.0	Valine: 0.0
Fat-rich	12061	Nuts, almonds	0.97	Linoleic acid: 0.96	Vitamin E: 0.78	Total lipid: 0.78	Manganese: 0.48	Copper: 0.44	Magnesium: 0.43	Riboflavin: 0.4	Zinc: 0.39	Calcium: 0.35	Phenylalanine: 0.32	Phosphorus: 0.31	Iron: 0.28	Histidine: 0.27	Leucine: 0.25	Fiber: 0.24	Protein: 0.24	Tryptophan: 0.21	Isoleucine: 0.21	Valine: 0.21	Niacin: 0.2	Threonine: 0.19	Choline: 0.16	Thiamin: 0.14	Potassium: 0.13	Folate: 0.12	Lysine: 0.11	Carbohydrate: 0.1	Methionine: 0.09	Pantothenic acid: 0.08	Vitamin B6: 0.05	Selenium: 0.04	alpha-Linolenic acid: 0.0	Vitamin C: 0.0	Vitamin B12: 0.0	Vitamin K: 0.0	Vitamin A: 0.0	Vitamin D: 0.0
	12006	Seeds, chia seeds, dried	0.87	alpha-Linolenic acid: 0.96	Selenium: 0.08	Calcium: 0.08	Fiber: 0.07	Zinc: 0.05	Phosphorus: 0.05	Iron: 0.05	Manganese: 0.05	Magnesium: 0.05	Niacin: 0.05	Tryptophan: 0.05	Total lipid: 0.05	Thiamin: 0.05	Linoleic acid: 0.04	Copper: 0.04	Methionine: 0.04	Phenylalanine: 0.03	Histidine: 0.03	Valine: 0.02	Isoleucine: 0.02	Threonine: 0.02	Leucine: 0.02	Lysine: 0.02	Protein: 0.02	Carbohydrate: 0.02	Riboflavin: 0.01	Potassium: 0.01	Vitamin E: 0.0	Vitamin C: 0.0	Pantothenic acid: 0.0	Vitamin B6: 0.0	Vitamin B12: 0.0	Choline: 0.0	Vitamin K: 0.0	Folate: 0.0	Vitamin A: 0.0	Vitamin D: 0.0
	12014	Seeds, pumpkin and squash seed kernels, dried	0.84	Linoleic acid: 0.97	Total lipid: 0.63	Manganese: 0.54	Zinc: 0.51	Magnesium: 0.49	Phosphorus: 0.41	Copper: 0.38	Iron: 0.38	Phenylalanine: 0.32	Tryptophan: 0.31	Leucine: 0.26	Histidine: 0.25	Niacin: 0.25	Valine: 0.25	Isoleucine: 0.24	Protein: 0.22	Methionine: 0.21	Threonine: 0.2	Lysine: 0.15	Vitamin E: 0.13	Choline: 0.13	Thiamin: 0.11	Potassium: 0.09	Folate: 0.09	Selenium: 0.08	Fiber: 0.08	Pantothenic acid: 0.08	Riboflavin: 0.05	alpha-Linolenic acid: 0.05	Calcium: 0.04	Carbohydrate: 0.03	Vitamin B6: 0.03	Vitamin K: 0.01	Vitamin C: 0.0	Vitamin A: 0.0	Vitamin B12: 0.0	Vitamin D: 0.0
	10006	Pork, fresh, separable fat, raw	0.8	Linoleic acid: 0.92	Total lipid: 0.82	alpha-Linolenic acid: 0.31	Vitamin D: 0.26	Histidine: 0.16	Vitamin B12: 0.16	Methionine: 0.14	Lysine: 0.13	Threonine: 0.12	Leucine: 0.12	Isoleucine: 0.12	Niacin: 0.11	Selenium: 0.11	Tryptophan: 0.11	Valine: 0.11	Phenylalanine: 0.11	Protein: 0.1	Thiamin: 0.09	Choline: 0.07	Zinc: 0.07	Pantothenic acid: 0.06	Phosphorus: 0.06	Potassium: 0.05	Vitamin B6: 0.04	Riboflavin: 0.04	Copper: 0.03	Vitamin E: 0.03	Vitamin A: 0.03	Iron: 0.01	Calcium: 0.01	Magnesium: 0.01	Vitamin C: 0.0	Fiber: 0.0	Vitamin K: 0.0	Folate: 0.0	Manganese: 0.0	Carbohydrate: 0.0
	12154	Nuts, walnuts, black, dried	0.62	alpha-Linolenic acid: 0.86	Total lipid: 0.47	Manganese: 0.38	Copper: 0.31	Zinc: 0.22	Histidine: 0.21	Valine: 0.2	Phenylalanine: 0.2	Tryptophan: 0.2	Isoleucine: 0.18	Leucine: 0.18	Protein: 0.18	Methionine: 0.17	Phosphorus: 0.17	Magnesium: 0.16	Threonine: 0.16	Selenium: 0.16	Pantothenic acid: 0.16	Iron: 0.14	Vitamin B6: 0.14	Niacin: 0.11	Vitamin E: 0.1	Lysine: 0.1	Fiber: 0.09	Riboflavin: 0.07	Potassium: 0.06	Choline: 0.05	Folate: 0.04	Calcium: 0.04	Thiamin: 0.02	Carbohydrate: 0.02	Vitamin K: 0.01	Vitamin C: 0.0	Vitamin A: 0.0	Vitamin B12: 0.0	Vitamin D: 0.0	Linoleic acid: 0.0
	12220	Seeds, flaxseed	0.36	Thiamin: 0.27	Total lipid: 0.26	Copper: 0.2	Magnesium: 0.2	Fiber: 0.19	Zinc: 0.19	Manganese: 0.18	Iron: 0.16	Calcium: 0.15	Phosphorus: 0.14	Selenium: 0.14	Phenylalanine: 0.1	Valine: 0.1	Isoleucine: 0.1	Choline: 0.1	Tryptophan: 0.1	Histidine: 0.09	Threonine: 0.09	Niacin: 0.09	Leucine: 0.08	Protein: 0.08	Methionine: 0.08	Folate: 0.08	Lysine: 0.07	Pantothenic acid: 0.06	Potassium: 0.06	Carbohydrate: 0.05	Vitamin B6: 0.05	Riboflavin: 0.03	Vitamin E: 0.01	Vitamin K: 0.0	Vitamin C: 0.0	Vitamin B12: 0.0	Vitamin A: 0.0	Vitamin D: 0.0	Linoleic acid: 0.0	alpha-Linolenic acid: 0.0
	12023	Seeds, sesame seeds, whole, dried	0.32	Copper: 0.35	Calcium: 0.33	Iron: 0.23	Total lipid: 0.22	Zinc: 0.21	Selenium: 0.15	Magnesium: 0.14	Manganese: 0.13	Thiamin: 0.11	Phosphorus: 0.1	Methionine: 0.1	Tryptophan: 0.09	Niacin: 0.08	Phenylalanine: 0.08	Histidine: 0.08	Valine: 0.07	Leucine: 0.07	Isoleucine: 0.07	Threonine: 0.07	Folate: 0.06	Fiber: 0.06	Protein: 0.06	Vitamin B6: 0.06	Lysine: 0.04	Carbohydrate: 0.03	Riboflavin: 0.03	Potassium: 0.02	Choline: 0.02	Vitamin E: 0.01	Pantothenic acid: 0.0	Vitamin C: 0.0	Vitamin B12: 0.0	Vitamin K: 0.0	Vitamin A: 0.0	Vitamin D: 0.0	Linoleic acid: 0.0	alpha-Linolenic acid: 0.0
	2033	Spices, poppy seed	0.32	Calcium: 0.29	Manganese: 0.18	Zinc: 0.13	Copper: 0.11	Total lipid: 0.11	Iron: 0.1	Magnesium: 0.08	Phosphorus: 0.07	Thiamin: 0.07	Fiber: 0.05	Valine: 0.04	Methionine: 0.04	Isoleucine: 0.03	Histidine: 0.03	Phenylalanine: 0.03	Leucine: 0.03	Protein: 0.03	Folate: 0.03	Threonine: 0.03	Selenium: 0.03	alpha-Linolenic acid: 0.02	Lysine: 0.02	Tryptophan: 0.02	Potassium: 0.02	Vitamin E: 0.02	Carbohydrate: 0.02	Niacin: 0.01	Vitamin B6: 0.01	Pantothenic acid: 0.01	Riboflavin: 0.01	Choline: 0.0	Vitamin C: 0.0	Vitamin B12: 0.0	Vitamin K: 0.0	Vitamin A: 0.0	Vitamin D: 0.0	Linoleic acid: 0.0
	12036	Seeds, sunflower seed kernels, dried	0.3	Vitamin E: 0.35	Total lipid: 0.17	Selenium: 0.17	Copper: 0.17	Thiamin: 0.15	Zinc: 0.12	Folate: 0.1	Magnesium: 0.1	Phosphorus: 0.09	Niacin: 0.08	Isoleucine: 0.08	Phenylalanine: 0.08	Histidine: 0.08	Valine: 0.07	Methionine: 0.07	Vitamin B6: 0.07	Manganese: 0.07	Iron: 0.07	Threonine: 0.07	Leucine: 0.07	Tryptophan: 0.07	Protein: 0.06	Lysine: 0.05	Pantothenic acid: 0.04	Fiber: 0.04	Choline: 0.04	Riboflavin: 0.03	Potassium: 0.02	Calcium: 0.02	Carbohydrate: 0.02	Vitamin C: 0.0	Vitamin A: 0.0	Vitamin B12: 0.0	Vitamin K: 0.0	Vitamin D: 0.0	Linoleic acid: 0.0	alpha-Linolenic acid: 0.0
	12078	Nuts, brazilnuts, dried, unblanched	0.28	Selenium: 0.58	Total lipid: 0.07	Copper: 0.05	Methionine: 0.04	Magnesium: 0.03	Zinc: 0.03	Phosphorus: 0.03	Thiamin: 0.02	Vitamin E: 0.02	Manganese: 0.01	Leucine: 0.01	Calcium: 0.01	Valine: 0.01	Histidine: 0.01	Phenylalanine: 0.01	Isoleucine: 0.01	Protein: 0.01	Iron: 0.01	Fiber: 0.01	Tryptophan: 0.01	Threonine: 0.01	Potassium: 0.01	Lysine: 0.01	Choline: 0.01	Niacin: 0.0	Carbohydrate: 0.0	Folate: 0.0	Pantothenic acid: 0.0	Vitamin B6: 0.0	Riboflavin: 0.0	alpha-Linolenic acid: 0.0	Vitamin C: 0.0	Vitamin B12: 0.0	Vitamin K: 0.0	Vitamin A: 0.0	Vitamin D: 0.0	Linoleic acid: 0.0
	12087	Nuts, cashew nuts, raw	0.28	Copper: 0.27	Total lipid: 0.25	Zinc: 0.18	Iron: 0.13	Magnesium: 0.13	Selenium: 0.12	Phosphorus: 0.11	Manganese: 0.1	Phenylalanine: 0.09	Valine: 0.09	Leucine: 0.09	Tryptophan: 0.08	Isoleucine: 0.08	Histidine: 0.08	Threonine: 0.07	Methionine: 0.07	Thiamin: 0.07	Protein: 0.07	Lysine: 0.07	Niacin: 0.05	Carbohydrate: 0.05	Pantothenic acid: 0.05	Potassium: 0.04	Vitamin B6: 0.03	Fiber: 0.02	Vitamin E: 0.02	Folate: 0.02	Vitamin K: 0.02	Calcium: 0.02	Riboflavin: 0.01	Vitamin C: 0.0	Vitamin B12: 0.0	Choline: 0.0	Vitamin A: 0.0	Vitamin D: 0.0	Linoleic acid: 0.0	alpha-Linolenic acid: 0.0
	12151	Nuts, pistachio nuts, raw	0.28	Total lipid: 0.27	Copper: 0.2	Thiamin: 0.14	Vitamin B6: 0.13	Phenylalanine: 0.1	Phosphorus: 0.1	Valine: 0.09	Iron: 0.09	Zinc: 0.09	Isoleucine: 0.08	Leucine: 0.08	Manganese: 0.08	Histidine: 0.08	Fiber: 0.08	Protein: 0.07	Tryptophan: 0.07	Lysine: 0.07	Vitamin E: 0.07	Threonine: 0.07	Magnesium: 0.06	Potassium: 0.06	Methionine: 0.06	Calcium: 0.05	Niacin: 0.05	Carbohydrate: 0.04	Folate: 0.04	Selenium: 0.04	Pantothenic acid: 0.03	Riboflavin: 0.03	Vitamin A: 0.01	Vitamin C: 0.01	Vitamin B12: 0.0	Choline: 0.0	Vitamin K: 0.0	Vitamin D: 0.0	Linoleic acid: 0.0	alpha-Linolenic acid: 0.0
	9039	Avocados, raw, Florida†	0.27	Vitamin E: 0.35	Total lipid: 0.28	Copper: 0.24	Pantothenic acid: 0.22	Fiber: 0.18	Folate: 0.14	Potassium: 0.1	Vitamin C: 0.08	Zinc: 0.08	Carbohydrate: 0.07	Magnesium: 0.06	Phenylalanine: 0.06	Niacin: 0.06	Valine: 0.05	Riboflavin: 0.05	Histidine: 0.05	Isoleucine: 0.05	Leucine: 0.05	Lysine: 0.05	Protein: 0.05	Threonine: 0.04	Tryptophan: 0.04	Phosphorus: 0.04	Methionine: 0.04	Vitamin B6: 0.04	Manganese: 0.03	Calcium: 0.03	Thiamin: 0.02	Iron: 0.02	Vitamin A: 0.02	Vitamin B12: 0.0	Choline: 0.0	Vitamin K: 0.0	Selenium: 0.0	Vitamin D: 0.0	Linoleic acid: 0.0	alpha-Linolenic acid: 0.0
	10004	Pork, fresh, backfat, raw	0.27	Total lipid: 0.28	Vitamin D: 0.12	Selenium: 0.02	Histidine: 0.01	Choline: 0.01	Lysine: 0.01	Zinc: 0.01	Thiamin: 0.01	Vitamin B12: 0.01	Niacin: 0.01	Methionine: 0.01	Isoleucine: 0.01	Threonine: 0.01	Leucine: 0.01	Valine: 0.01	Phenylalanine: 0.01	Protein: 0.01	Tryptophan: 0.01	Phosphorus: 0.0	Riboflavin: 0.0	Pantothenic acid: 0.0	Iron: 0.0	Potassium: 0.0	Vitamin B6: 0.0	Copper: 0.0	Vitamin A: 0.0	Magnesium: 0.0	Calcium: 0.0	Folate: 0.0	Manganese: 0.0	Vitamin C: 0.0	Fiber: 0.0	Vitamin K: 0.0	Vitamin E: 0.0	Carbohydrate: 0.0	Linoleic acid: 0.0	alpha-Linolenic acid: 0.0
	12155	Nuts, walnuts, english	0.25	Total lipid: 0.23	Copper: 0.15	Manganese: 0.13	Zinc: 0.08	Folate: 0.05	Magnesium: 0.05	Iron: 0.05	Phosphorus: 0.04	Phenylalanine: 0.04	Thiamin: 0.04	Histidine: 0.04	Leucine: 0.04	Valine: 0.04	Isoleucine: 0.03	Protein: 0.03	Threonine: 0.03	Fiber: 0.03	Vitamin B6: 0.03	Tryptophan: 0.03	Calcium: 0.03	Choline: 0.03	Methionine: 0.02	Niacin: 0.02	Pantothenic acid: 0.02	Potassium: 0.02	Lysine: 0.01	Selenium: 0.01	Riboflavin: 0.01	Carbohydrate: 0.01	Vitamin E: 0.01	Vitamin C: 0.0	Vitamin K: 0.0	Vitamin A: 0.0	Vitamin B12: 0.0	Vitamin D: 0.0	Linoleic acid: 0.0	alpha-Linolenic acid: 0.0
	12142	Nuts, pecans	0.25	Total lipid: 0.21	Manganese: 0.14	Copper: 0.1	Zinc: 0.09	Thiamin: 0.06	Fiber: 0.04	Iron: 0.03	Magnesium: 0.03	Phosphorus: 0.03	Pantothenic acid: 0.02	Choline: 0.02	Histidine: 0.02	Phenylalanine: 0.02	Vitamin E: 0.02	Calcium: 0.02	Protein: 0.02	Valine: 0.02	Leucine: 0.02	Isoleucine: 0.02	Methionine: 0.01	Threonine: 0.01	Tryptophan: 0.01	Potassium: 0.01	Niacin: 0.01	Carbohydrate: 0.01	Folate: 0.01	Vitamin B6: 0.01	Riboflavin: 0.01	Selenium: 0.01	Lysine: 0.01	Vitamin K: 0.0	Vitamin A: 0.0	Vitamin C: 0.0	Vitamin B12: 0.0	Vitamin D: 0.0	Linoleic acid: 0.0	alpha-Linolenic acid: 0.0
	12108	Nuts, coconut meat, dried (desiccated), not sweetened	0.25	Total lipid: 0.16	Manganese: 0.07	Copper: 0.06	Selenium: 0.05	Fiber: 0.04	Iron: 0.04	Zinc: 0.03	Magnesium: 0.02	Phosphorus: 0.02	Pantothenic acid: 0.02	Valine: 0.01	Carbohydrate: 0.01	Phenylalanine: 0.01	Potassium: 0.01	Leucine: 0.01	Isoleucine: 0.01	Methionine: 0.01	Threonine: 0.01	Histidine: 0.01	Protein: 0.01	Vitamin B6: 0.01	Tryptophan: 0.01	Choline: 0.01	Lysine: 0.01	Niacin: 0.01	Riboflavin: 0.01	Calcium: 0.0	Thiamin: 0.0	Vitamin E: 0.0	Folate: 0.0	Vitamin C: 0.0	Vitamin K: 0.0	Vitamin B12: 0.0	Vitamin A: 0.0	Vitamin D: 0.0	Linoleic acid: 0.0	alpha-Linolenic acid: 0.0
	12120	Nuts, hazelnuts or filberts	0.25	Manganese: 0.15	Total lipid: 0.15	Vitamin E: 0.14	Copper: 0.11	Iron: 0.05	Thiamin: 0.05	Zinc: 0.04	Folate: 0.04	Magnesium: 0.03	Fiber: 0.03	Histidine: 0.02	Phenylalanine: 0.02	Calcium: 0.02	Phosphorus: 0.02	Leucine: 0.02	Protein: 0.02	Valine: 0.02	Tryptophan: 0.02	Vitamin B6: 0.02	Choline: 0.02	Isoleucine: 0.02	Pantothenic acid: 0.02	Threonine: 0.02	Niacin: 0.02	Potassium: 0.02	Methionine: 0.01	Carbohydrate: 0.01	Lysine: 0.01	Riboflavin: 0.01	Selenium: 0.0	Vitamin K: 0.0	Vitamin C: 0.0	Vitamin A: 0.0	Vitamin B12: 0.0	Vitamin D: 0.0	Linoleic acid: 0.0	alpha-Linolenic acid: 0.0
	ND	Avocados†	0.25	Total lipid: 0.22	Pantothenic acid: 0.18	Folate: 0.17	Vitamin E: 0.16	Fiber: 0.12	Copper: 0.08	Vitamin K: 0.08	Potassium: 0.07	Vitamin B6: 0.07	Zinc: 0.07	alpha-Linolenic acid: 0.06	Riboflavin: 0.06	Niacin: 0.06	Thiamin: 0.04	Magnesium: 0.04	Choline: 0.04	Iron: 0.04	Carbohydrate: 0.04	Phosphorus: 0.03	Manganese: 0.03	Phenylalanine: 0.03	Vitamin C: 0.02	Valine: 0.02	Histidine: 0.02	Isoleucine: 0.02	Leucine: 0.02	Lysine: 0.02	Protein: 0.02	Threonine: 0.02	Tryptophan: 0.02	Methionine: 0.02	Calcium: 0.02	Vitamin A: 0.01	Selenium: 0.0	Vitamin B12: 0.0	Vitamin D: 0.0	Linoleic acid: 0.0
	13335	Beef, variety meats and by-products, suet, raw	0.24	Total lipid: 0.2	Vitamin E: 0.01	Vitamin B12: 0.01	Zinc: 0.0	Histidine: 0.0	Lysine: 0.0	Methionine: 0.0	Choline: 0.0	Leucine: 0.0	Isoleucine: 0.0	Threonine: 0.0	Valine: 0.0	Phenylalanine: 0.0	Protein: 0.0	Iron: 0.0	Niacin: 0.0	Phosphorus: 0.0	Pantothenic acid: 0.0	Tryptophan: 0.0	Vitamin B6: 0.0	Vitamin K: 0.0	Riboflavin: 0.0	Thiamin: 0.0	Selenium: 0.0	Copper: 0.0	Potassium: 0.0	Calcium: 0.0	Folate: 0.0	Magnesium: 0.0	Manganese: 0.0	Vitamin C: 0.0	Fiber: 0.0	Vitamin A: 0.0	Vitamin D: 0.0	Carbohydrate: 0.0	Linoleic acid: 0.0	alpha-Linolenic acid: 0.0
	12104	Nuts, coconut meat, raw	0.24	Total lipid: 0.17	Manganese: 0.08	Copper: 0.06	Selenium: 0.06	Iron: 0.05	Fiber: 0.05	Zinc: 0.04	Phosphorus: 0.02	Carbohydrate: 0.02	Folate: 0.02	Potassium: 0.02	Valine: 0.02	Magnesium: 0.01	Phenylalanine: 0.01	Pantothenic acid: 0.01	Leucine: 0.01	Isoleucine: 0.01	Methionine: 0.01	Threonine: 0.01	Histidine: 0.01	Protein: 0.01	Choline: 0.01	Tryptophan: 0.01	Thiamin: 0.01	Lysine: 0.01	Niacin: 0.01	Calcium: 0.01	Vitamin E: 0.0	Vitamin B6: 0.0	Vitamin C: 0.0	Riboflavin: 0.0	Vitamin K: 0.0	Vitamin B12: 0.0	Vitamin A: 0.0	Vitamin D: 0.0	Linoleic acid: 0.0	alpha-Linolenic acid: 0.0
	17092	Veal, composite of trimmed retail cuts, separable fat, raw	0.22	Total lipid: 0.26	Vitamin B12: 0.02	Histidine: 0.02	Selenium: 0.02	Lysine: 0.02	Niacin: 0.02	Isoleucine: 0.02	Leucine: 0.02	Methionine: 0.02	Valine: 0.02	Threonine: 0.02	Phenylalanine: 0.02	Zinc: 0.01	Protein: 0.01	Pantothenic acid: 0.01	Tryptophan: 0.01	Phosphorus: 0.01	Iron: 0.01	Vitamin B6: 0.01	Riboflavin: 0.01	Vitamin E: 0.0	Copper: 0.0	Potassium: 0.0	Thiamin: 0.0	Folate: 0.0	Calcium: 0.0	Magnesium: 0.0	Manganese: 0.0	Vitamin C: 0.0	Fiber: 0.0	Choline: 0.0	Vitamin K: 0.0	Vitamin A: 0.0	Vitamin D: 0.0	Carbohydrate: 0.0	Linoleic acid: 0.0	alpha-Linolenic acid: 0.0
	12145	Nuts, pilinuts, dried	0.22	Total lipid: 0.34	Copper: 0.12	Thiamin: 0.12	Manganese: 0.11	Magnesium: 0.11	Zinc: 0.09	Phosphorus: 0.08	Iron: 0.07	Calcium: 0.06	Methionine: 0.05	Folate: 0.04	Valine: 0.04	Tryptophan: 0.04	Leucine: 0.04	Phenylalanine: 0.04	Isoleucine: 0.03	Protein: 0.03	Histidine: 0.03	Threonine: 0.03	Niacin: 0.02	Potassium: 0.02	Pantothenic acid: 0.02	Lysine: 0.02	Riboflavin: 0.01	Vitamin B6: 0.01	Carbohydrate: 0.0	Vitamin A: 0.0	Vitamin C: 0.0	Vitamin B12: 0.0	Fiber: 0.0	Choline: 0.0	Vitamin K: 0.0	Selenium: 0.0	Vitamin E: 0.0	Vitamin D: 0.0	Linoleic acid: 0.0	alpha-Linolenic acid: 0.0
	12021	Seeds, safflower seed kernels, dried	0.21	Copper: 0.26	Total lipid: 0.22	Thiamin: 0.19	Pantothenic acid: 0.19	Zinc: 0.19	Magnesium: 0.17	Folate: 0.13	Phosphorus: 0.13	Manganese: 0.12	Vitamin B6: 0.11	Iron: 0.11	Valine: 0.08	Phenylalanine: 0.08	Histidine: 0.07	Isoleucine: 0.07	Riboflavin: 0.06	Protein: 0.06	Leucine: 0.06	Threonine: 0.06	Carbohydrate: 0.05	Tryptophan: 0.05	Niacin: 0.05	Methionine: 0.05	Potassium: 0.04	Calcium: 0.04	Lysine: 0.03	Vitamin A: 0.0	Vitamin C: 0.0	Vitamin B12: 0.0	Fiber: 0.0	Choline: 0.0	Vitamin K: 0.0	Selenium: 0.0	Vitamin E: 0.0	Vitamin D: 0.0	Linoleic acid: 0.0	alpha-Linolenic acid: 0.0
	12170	Seeds, sesame flour, high-fat	0.21	Thiamin: 0.17	Zinc: 0.17	Copper: 0.11	Iron: 0.1	Tryptophan: 0.08	Niacin: 0.08	Magnesium: 0.07	Phosphorus: 0.07	Methionine: 0.07	Total lipid: 0.06	Phenylalanine: 0.06	Histidine: 0.05	Pantothenic acid: 0.05	Valine: 0.05	Threonine: 0.05	Leucine: 0.05	Protein: 0.05	Isoleucine: 0.05	Manganese: 0.03	Lysine: 0.02	Calcium: 0.02	Riboflavin: 0.02	Carbohydrate: 0.01	Potassium: 0.01	Folate: 0.01	Vitamin B6: 0.01	Vitamin A: 0.0	Vitamin C: 0.0	Vitamin B12: 0.0	Fiber: 0.0	Choline: 0.0	Vitamin K: 0.0	Selenium: 0.0	Vitamin E: 0.0	Vitamin D: 0.0	Linoleic acid: 0.0	alpha-Linolenic acid: 0.0
	12201	Seeds, sesame seed kernels, dried (decorticated)	0.21	Total lipid: 0.19	Selenium: 0.19	Methionine: 0.16	Zinc: 0.15	Copper: 0.13	Magnesium: 0.11	Phosphorus: 0.1	Histidine: 0.09	Leucine: 0.08	Phenylalanine: 0.08	Tryptophan: 0.08	Niacin: 0.08	Valine: 0.07	Isoleucine: 0.07	Threonine: 0.07	Iron: 0.07	Thiamin: 0.07	Protein: 0.07	Manganese: 0.06	Lysine: 0.05	Folate: 0.05	Fiber: 0.04	Vitamin B6: 0.02	Vitamin E: 0.02	Choline: 0.02	Calcium: 0.02	Potassium: 0.01	Pantothenic acid: 0.01	Carbohydrate: 0.01	Riboflavin: 0.01	Vitamin A: 0.0	Vitamin C: 0.0	Vitamin B12: 0.0	Vitamin K: 0.0	Vitamin D: 0.0	Linoleic acid: 0.0	alpha-Linolenic acid: 0.0
	12130	Nuts, hickorynuts, dried	0.2	Total lipid: 0.17	Manganese: 0.12	Zinc: 0.07	Thiamin: 0.06	Copper: 0.05	Magnesium: 0.04	Pantothenic acid: 0.04	Phosphorus: 0.03	Phenylalanine: 0.03	Iron: 0.02	Histidine: 0.02	Valine: 0.02	Leucine: 0.02	Fiber: 0.02	Isoleucine: 0.02	Methionine: 0.02	Protein: 0.02	Selenium: 0.02	Threonine: 0.01	Tryptophan: 0.01	Folate: 0.01	Calcium: 0.01	Carbohydrate: 0.01	Niacin: 0.01	Potassium: 0.01	Lysine: 0.01	Riboflavin: 0.01	Vitamin B6: 0.01	Vitamin A: 0.0	Vitamin C: 0.0	Vitamin B12: 0.0	Choline: 0.0	Vitamin K: 0.0	Vitamin E: 0.0	Vitamin D: 0.0	Linoleic acid: 0.0	alpha-Linolenic acid: 0.0
	12059	Nuts, acorns, dried	0.2	Total lipid: 0.35	Copper: 0.24	Folate: 0.21	Carbohydrate: 0.18	Manganese: 0.17	Vitamin B6: 0.13	Pantothenic acid: 0.11	Potassium: 0.09	Magnesium: 0.08	Niacin: 0.07	Histidine: 0.07	Valine: 0.06	Isoleucine: 0.06	Leucine: 0.06	Phenylalanine: 0.06	Thiamin: 0.06	Protein: 0.06	Iron: 0.06	Threonine: 0.05	Zinc: 0.05	Riboflavin: 0.05	Calcium: 0.05	Lysine: 0.05	Tryptophan: 0.05	Methionine: 0.04	Phosphorus: 0.04	Vitamin C: 0.0	Vitamin B12: 0.0	Fiber: 0.0	Choline: 0.0	Vitamin K: 0.0	Selenium: 0.0	Vitamin A: 0.0	Vitamin E: 0.0	Vitamin D: 0.0	Linoleic acid: 0.0	alpha-Linolenic acid: 0.0
	ND	Peanuts	0.19	Total lipid: 0.22	Vitamin E: 0.18	Copper: 0.14	Folate: 0.13	Niacin: 0.11	Zinc: 0.1	Manganese: 0.1	Thiamin: 0.09	Phenylalanine: 0.08	Histidine: 0.07	Iron: 0.07	Protein: 0.07	Pantothenic acid: 0.07	Magnesium: 0.07	Leucine: 0.06	Valine: 0.06	Isoleucine: 0.06	Threonine: 0.06	Phosphorus: 0.05	Fiber: 0.05	Tryptophan: 0.05	Choline: 0.04	Calcium: 0.04	Lysine: 0.04	Methionine: 0.04	Potassium: 0.03	Vitamin B6: 0.02	Selenium: 0.02	Carbohydrate: 0.02	Riboflavin: 0.02	Vitamin C: 0.0	Vitamin B12: 0.0	Vitamin K: 0.0	Vitamin A: 0.0	Vitamin D: 0.0	Linoleic acid: 0.0	alpha-Linolenic acid: 0.0
	12174	Seeds, watermelon seed kernels, dried	0.19	Zinc: 0.21	Total lipid: 0.19	Magnesium: 0.15	Phenylalanine: 0.12	Phosphorus: 0.1	Iron: 0.09	Methionine: 0.08	Copper: 0.08	Isoleucine: 0.08	Valine: 0.08	Histidine: 0.08	Leucine: 0.08	Manganese: 0.07	Tryptophan: 0.07	Threonine: 0.07	Protein: 0.07	Niacin: 0.06	Folate: 0.04	Lysine: 0.03	Potassium: 0.03	Thiamin: 0.03	Calcium: 0.02	Carbohydrate: 0.02	Riboflavin: 0.02	Pantothenic acid: 0.02	Vitamin B6: 0.01	Vitamin C: 0.0	Vitamin B12: 0.0	Fiber: 0.0	Choline: 0.0	Vitamin K: 0.0	Selenium: 0.0	Vitamin A: 0.0	Vitamin E: 0.0	Vitamin D: 0.0	Linoleic acid: 0.0	alpha-Linolenic acid: 0.0
	35233	Hazelnuts, beaked (Northern Plains Indians)	0.18	Manganese: 0.22	Total lipid: 0.15	Calcium: 0.11	Copper: 0.09	Magnesium: 0.06	Zinc: 0.04	Iron: 0.04	Thiamin: 0.04	Phosphorus: 0.04	Fiber: 0.03	Protein: 0.02	Potassium: 0.02	Vitamin B6: 0.02	Carbohydrate: 0.02	Niacin: 0.01	Riboflavin: 0.01	Histidine: 0.0	Vitamin C: 0.0	Pantothenic acid: 0.0	Vitamin B12: 0.0	Choline: 0.0	Vitamin K: 0.0	Folate: 0.0	Selenium: 0.0	Vitamin A: 0.0	Vitamin E: 0.0	Vitamin D: 0.0	Linoleic acid: 0.0	alpha-Linolenic acid: 0.0	Tryptophan: 0.0	Threonine: 0.0	Isoleucine: 0.0	Leucine: 0.0	Lysine: 0.0	Methionine: 0.0	Phenylalanine: 0.0	Valine: 0.0
	ND	Acorns, raw and flour	0.18	Total lipid: 0.32	Copper: 0.23	Manganese: 0.2	Folate: 0.2	Carbohydrate: 0.17	Vitamin B6: 0.12	Pantothenic acid: 0.11	Potassium: 0.09	Magnesium: 0.08	Niacin: 0.07	Histidine: 0.07	Valine: 0.07	Isoleucine: 0.06	Phenylalanine: 0.06	Leucine: 0.06	Thiamin: 0.06	Protein: 0.06	Calcium: 0.06	Threonine: 0.06	Riboflavin: 0.05	Zinc: 0.05	Lysine: 0.05	Tryptophan: 0.05	Iron: 0.05	Methionine: 0.04	Phosphorus: 0.04	Vitamin A: 0.0	Vitamin C: 0.0	Vitamin B12: 0.0	Fiber: 0.0	Choline: 0.0	Vitamin K: 0.0	Selenium: 0.0	Vitamin E: 0.0	Vitamin D: 0.0	Linoleic acid: 0.0	alpha-Linolenic acid: 0.0
	17005	Lamb, domestic, composite of trimmed retail cuts, separable fat, trimmed to 1/4" fat, choice, raw	0.18	Total lipid: 0.22	Vitamin B12: 0.15	Niacin: 0.04	Zinc: 0.03	Lysine: 0.02	Selenium: 0.02	Methionine: 0.02	Histidine: 0.02	Isoleucine: 0.02	Leucine: 0.02	Valine: 0.02	Threonine: 0.02	Phenylalanine: 0.02	Pantothenic acid: 0.01	Protein: 0.01	Tryptophan: 0.01	Iron: 0.01	Riboflavin: 0.01	Phosphorus: 0.01	Copper: 0.01	Thiamin: 0.01	Calcium: 0.0	Potassium: 0.0	Magnesium: 0.0	Vitamin E: 0.0	Vitamin B6: 0.0	Folate: 0.0	Manganese: 0.0	Vitamin C: 0.0	Fiber: 0.0	Choline: 0.0	Vitamin K: 0.0	Vitamin A: 0.0	Vitamin D: 0.0	Carbohydrate: 0.0	Linoleic acid: 0.0	alpha-Linolenic acid: 0.0
	17066	Lamb, New Zealand, imported, frozen, composite of trimmed retail cuts, separable fat, raw	0.18	Total lipid: 0.16	Vitamin B12: 0.12	Niacin: 0.03	Lysine: 0.02	Methionine: 0.02	Zinc: 0.02	Histidine: 0.02	Isoleucine: 0.02	Leucine: 0.01	Valine: 0.01	Threonine: 0.01	Phenylalanine: 0.01	Pantothenic acid: 0.01	Protein: 0.01	Tryptophan: 0.01	Iron: 0.01	Riboflavin: 0.01	Phosphorus: 0.01	Thiamin: 0.0	Calcium: 0.0	Copper: 0.0	Selenium: 0.0	Vitamin E: 0.0	Potassium: 0.0	Magnesium: 0.0	Folate: 0.0	Vitamin B6: 0.0	Manganese: 0.0	Vitamin C: 0.0	Fiber: 0.0	Choline: 0.0	Vitamin K: 0.0	Vitamin A: 0.0	Vitamin D: 0.0	Carbohydrate: 0.0	Linoleic acid: 0.0	alpha-Linolenic acid: 0.0
	10005	Pork, fresh, belly, raw	0.18	Total lipid: 0.21	Vitamin B12: 0.1	Thiamin: 0.05	Selenium: 0.04	Niacin: 0.04	Zinc: 0.03	Protein: 0.03	Riboflavin: 0.02	Phosphorus: 0.02	Pantothenic acid: 0.01	Iron: 0.01	Potassium: 0.01	Copper: 0.01	Vitamin B6: 0.01	Vitamin E: 0.0	Calcium: 0.0	Magnesium: 0.0	Vitamin A: 0.0	Folate: 0.0	Manganese: 0.0	Vitamin C: 0.0	Histidine: 0.0	Fiber: 0.0	Choline: 0.0	Vitamin K: 0.0	Vitamin D: 0.0	Carbohydrate: 0.0	Linoleic acid: 0.0	alpha-Linolenic acid: 0.0	Tryptophan: 0.0	Threonine: 0.0	Isoleucine: 0.0	Leucine: 0.0	Lysine: 0.0	Methionine: 0.0	Phenylalanine: 0.0	Valine: 0.0
	12147	Nuts, pine nuts, dried	0.18	Manganese: 0.19	Total lipid: 0.16	Zinc: 0.1	Copper: 0.09	Vitamin E: 0.08	Iron: 0.05	Magnesium: 0.05	Phosphorus: 0.05	Thiamin: 0.02	Niacin: 0.02	Choline: 0.02	Valine: 0.02	Leucine: 0.02	Histidine: 0.02	Phenylalanine: 0.02	Isoleucine: 0.02	Vitamin K: 0.02	Protein: 0.02	Methionine: 0.02	Threonine: 0.01	Potassium: 0.01	Riboflavin: 0.01	Tryptophan: 0.01	Lysine: 0.01	Folate: 0.01	Fiber: 0.01	alpha-Linolenic acid: 0.01	Carbohydrate: 0.01	Pantothenic acid: 0.01	Vitamin B6: 0.0	Calcium: 0.0	Selenium: 0.0	Vitamin C: 0.0	Vitamin A: 0.0	Vitamin B12: 0.0	Vitamin D: 0.0	Linoleic acid: 0.0
	12131	Nuts, macadamia nuts, raw	0.18	Total lipid: 0.27	Manganese: 0.15	Thiamin: 0.1	Copper: 0.07	Iron: 0.05	Magnesium: 0.04	Fiber: 0.04	Phenylalanine: 0.04	Zinc: 0.03	Calcium: 0.02	Pantothenic acid: 0.02	Phosphorus: 0.02	Threonine: 0.02	Leucine: 0.02	Niacin: 0.02	Histidine: 0.02	Isoleucine: 0.02	Protein: 0.02	Valine: 0.02	Riboflavin: 0.01	Potassium: 0.01	Vitamin B6: 0.01	Carbohydrate: 0.01	Tryptophan: 0.01	Selenium: 0.01	Vitamin E: 0.01	Folate: 0.01	Methionine: 0.0	Vitamin C: 0.0	Lysine: 0.0	Vitamin B12: 0.0	Choline: 0.0	Vitamin K: 0.0	Vitamin A: 0.0	Vitamin D: 0.0	Linoleic acid: 0.0	alpha-Linolenic acid: 0.0
	16100	Peanut flour, low fat	0.15	Copper: 0.28	Zinc: 0.2	Manganese: 0.15	Phenylalanine: 0.12	Niacin: 0.12	Phosphorus: 0.1	Protein: 0.1	Histidine: 0.09	Threonine: 0.09	Leucine: 0.08	Tryptophan: 0.08	Valine: 0.08	Isoleucine: 0.08	Folate: 0.08	Fiber: 0.08	Thiamin: 0.08	Total lipid: 0.07	Iron: 0.07	Pantothenic acid: 0.06	Potassium: 0.06	Methionine: 0.05	Lysine: 0.05	Vitamin B6: 0.03	Carbohydrate: 0.03	Calcium: 0.03	Magnesium: 0.02	Riboflavin: 0.02	Selenium: 0.02	Vitamin C: 0.0	Vitamin B12: 0.0	Choline: 0.0	Vitamin K: 0.0	Vitamin A: 0.0	Vitamin E: 0.0	Vitamin D: 0.0	Linoleic acid: 0.0	alpha-Linolenic acid: 0.0
	12149	Nuts, pine nuts, pinyon, dried	0.1	Total lipid: 0.28	Manganese: 0.21	Thiamin: 0.17	Copper: 0.15	Zinc: 0.14	Magnesium: 0.1	Fiber: 0.07	Iron: 0.06	Niacin: 0.05	Folate: 0.05	Valine: 0.04	Leucine: 0.04	Phenylalanine: 0.04	Protein: 0.04	Tryptophan: 0.04	Isoleucine: 0.04	Histidine: 0.04	Potassium: 0.03	Threonine: 0.03	Riboflavin: 0.03	Methionine: 0.03	Carbohydrate: 0.03	Lysine: 0.02	Pantothenic acid: 0.01	Vitamin B6: 0.01	Phosphorus: 0.01	Calcium: 0.0	Vitamin C: 0.0	Vitamin A: 0.0	Vitamin B12: 0.0	Choline: 0.0	Vitamin K: 0.0	Selenium: 0.0	Vitamin E: 0.0	Vitamin D: 0.0	Linoleic acid: 0.0	alpha-Linolenic acid: 0.0
	16093	Peanuts, valencia, raw	0.06	Copper: 0.08	Total lipid: 0.06	Folate: 0.05	Niacin: 0.05	Zinc: 0.05	Thiamin: 0.04	Phenylalanine: 0.04	Magnesium: 0.03	Protein: 0.03	Pantothenic acid: 0.03	Histidine: 0.03	Tryptophan: 0.03	Manganese: 0.03	Threonine: 0.03	Phosphorus: 0.03	Leucine: 0.03	Valine: 0.03	Isoleucine: 0.03	Methionine: 0.02	Fiber: 0.02	Lysine: 0.02	Vitamin B6: 0.01	Riboflavin: 0.01	Iron: 0.01	Selenium: 0.01	Carbohydrate: 0.01	Potassium: 0.01	Calcium: 0.0	Vitamin C: 0.0	Vitamin B12: 0.0	Choline: 0.0	Vitamin K: 0.0	Vitamin A: 0.0	Vitamin E: 0.0	Vitamin D: 0.0	Linoleic acid: 0.0	alpha-Linolenic acid: 0.0
Carbohydrate-rich	9062	Cherimoya, raw†	0.96	alpha-Linolenic acid: 0.96	Carbohydrate: 0.7	Vitamin B6: 0.6	Fiber: 0.54	Thiamin: 0.52	Pantothenic acid: 0.49	Vitamin C: 0.47	Folate: 0.46	Potassium: 0.46	Riboflavin: 0.44	Niacin: 0.28	Copper: 0.28	Tryptophan: 0.24	Magnesium: 0.23	Iron: 0.18	Manganese: 0.17	Zinc: 0.17	Protein: 0.15	Phosphorus: 0.14	Threonine: 0.14	Valine: 0.14	Calcium: 0.13	Vitamin E: 0.11	Isoleucine: 0.11	Methionine: 0.11	Total lipid: 0.11	Phenylalanine: 0.1	Leucine: 0.09	Histidine: 0.09	Lysine: 0.07	Linoleic acid: 0.02	Vitamin B12: 0.0	Choline: 0.0	Vitamin K: 0.0	Selenium: 0.0	Vitamin A: 0.0	Vitamin D: 0.0
	9218	Tangerines, (mandarin oranges), raw†	0.76	Vitamin C: 0.82	Carbohydrate: 0.82	Vitamin A: 0.75	Thiamin: 0.63	Fiber: 0.62	Folate: 0.62	Pantothenic acid: 0.6	Potassium: 0.53	Vitamin B6: 0.53	Calcium: 0.52	Choline: 0.46	Copper: 0.41	Magnesium: 0.35	Riboflavin: 0.33	Vitamin E: 0.32	Phosphorus: 0.27	Niacin: 0.22	Protein: 0.2	Iron: 0.16	Zinc: 0.16	Lysine: 0.12	Manganese: 0.11	Threonine: 0.11	Histidine: 0.11	Phenylalanine: 0.11	Valine: 0.11	Isoleucine: 0.1	Leucine: 0.09	Total lipid: 0.08	Tryptophan: 0.05	Selenium: 0.03	Methionine: 0.03	Vitamin B12: 0.0	Vitamin K: 0.0	Vitamin D: 0.0	Linoleic acid: 0.0	alpha-Linolenic acid: 0.0
	11312	Peas, green, frozen, unprepared†	0.68	Vitamin K: 0.84	Vitamin A: 0.76	Thiamin: 0.51	Folate: 0.48	Iron: 0.43	Vitamin C: 0.41	Pantothenic acid: 0.38	Zinc: 0.36	Choline: 0.35	Fiber: 0.34	Niacin: 0.29	Manganese: 0.29	Carbohydrate: 0.26	Threonine: 0.26	Lysine: 0.25	Protein: 0.25	Valine: 0.25	Isoleucine: 0.24	Copper: 0.23	Phenylalanine: 0.23	Phosphorus: 0.23	Leucine: 0.22	Methionine: 0.22	Histidine: 0.21	Magnesium: 0.19	Riboflavin: 0.18	Tryptophan: 0.17	Vitamin B6: 0.16	Potassium: 0.16	Calcium: 0.15	Selenium: 0.14	Total lipid: 0.03	Vitamin E: 0.0	Vitamin B12: 0.0	Vitamin D: 0.0	Linoleic acid: 0.0	alpha-Linolenic acid: 0.0
	9112	Grapefruit, raw, pink and red, all areas†	0.67	Vitamin A: 0.8	Vitamin C: 0.78	Carbohydrate: 0.65	Pantothenic acid: 0.55	Fiber: 0.48	Folate: 0.48	Thiamin: 0.47	Potassium: 0.39	Vitamin B6: 0.35	Calcium: 0.33	Choline: 0.32	Copper: 0.3	Magnesium: 0.25	Riboflavin: 0.23	Phosphorus: 0.21	Vitamin E: 0.17	Niacin: 0.16	Zinc: 0.15	Protein: 0.15	Tryptophan: 0.13	Iron: 0.09	Threonine: 0.07	Methionine: 0.06	Histidine: 0.06	Phenylalanine: 0.06	Valine: 0.06	Manganese: 0.06	Lysine: 0.06	Leucine: 0.04	Isoleucine: 0.04	Total lipid: 0.03	Selenium: 0.02	Vitamin B12: 0.0	Vitamin K: 0.0	Vitamin D: 0.0	Linoleic acid: 0.0	alpha-Linolenic acid: 0.0
	16037	Beans, navy, mature seeds, raw	0.64	Folate: 0.77	Fiber: 0.48	Thiamin: 0.48	alpha-Linolenic acid: 0.48	Zinc: 0.43	Copper: 0.38	Iron: 0.36	Phenylalanine: 0.36	Magnesium: 0.35	Manganese: 0.34	Valine: 0.34	Leucine: 0.32	Isoleucine: 0.32	Phosphorus: 0.3	Carbohydrate: 0.3	Protein: 0.3	Choline: 0.3	Histidine: 0.28	Lysine: 0.27	Tryptophan: 0.27	Threonine: 0.27	Potassium: 0.26	Vitamin B6: 0.23	Calcium: 0.22	Niacin: 0.21	Methionine: 0.21	Selenium: 0.18	Pantothenic acid: 0.16	Riboflavin: 0.13	Total lipid: 0.03	Vitamin K: 0.01	Vitamin E: 0.0	Vitamin C: 0.0	Vitamin B12: 0.0	Vitamin A: 0.0	Vitamin D: 0.0	Linoleic acid: 0.0
	9277	Plantains, raw†	0.64	Carbohydrate: 0.76	Vitamin B6: 0.55	Potassium: 0.5	Vitamin C: 0.49	Vitamin A: 0.49	Folate: 0.38	Fiber: 0.38	Pantothenic acid: 0.37	Magnesium: 0.34	Thiamin: 0.32	Copper: 0.29	Choline: 0.24	Iron: 0.22	Histidine: 0.18	Niacin: 0.18	Riboflavin: 0.17	Phosphorus: 0.16	Zinc: 0.12	Selenium: 0.12	Protein: 0.1	Tryptophan: 0.1	Phenylalanine: 0.08	Valine: 0.08	Threonine: 0.07	Lysine: 0.07	Isoleucine: 0.07	Methionine: 0.07	Leucine: 0.07	Vitamin E: 0.06	Total lipid: 0.04	Calcium: 0.03	Vitamin K: 0.01	Vitamin B12: 0.0	Manganese: 0.0	Vitamin D: 0.0	Linoleic acid: 0.0	alpha-Linolenic acid: 0.0
	9063	Cherries, sour, red, raw†	0.63	Vitamin A: 0.79	Carbohydrate: 0.67	Vitamin C: 0.58	Potassium: 0.46	Copper: 0.45	Fiber: 0.44	Pantothenic acid: 0.41	Thiamin: 0.35	Vitamin B6: 0.34	Folate: 0.33	Iron: 0.32	Manganese: 0.29	Calcium: 0.28	Riboflavin: 0.26	Choline: 0.24	Vitamin K: 0.23	Magnesium: 0.21	Zinc: 0.18	Niacin: 0.18	Protein: 0.16	Phosphorus: 0.14	Total lipid: 0.06	Vitamin E: 0.04	Histidine: 0.0	Vitamin B12: 0.0	Selenium: 0.0	Vitamin D: 0.0	Linoleic acid: 0.0	alpha-Linolenic acid: 0.0	Tryptophan: 0.0	Threonine: 0.0	Isoleucine: 0.0	Leucine: 0.0	Lysine: 0.0	Methionine: 0.0	Phenylalanine: 0.0	Valine: 0.0
	9445	Kiwifruit, gold, raw†	0.62	Vitamin C: 0.89	Pantothenic acid: 0.55	Carbohydrate: 0.53	Potassium: 0.44	alpha-Linolenic acid: 0.44	Vitamin E: 0.42	Copper: 0.38	Fiber: 0.31	Selenium: 0.3	Tryptophan: 0.29	Vitamin K: 0.27	Calcium: 0.24	Vitamin B6: 0.24	Niacin: 0.23	Riboflavin: 0.23	Magnesium: 0.17	Iron: 0.16	Phosphorus: 0.15	Thiamin: 0.14	Choline: 0.13	Protein: 0.12	Threonine: 0.11	Manganese: 0.1	Lysine: 0.09	Valine: 0.09	Zinc: 0.09	Isoleucine: 0.09	Total lipid: 0.09	Methionine: 0.08	Histidine: 0.08	Leucine: 0.08	Phenylalanine: 0.07	Vitamin A: 0.05	Vitamin B12: 0.0	Folate: 0.0	Vitamin D: 0.0	Linoleic acid: 0.0
	11037	Lima beans, immature seeds, frozen, fordhook, unprepared†	0.61	Carbohydrate: 0.61	Fiber: 0.58	Choline: 0.57	Isoleucine: 0.55	Potassium: 0.53	Iron: 0.52	Vitamin C: 0.52	Valine: 0.51	Histidine: 0.51	Folate: 0.5	Phenylalanine: 0.48	Threonine: 0.48	Tryptophan: 0.47	Leucine: 0.47	Lysine: 0.47	Protein: 0.45	Niacin: 0.45	Thiamin: 0.45	Vitamin B6: 0.44	Manganese: 0.43	Magnesium: 0.42	Zinc: 0.41	Phosphorus: 0.37	Pantothenic acid: 0.35	Methionine: 0.32	Riboflavin: 0.29	Copper: 0.29	Vitamin E: 0.29	Selenium: 0.25	Calcium: 0.25	Vitamin K: 0.14	Vitamin A: 0.1	Total lipid: 0.04	Vitamin B12: 0.0	Vitamin D: 0.0	Linoleic acid: 0.0	alpha-Linolenic acid: 0.0
	9148	Kiwifruit, green, raw†	0.59	Vitamin C: 0.79	Vitamin K: 0.77	Carbohydrate: 0.5	Folate: 0.46	Fiber: 0.43	Potassium: 0.42	Vitamin E: 0.4	Copper: 0.37	Calcium: 0.35	Pantothenic acid: 0.29	Vitamin B6: 0.24	Magnesium: 0.21	Thiamin: 0.2	Iron: 0.2	Choline: 0.18	Manganese: 0.16	Phosphorus: 0.16	Zinc: 0.14	Niacin: 0.14	Riboflavin: 0.13	Isoleucine: 0.11	Threonine: 0.11	Tryptophan: 0.11	Valine: 0.11	Protein: 0.11	Methionine: 0.1	Histidine: 0.1	Phenylalanine: 0.1	Lysine: 0.09	Leucine: 0.08	Total lipid: 0.07	Vitamin A: 0.05	Selenium: 0.02	Vitamin B12: 0.0	Vitamin D: 0.0	Linoleic acid: 0.0	alpha-Linolenic acid: 0.0
	9068	Cherries, sour, red, frozen, unsweetened†	0.59	Vitamin A: 0.66	Carbohydrate: 0.63	Fiber: 0.42	Copper: 0.41	Pantothenic acid: 0.4	Iron: 0.4	Thiamin: 0.39	Vitamin B6: 0.38	Potassium: 0.37	Calcium: 0.23	Riboflavin: 0.22	Folate: 0.22	Choline: 0.22	Vitamin C: 0.21	Magnesium: 0.2	Zinc: 0.17	Manganese: 0.16	Phosphorus: 0.14	Protein: 0.14	Vitamin K: 0.14	Total lipid: 0.09	Niacin: 0.06	Vitamin E: 0.03	Histidine: 0.0	Vitamin B12: 0.0	Selenium: 0.0	Vitamin D: 0.0	Linoleic acid: 0.0	alpha-Linolenic acid: 0.0	Tryptophan: 0.0	Threonine: 0.0	Isoleucine: 0.0	Leucine: 0.0	Lysine: 0.0	Methionine: 0.0	Phenylalanine: 0.0	Valine: 0.0
	2020	Spices, garlic powder	0.59	Vitamin B6: 0.56	Carbohydrate: 0.55	Iron: 0.48	Zinc: 0.46	Selenium: 0.46	Thiamin: 0.43	Phosphorus: 0.4	Potassium: 0.39	Copper: 0.39	Fiber: 0.36	Choline: 0.35	Protein: 0.34	Manganese: 0.32	Valine: 0.31	Pantothenic acid: 0.29	Phenylalanine: 0.29	Lysine: 0.28	Tryptophan: 0.26	Magnesium: 0.26	Isoleucine: 0.25	Histidine: 0.25	Leucine: 0.25	Threonine: 0.25	Folate: 0.25	Calcium: 0.2	Niacin: 0.18	Methionine: 0.17	Riboflavin: 0.15	Vitamin E: 0.07	Total lipid: 0.02	Vitamin C: 0.02	alpha-Linolenic acid: 0.02	Vitamin K: 0.0	Vitamin B12: 0.0	Vitamin A: 0.0	Vitamin D: 0.0	Linoleic acid: 0.0
	9111	Grapefruit, raw, pink and red and white, all areas†	0.58	Vitamin C: 0.71	Vitamin A: 0.71	Pantothenic acid: 0.47	Carbohydrate: 0.41	Folate: 0.33	Thiamin: 0.33	Potassium: 0.31	Fiber: 0.29	Copper: 0.29	Choline: 0.27	Vitamin B6: 0.21	Magnesium: 0.18	Calcium: 0.18	Niacin: 0.13	Phenylalanine: 0.13	Vitamin E: 0.13	Riboflavin: 0.12	Zinc: 0.12	Protein: 0.1	Phosphorus: 0.08	Tryptophan: 0.08	Iron: 0.08	Selenium: 0.05	Threonine: 0.05	Methionine: 0.04	Valine: 0.04	Histidine: 0.04	Lysine: 0.04	Manganese: 0.03	Isoleucine: 0.03	Leucine: 0.03	Total lipid: 0.02	Vitamin B12: 0.0	Vitamin K: 0.0	Vitamin D: 0.0	Linoleic acid: 0.0	alpha-Linolenic acid: 0.0
	9021	Apricots, raw†	0.58	Vitamin A: 0.83	Carbohydrate: 0.54	Vitamin C: 0.5	Potassium: 0.45	Pantothenic acid: 0.45	Fiber: 0.42	Copper: 0.37	Vitamin E: 0.36	Folate: 0.31	Vitamin B6: 0.31	Thiamin: 0.31	Iron: 0.29	Vitamin K: 0.27	Zinc: 0.26	Niacin: 0.26	Riboflavin: 0.23	Magnesium: 0.2	Calcium: 0.19	Manganese: 0.17	Protein: 0.17	Phosphorus: 0.16	Lysine: 0.16	Tryptophan: 0.15	Phenylalanine: 0.15	Threonine: 0.15	Histidine: 0.13	Leucine: 0.13	Valine: 0.12	Isoleucine: 0.12	Choline: 0.09	Total lipid: 0.07	Methionine: 0.04	Selenium: 0.01	Vitamin B12: 0.0	Vitamin D: 0.0	Linoleic acid: 0.0	alpha-Linolenic acid: 0.0
	9084	Currants, red and white, raw†	0.58	Vitamin C: 0.67	Fiber: 0.55	Carbohydrate: 0.54	Vitamin K: 0.52	Iron: 0.48	Potassium: 0.44	Calcium: 0.38	Copper: 0.38	Manganese: 0.33	Thiamin: 0.29	Vitamin B6: 0.29	Zinc: 0.26	Phosphorus: 0.25	Riboflavin: 0.24	Folate: 0.23	Choline: 0.22	Magnesium: 0.22	Protein: 0.16	Pantothenic acid: 0.15	Selenium: 0.08	Vitamin E: 0.05	Total lipid: 0.03	Niacin: 0.03	Vitamin A: 0.03	Histidine: 0.0	Vitamin B12: 0.0	Vitamin D: 0.0	Linoleic acid: 0.0	alpha-Linolenic acid: 0.0	Tryptophan: 0.0	Threonine: 0.0	Isoleucine: 0.0	Leucine: 0.0	Lysine: 0.0	Methionine: 0.0	Phenylalanine: 0.0	Valine: 0.0
	9203	Oranges, raw, Florida†	0.57	Vitamin C: 0.79	Carbohydrate: 0.64	Thiamin: 0.58	Fiber: 0.54	Calcium: 0.52	Folate: 0.5	Pantothenic acid: 0.49	Potassium: 0.45	Vitamin B6: 0.35	Choline: 0.32	Riboflavin: 0.29	Copper: 0.24	Vitamin A: 0.22	Niacin: 0.21	Magnesium: 0.2	Vitamin E: 0.15	Zinc: 0.14	Methionine: 0.13	Protein: 0.12	Valine: 0.11	Phosphorus: 0.11	Selenium: 0.11	Lysine: 0.11	Iron: 0.1	Tryptophan: 0.1	Phenylalanine: 0.1	Histidine: 0.09	Isoleucine: 0.09	Manganese: 0.07	Threonine: 0.06	Leucine: 0.05	Total lipid: 0.04	Vitamin B12: 0.0	Vitamin K: 0.0	Vitamin D: 0.0	Linoleic acid: 0.0	alpha-Linolenic acid: 0.0
	9070	Cherries, sweet, raw†	0.56	Carbohydrate: 0.67	Fiber: 0.44	Potassium: 0.42	Vitamin C: 0.38	Pantothenic acid: 0.37	Copper: 0.27	Vitamin B6: 0.26	Thiamin: 0.25	Iron: 0.23	Riboflavin: 0.19	Choline: 0.18	Magnesium: 0.18	Calcium: 0.17	Manganese: 0.14	Phosphorus: 0.13	Protein: 0.12	Folate: 0.11	Niacin: 0.1	Zinc: 0.09	Tryptophan: 0.09	Histidine: 0.08	Threonine: 0.07	Phenylalanine: 0.07	Valine: 0.07	Isoleucine: 0.06	Lysine: 0.06	Methionine: 0.06	Leucine: 0.05	Vitamin K: 0.05	Vitamin A: 0.04	Vitamin E: 0.04	Total lipid: 0.04	Vitamin B12: 0.0	Selenium: 0.0	Vitamin D: 0.0	Linoleic acid: 0.0	alpha-Linolenic acid: 0.0
	11216	Ginger root, raw†	0.56	Carbohydrate: 0.52	Choline: 0.48	Copper: 0.45	Potassium: 0.45	Vitamin B6: 0.4	Magnesium: 0.36	Pantothenic acid: 0.33	Fiber: 0.32	Iron: 0.29	Manganese: 0.29	Zinc: 0.28	Vitamin C: 0.27	Folate: 0.24	Niacin: 0.22	Protein: 0.18	Thiamin: 0.18	Phosphorus: 0.18	Valine: 0.17	Calcium: 0.16	Isoleucine: 0.14	Riboflavin: 0.13	Histidine: 0.13	Leucine: 0.12	Phenylalanine: 0.12	Tryptophan: 0.12	Lysine: 0.12	Threonine: 0.11	Selenium: 0.11	Total lipid: 0.09	Methionine: 0.09	Vitamin E: 0.07	Vitamin K: 0.0	Vitamin B12: 0.0	Vitamin A: 0.0	Vitamin D: 0.0	Linoleic acid: 0.0	alpha-Linolenic acid: 0.0
	9252	Pears, raw†	0.55	Carbohydrate: 0.68	Fiber: 0.55	Copper: 0.36	Potassium: 0.31	Vitamin C: 0.29	Folate: 0.22	Vitamin B6: 0.18	Vitamin K: 0.18	Choline: 0.17	Riboflavin: 0.16	Zinc: 0.15	Thiamin: 0.14	Magnesium: 0.14	Iron: 0.14	Pantothenic acid: 0.14	Calcium: 0.14	Manganese: 0.11	Phosphorus: 0.09	Vitamin E: 0.07	Niacin: 0.07	Protein: 0.05	Valine: 0.05	Threonine: 0.04	Isoleucine: 0.04	Phenylalanine: 0.04	Leucine: 0.04	Lysine: 0.04	Tryptophan: 0.03	Total lipid: 0.02	Selenium: 0.02	Vitamin A: 0.01	Methionine: 0.01	Histidine: 0.01	Vitamin B12: 0.0	Vitamin D: 0.0	Linoleic acid: 0.0	alpha-Linolenic acid: 0.0
	11588	Waterchestnuts, chinese, (matai), raw†	0.55	Copper: 0.47	Carbohydrate: 0.47	Vitamin B6: 0.41	Choline: 0.41	Potassium: 0.41	Thiamin: 0.38	Pantothenic acid: 0.36	Riboflavin: 0.35	Fiber: 0.32	Manganese: 0.29	Zinc: 0.29	Vitamin E: 0.27	Phosphorus: 0.21	Folate: 0.21	Magnesium: 0.2	Niacin: 0.17	Vitamin C: 0.14	Protein: 0.1	Calcium: 0.08	Selenium: 0.06	Iron: 0.03	Total lipid: 0.01	Vitamin K: 0.0	Histidine: 0.0	Vitamin B12: 0.0	Vitamin A: 0.0	Vitamin D: 0.0	Linoleic acid: 0.0	alpha-Linolenic acid: 0.0	Tryptophan: 0.0	Threonine: 0.0	Isoleucine: 0.0	Leucine: 0.0	Lysine: 0.0	Methionine: 0.0	Phenylalanine: 0.0	Valine: 0.0
	9132	Grapes, red or green (European type, such as Thompson seedless), raw†	0.54	Carbohydrate: 0.58	Copper: 0.36	Thiamin: 0.35	Vitamin K: 0.32	Potassium: 0.3	Vitamin B6: 0.27	Riboflavin: 0.26	Fiber: 0.21	Iron: 0.19	Vitamin C: 0.16	Choline: 0.13	Manganese: 0.11	Calcium: 0.11	Phosphorus: 0.1	Magnesium: 0.09	Pantothenic acid: 0.09	Tryptophan: 0.09	Niacin: 0.09	Vitamin E: 0.09	Histidine: 0.08	Zinc: 0.07	Protein: 0.07	Threonine: 0.06	Valine: 0.05	Phenylalanine: 0.05	Methionine: 0.04	Lysine: 0.04	Folate: 0.04	Leucine: 0.03	Vitamin A: 0.03	Isoleucine: 0.03	Total lipid: 0.02	Selenium: 0.01	Vitamin B12: 0.0	Vitamin D: 0.0	Linoleic acid: 0.0	alpha-Linolenic acid: 0.0
	9291	Plums, dried (prunes), uncooked	0.54	Carbohydrate: 0.56	Vitamin K: 0.42	Fiber: 0.33	Potassium: 0.3	Copper: 0.27	Riboflavin: 0.21	Vitamin B6: 0.2	Pantothenic acid: 0.2	Niacin: 0.15	Iron: 0.15	Magnesium: 0.15	Manganese: 0.13	Calcium: 0.13	Zinc: 0.12	Vitamin A: 0.12	Thiamin: 0.11	Phosphorus: 0.1	Choline: 0.07	Vitamin E: 0.06	Tryptophan: 0.06	Protein: 0.06	Threonine: 0.04	Phenylalanine: 0.03	Valine: 0.03	Histidine: 0.03	Isoleucine: 0.03	Leucine: 0.03	Folate: 0.02	Methionine: 0.02	Lysine: 0.02	Total lipid: 0.01	Selenium: 0.01	Vitamin C: 0.01	Vitamin B12: 0.0	Vitamin D: 0.0	Linoleic acid: 0.0	alpha-Linolenic acid: 0.0
	9286	Pomegranates, raw†	0.53	Carbohydrate: 0.54	Folate: 0.52	Fiber: 0.47	Vitamin K: 0.42	Copper: 0.41	Pantothenic acid: 0.41	Vitamin C: 0.36	Thiamin: 0.34	Potassium: 0.32	Zinc: 0.26	Vitamin B6: 0.25	Vitamin E: 0.23	Riboflavin: 0.19	Phosphorus: 0.16	Manganese: 0.16	Iron: 0.16	Choline: 0.16	Magnesium: 0.15	Protein: 0.13	Total lipid: 0.13	Calcium: 0.09	Niacin: 0.07	Selenium: 0.05	Histidine: 0.0	Vitamin B12: 0.0	Vitamin A: 0.0	Vitamin D: 0.0	Linoleic acid: 0.0	alpha-Linolenic acid: 0.0	Tryptophan: 0.0	Threonine: 0.0	Isoleucine: 0.0	Leucine: 0.0	Lysine: 0.0	Methionine: 0.0	Phenylalanine: 0.0	Valine: 0.0
	2026	Spices, onion powder	0.53	Calcium: 0.49	Carbohydrate: 0.48	Zinc: 0.46	Fiber: 0.39	Thiamin: 0.36	Copper: 0.35	Iron: 0.34	Manganese: 0.34	Vitamin B6: 0.29	Phosphorus: 0.27	Magnesium: 0.27	Potassium: 0.26	Folate: 0.24	Selenium: 0.23	Pantothenic acid: 0.2	Protein: 0.18	Vitamin C: 0.18	Choline: 0.17	Phenylalanine: 0.13	Lysine: 0.13	Histidine: 0.12	Tryptophan: 0.11	Methionine: 0.08	Threonine: 0.08	Riboflavin: 0.08	Valine: 0.08	Isoleucine: 0.07	Leucine: 0.06	Niacin: 0.06	Vitamin K: 0.03	Total lipid: 0.03	Vitamin E: 0.02	alpha-Linolenic acid: 0.02	Vitamin B12: 0.0	Vitamin A: 0.0	Vitamin D: 0.0	Linoleic acid: 0.0
	11507	Sweet potato, raw, unprepared†	0.53	Vitamin A: 0.82	Pantothenic acid: 0.18	Carbohydrate: 0.14	Copper: 0.1	Vitamin B6: 0.1	Potassium: 0.1	Fiber: 0.09	Manganese: 0.08	Iron: 0.08	Thiamin: 0.08	Calcium: 0.07	Magnesium: 0.06	Zinc: 0.06	Choline: 0.06	Niacin: 0.05	Phosphorus: 0.04	Tryptophan: 0.04	Folate: 0.04	Riboflavin: 0.04	Threonine: 0.04	Phenylalanine: 0.04	Valine: 0.03	Protein: 0.03	Methionine: 0.02	Vitamin K: 0.02	Isoleucine: 0.02	Histidine: 0.02	Leucine: 0.02	Vitamin C: 0.02	Lysine: 0.02	Vitamin E: 0.02	Selenium: 0.01	Total lipid: 0.0	Vitamin B12: 0.0	Vitamin D: 0.0	Linoleic acid: 0.0	alpha-Linolenic acid: 0.0
	9003	Apples, raw, with skin†	0.52	Carbohydrate: 0.64	Fiber: 0.46	Vitamin C: 0.29	Potassium: 0.27	Vitamin B6: 0.22	Thiamin: 0.17	Riboflavin: 0.16	Copper: 0.15	Pantothenic acid: 0.15	Choline: 0.11	Vitamin E: 0.1	Iron: 0.09	Magnesium: 0.09	Calcium: 0.09	Folate: 0.08	Phosphorus: 0.08	Manganese: 0.07	Zinc: 0.06	Vitamin K: 0.06	Vitamin A: 0.04	Niacin: 0.04	Protein: 0.03	Valine: 0.03	Total lipid: 0.03	Histidine: 0.03	Lysine: 0.02	Leucine: 0.02	Threonine: 0.02	Isoleucine: 0.02	Phenylalanine: 0.02	Tryptophan: 0.01	Methionine: 0.01	Vitamin B12: 0.0	Selenium: 0.0	Vitamin D: 0.0	Linoleic acid: 0.0	alpha-Linolenic acid: 0.0
	9094	Figs, dried, uncooked	0.52	Carbohydrate: 0.52	Fiber: 0.37	Calcium: 0.37	Copper: 0.27	Iron: 0.26	Potassium: 0.26	Magnesium: 0.21	Manganese: 0.2	Pantothenic acid: 0.17	Thiamin: 0.14	Zinc: 0.14	Vitamin K: 0.12	Riboflavin: 0.1	Choline: 0.1	Phosphorus: 0.09	Vitamin B6: 0.09	Protein: 0.09	Valine: 0.07	Niacin: 0.06	Threonine: 0.06	Isoleucine: 0.06	Phenylalanine: 0.05	Leucine: 0.05	Tryptophan: 0.05	Folate: 0.05	Vitamin E: 0.05	Methionine: 0.05	Histidine: 0.04	Lysine: 0.04	Total lipid: 0.04	Selenium: 0.02	Vitamin C: 0.01	Vitamin B12: 0.0	Vitamin A: 0.0	Vitamin D: 0.0	Linoleic acid: 0.0	alpha-Linolenic acid: 0.0
	9149	Kumquats, raw†	0.51	Vitamin C: 0.65	Fiber: 0.6	Carbohydrate: 0.56	Calcium: 0.47	Iron: 0.37	Folate: 0.36	Pantothenic acid: 0.33	Potassium: 0.33	Copper: 0.33	Riboflavin: 0.32	Thiamin: 0.26	Magnesium: 0.24	Manganese: 0.21	Choline: 0.21	Vitamin A: 0.18	Zinc: 0.18	Protein: 0.18	Vitamin B6: 0.17	Total lipid: 0.12	Niacin: 0.12	Phosphorus: 0.11	Vitamin E: 0.08	Histidine: 0.0	Vitamin B12: 0.0	Vitamin K: 0.0	Selenium: 0.0	Vitamin D: 0.0	Linoleic acid: 0.0	alpha-Linolenic acid: 0.0	Tryptophan: 0.0	Threonine: 0.0	Isoleucine: 0.0	Leucine: 0.0	Lysine: 0.0	Methionine: 0.0	Phenylalanine: 0.0	Valine: 0.0
	9279	Plums, raw†	0.51	Carbohydrate: 0.66	Vitamin C: 0.52	Vitamin K: 0.44	Potassium: 0.42	Fiber: 0.4	Pantothenic acid: 0.38	Vitamin A: 0.34	Thiamin: 0.32	Copper: 0.31	Vitamin B6: 0.25	Folate: 0.21	Niacin: 0.21	Iron: 0.18	Riboflavin: 0.17	Zinc: 0.17	Magnesium: 0.16	Manganese: 0.14	Phosphorus: 0.13	Vitamin E: 0.11	Tryptophan: 0.11	Calcium: 0.11	Protein: 0.1	Choline: 0.07	Total lipid: 0.05	Methionine: 0.05	Histidine: 0.05	Valine: 0.05	Isoleucine: 0.05	Phenylalanine: 0.05	Threonine: 0.04	Lysine: 0.03	Leucine: 0.03	Vitamin B12: 0.0	Selenium: 0.0	Vitamin D: 0.0	Linoleic acid: 0.0	alpha-Linolenic acid: 0.0
	9181	Melons, cantaloupe, raw†	0.51	Vitamin A: 0.78	Vitamin C: 0.49	Folate: 0.25	Potassium: 0.23	Carbohydrate: 0.18	Thiamin: 0.16	Vitamin B6: 0.13	Zinc: 0.12	Choline: 0.12	Niacin: 0.11	Pantothenic acid: 0.11	Copper: 0.1	Fiber: 0.1	Magnesium: 0.1	Iron: 0.09	Vitamin K: 0.08	Calcium: 0.07	Phosphorus: 0.05	Protein: 0.05	Manganese: 0.05	Riboflavin: 0.05	Valine: 0.04	Histidine: 0.04	Phenylalanine: 0.03	Methionine: 0.03	Isoleucine: 0.03	Lysine: 0.03	Threonine: 0.03	Selenium: 0.02	Leucine: 0.02	Total lipid: 0.02	Vitamin E: 0.01	Tryptophan: 0.01	Vitamin B12: 0.0	Vitamin D: 0.0	Linoleic acid: 0.0	alpha-Linolenic acid: 0.0
	9089	Figs, raw†	0.51	Carbohydrate: 0.57	Fiber: 0.4	Pantothenic acid: 0.36	Potassium: 0.32	Thiamin: 0.3	Calcium: 0.3	Vitamin B6: 0.3	Copper: 0.24	Riboflavin: 0.2	Magnesium: 0.19	Iron: 0.18	Manganese: 0.18	Vitamin K: 0.14	Zinc: 0.13	Folate: 0.12	Niacin: 0.11	Choline: 0.1	Vitamin C: 0.09	Vitamin A: 0.07	Phosphorus: 0.07	Protein: 0.06	Threonine: 0.05	Valine: 0.05	Isoleucine: 0.05	Tryptophan: 0.05	Vitamin E: 0.04	Total lipid: 0.04	Leucine: 0.04	Lysine: 0.04	Histidine: 0.04	Phenylalanine: 0.04	Methionine: 0.03	Selenium: 0.02	Vitamin B12: 0.0	Vitamin D: 0.0	Linoleic acid: 0.0	alpha-Linolenic acid: 0.0
	9004	Apples, raw, without skin†	0.51	Carbohydrate: 0.61	Fiber: 0.32	Vitamin C: 0.28	Potassium: 0.24	Vitamin B6: 0.2	Thiamin: 0.18	Pantothenic acid: 0.17	Copper: 0.16	Riboflavin: 0.15	Choline: 0.11	Manganese: 0.08	Phosphorus: 0.08	Magnesium: 0.08	Zinc: 0.07	Calcium: 0.07	Iron: 0.06	Niacin: 0.04	Protein: 0.03	Valine: 0.03	Vitamin A: 0.03	Lysine: 0.03	Histidine: 0.03	Vitamin E: 0.03	Leucine: 0.03	Phenylalanine: 0.02	Total lipid: 0.02	Threonine: 0.02	Isoleucine: 0.02	Vitamin K: 0.02	Tryptophan: 0.01	Methionine: 0.01	Vitamin B12: 0.0	Folate: 0.0	Selenium: 0.0	Vitamin D: 0.0	Linoleic acid: 0.0	alpha-Linolenic acid: 0.0
	9176	Mangos, raw†	0.51	Vitamin C: 0.68	Vitamin A: 0.67	Folate: 0.64	Carbohydrate: 0.5	Vitamin B6: 0.4	Copper: 0.35	Pantothenic acid: 0.34	Vitamin E: 0.3	Potassium: 0.29	Fiber: 0.29	Vitamin K: 0.26	Thiamin: 0.23	Niacin: 0.2	Riboflavin: 0.18	Choline: 0.18	Magnesium: 0.14	Calcium: 0.13	Iron: 0.11	Manganese: 0.1	Tryptophan: 0.1	Zinc: 0.1	Lysine: 0.09	Valine: 0.08	Protein: 0.08	Phosphorus: 0.08	Threonine: 0.07	Histidine: 0.07	Isoleucine: 0.07	Leucine: 0.06	Phenylalanine: 0.06	Selenium: 0.05	Total lipid: 0.05	Methionine: 0.03	Vitamin B12: 0.0	Vitamin D: 0.0	Linoleic acid: 0.0	alpha-Linolenic acid: 0.0
	9040	Bananas, raw†	0.51	Carbohydrate: 0.7	Vitamin B6: 0.62	Potassium: 0.47	Pantothenic acid: 0.46	Vitamin C: 0.43	Fiber: 0.43	Folate: 0.4	Manganese: 0.34	Magnesium: 0.28	Copper: 0.27	Riboflavin: 0.25	Thiamin: 0.23	Histidine: 0.21	Choline: 0.2	Niacin: 0.18	Iron: 0.16	Zinc: 0.15	Phosphorus: 0.1	Phenylalanine: 0.1	Protein: 0.09	Valine: 0.09	Selenium: 0.08	Leucine: 0.08	Tryptophan: 0.07	Threonine: 0.06	Lysine: 0.06	Isoleucine: 0.06	Calcium: 0.05	Total lipid: 0.04	Methionine: 0.03	Vitamin A: 0.03	Vitamin E: 0.03	Vitamin K: 0.01	Vitamin B12: 0.0	Vitamin D: 0.0	Linoleic acid: 0.0	alpha-Linolenic acid: 0.0
	9059	Breadfruit, raw†	0.5	Carbohydrate: 0.65	Vitamin C: 0.5	Fiber: 0.5	Potassium: 0.45	Pantothenic acid: 0.44	Thiamin: 0.4	Vitamin B6: 0.28	Folate: 0.25	Copper: 0.23	Magnesium: 0.21	Iron: 0.2	Choline: 0.17	Niacin: 0.16	Calcium: 0.13	Phosphorus: 0.11	Isoleucine: 0.11	Riboflavin: 0.11	Threonine: 0.1	Zinc: 0.09	Protein: 0.08	Valine: 0.07	Manganese: 0.07	Leucine: 0.07	Selenium: 0.05	Phenylalanine: 0.05	Lysine: 0.05	Methionine: 0.04	Vitamin E: 0.03	Total lipid: 0.02	Vitamin K: 0.01	Histidine: 0.0	Vitamin B12: 0.0	Vitamin A: 0.0	Vitamin D: 0.0	Linoleic acid: 0.0	alpha-Linolenic acid: 0.0	Tryptophan: 0.0
	ND	Full-fat soy flour	0.5	Copper: 0.42	Folate: 0.38	Choline: 0.32	Magnesium: 0.3	Vitamin K: 0.28	Phenylalanine: 0.26	Isoleucine: 0.26	Zinc: 0.25	Iron: 0.25	Leucine: 0.24	Threonine: 0.24	Tryptophan: 0.24	Lysine: 0.24	Histidine: 0.24	Manganese: 0.24	Valine: 0.23	Potassium: 0.23	Riboflavin: 0.22	Protein: 0.22	Thiamin: 0.2	Niacin: 0.19	Phosphorus: 0.18	Total lipid: 0.17	Calcium: 0.17	Methionine: 0.17	Pantothenic acid: 0.15	Fiber: 0.11	Vitamin B6: 0.1	Carbohydrate: 0.08	Selenium: 0.08	Vitamin E: 0.04	Vitamin A: 0.0	Vitamin C: 0.0	Vitamin B12: 0.0	Vitamin D: 0.0	Linoleic acid: 0.0	alpha-Linolenic acid: 0.0
	9298	Raisins, seedless	0.5	Carbohydrate: 0.54	Copper: 0.24	Potassium: 0.23	Iron: 0.19	Fiber: 0.16	Thiamin: 0.13	Calcium: 0.12	Phosphorus: 0.12	Vitamin B6: 0.11	Riboflavin: 0.11	Tryptophan: 0.1	Manganese: 0.1	Magnesium: 0.09	Niacin: 0.09	Protein: 0.07	Histidine: 0.07	Choline: 0.06	Threonine: 0.05	Zinc: 0.05	Valine: 0.04	Phenylalanine: 0.04	Pantothenic acid: 0.04	Isoleucine: 0.03	Leucine: 0.03	Lysine: 0.03	Methionine: 0.03	Folate: 0.02	Vitamin K: 0.02	Selenium: 0.02	Vitamin C: 0.02	Total lipid: 0.01	Vitamin E: 0.01	Vitamin B12: 0.0	Vitamin A: 0.0	Vitamin D: 0.0	Linoleic acid: 0.0	alpha-Linolenic acid: 0.0
	9263	Persimmons, japanese, raw†	0.5	Vitamin A: 0.52	Carbohydrate: 0.34	Manganese: 0.28	Fiber: 0.27	Copper: 0.22	Vitamin E: 0.18	Vitamin C: 0.18	Vitamin B6: 0.16	Potassium: 0.15	Choline: 0.1	Thiamin: 0.1	Folate: 0.09	Magnesium: 0.07	Zinc: 0.06	Vitamin K: 0.06	Iron: 0.06	Riboflavin: 0.05	Calcium: 0.05	Phosphorus: 0.05	Tryptophan: 0.04	Threonine: 0.04	Niacin: 0.04	Phenylalanine: 0.03	Selenium: 0.03	Valine: 0.03	Isoleucine: 0.03	Leucine: 0.03	Protein: 0.03	Histidine: 0.03	Lysine: 0.03	Total lipid: 0.01	Methionine: 0.01	Pantothenic acid: 0.0	Vitamin B12: 0.0	Vitamin D: 0.0	Linoleic acid: 0.0	alpha-Linolenic acid: 0.0
	9421	Dates, medjool	0.5	Carbohydrate: 0.57	Fiber: 0.29	Copper: 0.28	Pantothenic acid: 0.26	Potassium: 0.25	Vitamin B6: 0.19	Magnesium: 0.16	Calcium: 0.16	Iron: 0.12	Manganese: 0.11	Niacin: 0.1	Zinc: 0.1	Thiamin: 0.08	Phosphorus: 0.08	Folate: 0.07	Riboflavin: 0.06	Choline: 0.06	Protein: 0.04	Valine: 0.03	Phenylalanine: 0.03	Histidine: 0.03	Leucine: 0.03	Threonine: 0.03	Isoleucine: 0.03	Methionine: 0.02	Lysine: 0.02	Vitamin A: 0.02	Tryptophan: 0.02	Vitamin K: 0.01	Total lipid: 0.0	Vitamin C: 0.0	Vitamin B12: 0.0	Selenium: 0.0	Vitamin E: 0.0	Vitamin D: 0.0	Linoleic acid: 0.0	alpha-Linolenic acid: 0.0
	9433	Clementines, raw†	0.5	Vitamin C: 0.69	Carbohydrate: 0.49	Folate: 0.46	Thiamin: 0.43	Fiber: 0.34	Choline: 0.34	Potassium: 0.33	Calcium: 0.32	Pantothenic acid: 0.3	Vitamin B6: 0.3	Niacin: 0.19	Copper: 0.18	Riboflavin: 0.17	Magnesium: 0.14	Phosphorus: 0.13	Iron: 0.11	Vitamin E: 0.11	Protein: 0.1	Zinc: 0.08	Manganese: 0.05	Total lipid: 0.02	Selenium: 0.02	Histidine: 0.0	Vitamin B12: 0.0	Vitamin K: 0.0	Vitamin A: 0.0	Vitamin D: 0.0	Linoleic acid: 0.0	alpha-Linolenic acid: 0.0	Tryptophan: 0.0	Threonine: 0.0	Isoleucine: 0.0	Leucine: 0.0	Lysine: 0.0	Methionine: 0.0	Phenylalanine: 0.0	Valine: 0.0
	9200	Oranges, raw, all commercial varieties†	0.5	Vitamin C: 0.72	Folate: 0.53	Carbohydrate: 0.48	Thiamin: 0.43	Fiber: 0.39	Calcium: 0.39	Pantothenic acid: 0.39	Potassium: 0.32	Vitamin B6: 0.25	Choline: 0.22	Copper: 0.19	Riboflavin: 0.17	Magnesium: 0.15	Vitamin A: 0.14	Niacin: 0.12	Methionine: 0.1	Protein: 0.1	Valine: 0.09	Vitamin E: 0.09	Phosphorus: 0.09	Zinc: 0.09	Lysine: 0.08	Tryptophan: 0.08	Phenylalanine: 0.08	Histidine: 0.08	Iron: 0.08	Isoleucine: 0.07	Selenium: 0.07	Manganese: 0.05	Threonine: 0.05	Leucine: 0.04	Total lipid: 0.02	Vitamin B12: 0.0	Vitamin K: 0.0	Vitamin D: 0.0	Linoleic acid: 0.0	alpha-Linolenic acid: 0.0
	11304	Peas, green, raw†	0.5	Vitamin K: 0.58	Vitamin C: 0.39	Folate: 0.37	Thiamin: 0.36	Zinc: 0.33	Iron: 0.28	Fiber: 0.25	Choline: 0.23	Manganese: 0.22	Niacin: 0.21	Copper: 0.2	Phosphorus: 0.18	Carbohydrate: 0.17	Vitamin B6: 0.17	Threonine: 0.17	Protein: 0.17	Valine: 0.16	Lysine: 0.16	Isoleucine: 0.16	Phenylalanine: 0.15	Riboflavin: 0.15	Magnesium: 0.15	Leucine: 0.15	Vitamin A: 0.14	Histidine: 0.14	Potassium: 0.14	Methionine: 0.14	Tryptophan: 0.11	Calcium: 0.1	Selenium: 0.08	Pantothenic acid: 0.06	Total lipid: 0.02	Vitamin E: 0.01	Vitamin B12: 0.0	Vitamin D: 0.0	Linoleic acid: 0.0	alpha-Linolenic acid: 0.0
	20016	Corn flour, whole-grain, yellow	0.49	Carbohydrate: 0.49	Selenium: 0.26	Zinc: 0.26	Thiamin: 0.25	Fiber: 0.24	Vitamin B6: 0.23	Phosphorus: 0.22	Iron: 0.2	Magnesium: 0.2	Pantothenic acid: 0.19	Leucine: 0.19	Copper: 0.17	Histidine: 0.14	Phenylalanine: 0.14	Valine: 0.13	Methionine: 0.13	Threonine: 0.12	Manganese: 0.12	Niacin: 0.12	Protein: 0.12	Potassium: 0.11	Isoleucine: 0.11	Folate: 0.1	Total lipid: 0.09	Choline: 0.09	Tryptophan: 0.08	Lysine: 0.06	Riboflavin: 0.06	Vitamin E: 0.03	Vitamin A: 0.02	Calcium: 0.01	Vitamin K: 0.0	Vitamin C: 0.0	Vitamin B12: 0.0	Vitamin D: 0.0	Linoleic acid: 0.0	alpha-Linolenic acid: 0.0
	9085	Currants, zante, dried	0.49	Carbohydrate: 0.57	Copper: 0.34	Iron: 0.32	Fiber: 0.3	Potassium: 0.28	Thiamin: 0.22	Vitamin B6: 0.21	Calcium: 0.2	Manganese: 0.17	Phosphorus: 0.15	Zinc: 0.15	Riboflavin: 0.14	Magnesium: 0.13	Niacin: 0.1	Protein: 0.09	Choline: 0.06	Folate: 0.05	Vitamin C: 0.05	Selenium: 0.02	Pantothenic acid: 0.02	Vitamin K: 0.02	Vitamin E: 0.01	Vitamin A: 0.01	Total lipid: 0.01	Histidine: 0.0	Vitamin B12: 0.0	Vitamin D: 0.0	Linoleic acid: 0.0	alpha-Linolenic acid: 0.0	Tryptophan: 0.0	Threonine: 0.0	Isoleucine: 0.0	Leucine: 0.0	Lysine: 0.0	Methionine: 0.0	Phenylalanine: 0.0	Valine: 0.0
	9147	Jujube, dried	0.48	Carbohydrate: 0.53	Riboflavin: 0.25	Thiamin: 0.21	Copper: 0.21	Iron: 0.18	Potassium: 0.17	Calcium: 0.17	Phosphorus: 0.11	Magnesium: 0.11	Manganese: 0.1	Vitamin C: 0.1	Protein: 0.08	Zinc: 0.04	Total lipid: 0.03	Niacin: 0.03	Histidine: 0.0	Pantothenic acid: 0.0	Vitamin B6: 0.0	Vitamin B12: 0.0	Fiber: 0.0	Choline: 0.0	Vitamin K: 0.0	Folate: 0.0	Selenium: 0.0	Vitamin A: 0.0	Vitamin E: 0.0	Vitamin D: 0.0	Linoleic acid: 0.0	alpha-Linolenic acid: 0.0	Tryptophan: 0.0	Threonine: 0.0	Isoleucine: 0.0	Leucine: 0.0	Lysine: 0.0	Methionine: 0.0	Phenylalanine: 0.0	Valine: 0.0
	9226	Papayas, raw†	0.48	Vitamin C: 0.76	Vitamin A: 0.64	Folate: 0.6	Carbohydrate: 0.4	Pantothenic acid: 0.33	Potassium: 0.31	Fiber: 0.31	Magnesium: 0.28	Calcium: 0.23	Thiamin: 0.2	Copper: 0.2	Vitamin B6: 0.18	Vitamin E: 0.17	Iron: 0.17	Vitamin K: 0.16	Choline: 0.16	Riboflavin: 0.13	Niacin: 0.13	Zinc: 0.1	Tryptophan: 0.07	Manganese: 0.07	Selenium: 0.06	Phosphorus: 0.06	Protein: 0.05	Lysine: 0.04	Total lipid: 0.04	Threonine: 0.03	Phenylalanine: 0.02	Leucine: 0.02	Valine: 0.02	Histidine: 0.02	Isoleucine: 0.02	Methionine: 0.01	Vitamin B12: 0.0	Vitamin D: 0.0	Linoleic acid: 0.0	alpha-Linolenic acid: 0.0
	11413	Potato flour	0.48	Carbohydrate: 0.54	Vitamin B6: 0.37	Potassium: 0.29	Thiamin: 0.25	Niacin: 0.24	Fiber: 0.23	Tryptophan: 0.18	Choline: 0.17	Pantothenic acid: 0.17	Phosphorus: 0.16	Magnesium: 0.16	Copper: 0.16	Threonine: 0.14	Valine: 0.14	Iron: 0.14	Phenylalanine: 0.14	Isoleucine: 0.14	Protein: 0.13	Histidine: 0.13	Lysine: 0.13	Calcium: 0.12	Leucine: 0.12	Methionine: 0.11	Zinc: 0.11	Folate: 0.1	Manganese: 0.1	Riboflavin: 0.05	Vitamin C: 0.04	Selenium: 0.03	Vitamin E: 0.02	Total lipid: 0.01	Vitamin B12: 0.0	Vitamin K: 0.0	Vitamin A: 0.0	Vitamin D: 0.0	Linoleic acid: 0.0	alpha-Linolenic acid: 0.0
	9297	Raisins, golden seedless	0.48	Carbohydrate: 0.5	Copper: 0.23	Potassium: 0.21	Vitamin B6: 0.17	Iron: 0.16	Fiber: 0.15	Riboflavin: 0.13	Phosphorus: 0.11	Calcium: 0.11	Manganese: 0.09	Magnesium: 0.09	Protein: 0.07	Zinc: 0.06	Niacin: 0.06	Choline: 0.05	Pantothenic acid: 0.05	Vitamin C: 0.02	Selenium: 0.02	Vitamin K: 0.02	Total lipid: 0.01	Folate: 0.01	Vitamin E: 0.01	Thiamin: 0.01	Histidine: 0.0	Vitamin B12: 0.0	Vitamin A: 0.0	Vitamin D: 0.0	Linoleic acid: 0.0	alpha-Linolenic acid: 0.0	Tryptophan: 0.0	Threonine: 0.0	Isoleucine: 0.0	Leucine: 0.0	Lysine: 0.0	Methionine: 0.0	Phenylalanine: 0.0	Valine: 0.0
	9334	Feijoa, raw†	0.48	Vitamin C: 0.75	Fiber: 0.73	Carbohydrate: 0.71	Folate: 0.6	Pantothenic acid: 0.47	Potassium: 0.41	alpha-Linolenic acid: 0.36	Vitamin B6: 0.32	Calcium: 0.26	Copper: 0.25	Manganese: 0.23	Magnesium: 0.21	Niacin: 0.17	Vitamin K: 0.17	Linoleic acid: 0.16	Phosphorus: 0.15	Riboflavin: 0.14	Protein: 0.13	Tryptophan: 0.12	Total lipid: 0.12	Iron: 0.12	Lysine: 0.1	Zinc: 0.1	Threonine: 0.09	Phenylalanine: 0.09	Isoleucine: 0.09	Vitamin E: 0.09	Thiamin: 0.08	Valine: 0.08	Leucine: 0.08	Histidine: 0.07	Methionine: 0.06	Vitamin B12: 0.0	Choline: 0.0	Selenium: 0.0	Vitamin A: 0.0	Vitamin D: 0.0
	20316	Corn flour, whole-grain, white	0.48	Carbohydrate: 0.46	Selenium: 0.26	Zinc: 0.25	Thiamin: 0.23	Fiber: 0.22	Phosphorus: 0.21	Vitamin B6: 0.2	Iron: 0.19	Magnesium: 0.19	Leucine: 0.18	Pantothenic acid: 0.18	Copper: 0.16	Histidine: 0.14	Phenylalanine: 0.13	Methionine: 0.13	Valine: 0.13	Threonine: 0.12	Niacin: 0.12	Protein: 0.12	Manganese: 0.11	Isoleucine: 0.11	Potassium: 0.1	Folate: 0.09	Choline: 0.08	Total lipid: 0.08	Tryptophan: 0.08	Lysine: 0.06	Riboflavin: 0.06	Vitamin E: 0.03	Calcium: 0.01	Vitamin K: 0.0	Vitamin C: 0.0	Vitamin B12: 0.0	Vitamin A: 0.0	Vitamin D: 0.0	Linoleic acid: 0.0	alpha-Linolenic acid: 0.0
	9054	Blueberries, frozen, unsweetened†	0.48	Vitamin K: 0.57	Carbohydrate: 0.5	Fiber: 0.42	Vitamin B6: 0.27	Thiamin: 0.26	Pantothenic acid: 0.25	Manganese: 0.25	Vitamin C: 0.2	Folate: 0.2	Riboflavin: 0.17	Copper: 0.16	Niacin: 0.16	Iron: 0.15	Potassium: 0.15	Choline: 0.14	Vitamin E: 0.14	Calcium: 0.11	Zinc: 0.09	Total lipid: 0.09	Magnesium: 0.09	Phosphorus: 0.07	Protein: 0.05	Valine: 0.04	Phenylalanine: 0.04	Leucine: 0.04	Methionine: 0.04	Isoleucine: 0.04	Threonine: 0.04	Vitamin A: 0.03	Histidine: 0.03	Tryptophan: 0.02	Selenium: 0.01	Lysine: 0.01	Vitamin B12: 0.0	Vitamin D: 0.0	Linoleic acid: 0.0	alpha-Linolenic acid: 0.0
	9087	Dates, deglet noor	0.47	Carbohydrate: 0.55	Fiber: 0.29	Potassium: 0.22	Pantothenic acid: 0.2	Copper: 0.18	Magnesium: 0.13	Vitamin B6: 0.12	Iron: 0.12	Manganese: 0.09	Selenium: 0.09	Calcium: 0.09	Folate: 0.09	Niacin: 0.08	Phosphorus: 0.07	Thiamin: 0.07	Zinc: 0.06	Riboflavin: 0.06	Protein: 0.06	Valine: 0.04	Choline: 0.03	Histidine: 0.03	Phenylalanine: 0.03	Isoleucine: 0.03	Leucine: 0.03	Threonine: 0.03	Methionine: 0.03	Tryptophan: 0.03	Lysine: 0.02	Vitamin K: 0.02	Total lipid: 0.01	Vitamin E: 0.01	Vitamin C: 0.0	Vitamin B12: 0.0	Vitamin A: 0.0	Vitamin D: 0.0	Linoleic acid: 0.0	alpha-Linolenic acid: 0.0
	9156	Lemon peel, raw†	0.45	Vitamin C: 0.69	Calcium: 0.51	Fiber: 0.49	Carbohydrate: 0.27	Iron: 0.21	Pantothenic acid: 0.21	Vitamin B6: 0.19	Copper: 0.17	Thiamin: 0.16	Riboflavin: 0.15	Folate: 0.13	Potassium: 0.13	Choline: 0.12	Zinc: 0.12	Magnesium: 0.09	Vitamin E: 0.09	Protein: 0.07	Niacin: 0.05	Selenium: 0.04	Phosphorus: 0.03	Total lipid: 0.02	Vitamin A: 0.02	Histidine: 0.0	Vitamin B12: 0.0	Vitamin K: 0.0	Manganese: 0.0	Vitamin D: 0.0	Linoleic acid: 0.0	alpha-Linolenic acid: 0.0	Tryptophan: 0.0	Threonine: 0.0	Isoleucine: 0.0	Leucine: 0.0	Lysine: 0.0	Methionine: 0.0	Phenylalanine: 0.0	Valine: 0.0
	9116	Grapefruit, raw, white, all areas†	0.45	Vitamin C: 0.55	Pantothenic acid: 0.32	Carbohydrate: 0.29	Potassium: 0.22	Folate: 0.2	Thiamin: 0.19	Choline: 0.18	Fiber: 0.18	Copper: 0.17	Selenium: 0.17	Vitamin B6: 0.14	Calcium: 0.13	Magnesium: 0.11	Phenylalanine: 0.09	Niacin: 0.09	Zinc: 0.07	Riboflavin: 0.07	Protein: 0.07	Tryptophan: 0.06	Vitamin E: 0.05	Phosphorus: 0.05	Methionine: 0.04	Iron: 0.04	Threonine: 0.04	Valine: 0.03	Lysine: 0.03	Histidine: 0.03	Manganese: 0.02	Vitamin A: 0.02	Leucine: 0.02	Isoleucine: 0.02	Total lipid: 0.01	Vitamin B12: 0.0	Vitamin K: 0.0	Vitamin D: 0.0	Linoleic acid: 0.0	alpha-Linolenic acid: 0.0
	9340	Pears, asian, raw†	0.45	Fiber: 0.49	Carbohydrate: 0.48	Vitamin C: 0.31	Vitamin K: 0.3	Potassium: 0.28	Folate: 0.25	Copper: 0.22	Pantothenic acid: 0.17	Choline: 0.16	Vitamin B6: 0.14	Magnesium: 0.13	Manganese: 0.13	Niacin: 0.1	Thiamin: 0.1	Phosphorus: 0.08	Protein: 0.06	Calcium: 0.06	Riboflavin: 0.06	Tryptophan: 0.06	Valine: 0.05	Vitamin E: 0.05	Threonine: 0.04	Isoleucine: 0.04	Leucine: 0.04	Phenylalanine: 0.04	Methionine: 0.04	Total lipid: 0.04	Lysine: 0.03	Zinc: 0.03	Histidine: 0.03	Selenium: 0.02	Vitamin B12: 0.0	Iron: 0.0	Vitamin A: 0.0	Vitamin D: 0.0	Linoleic acid: 0.0	alpha-Linolenic acid: 0.0
	11226	Jerusalem-artichokes, raw†	0.45	Iron: 0.39	Thiamin: 0.24	Choline: 0.21	Carbohydrate: 0.17	Potassium: 0.17	Pantothenic acid: 0.15	Copper: 0.14	Phosphorus: 0.11	Niacin: 0.09	Fiber: 0.08	Folate: 0.07	Magnesium: 0.06	Vitamin B6: 0.06	Protein: 0.05	Riboflavin: 0.05	Vitamin C: 0.05	Calcium: 0.04	Zinc: 0.04	Manganese: 0.03	Selenium: 0.03	Vitamin E: 0.02	Vitamin A: 0.0	Vitamin K: 0.0	Total lipid: 0.0	Histidine: 0.0	Vitamin B12: 0.0	Vitamin D: 0.0	Linoleic acid: 0.0	alpha-Linolenic acid: 0.0	Tryptophan: 0.0	Threonine: 0.0	Isoleucine: 0.0	Leucine: 0.0	Lysine: 0.0	Methionine: 0.0	Phenylalanine: 0.0	Valine: 0.0
	20065	Rye flour, light	0.45	Carbohydrate: 0.43	Manganese: 0.25	Selenium: 0.24	Thiamin: 0.23	Fiber: 0.23	Zinc: 0.2	Phenylalanine: 0.16	Copper: 0.15	Pantothenic acid: 0.15	Tryptophan: 0.15	Protein: 0.15	Leucine: 0.12	Phosphorus: 0.12	Vitamin B6: 0.11	Threonine: 0.11	Valine: 0.11	Niacin: 0.1	Histidine: 0.1	Isoleucine: 0.09	Methionine: 0.09	Iron: 0.08	Magnesium: 0.08	Vitamin E: 0.08	Folate: 0.07	Potassium: 0.07	Riboflavin: 0.06	Lysine: 0.05	Choline: 0.04	Total lipid: 0.03	Calcium: 0.02	Vitamin K: 0.02	Vitamin C: 0.0	Vitamin B12: 0.0	Vitamin A: 0.0	Vitamin D: 0.0	Linoleic acid: 0.0	alpha-Linolenic acid: 0.0
	ND	Potatoes, flesh and skin†	0.45	Carbohydrate: 0.52	Vitamin B6: 0.49	Potassium: 0.42	Pantothenic acid: 0.37	Thiamin: 0.37	Vitamin C: 0.34	Copper: 0.31	Iron: 0.3	Fiber: 0.29	Folate: 0.28	Niacin: 0.27	Zinc: 0.24	Magnesium: 0.24	Phosphorus: 0.23	Choline: 0.23	Manganese: 0.19	Valine: 0.18	Protein: 0.17	Phenylalanine: 0.16	Tryptophan: 0.16	Threonine: 0.15	Lysine: 0.15	Isoleucine: 0.14	Methionine: 0.14	Histidine: 0.12	Leucine: 0.12	Riboflavin: 0.12	Calcium: 0.11	Selenium: 0.04	Vitamin K: 0.02	Total lipid: 0.01	Vitamin E: 0.0	Vitamin B12: 0.0	Vitamin A: 0.0	Vitamin D: 0.0	Linoleic acid: 0.0	alpha-Linolenic acid: 0.0
	9159	Limes, raw†	0.44	Vitamin C: 0.53	Calcium: 0.32	Fiber: 0.32	Carbohydrate: 0.3	Iron: 0.25	Pantothenic acid: 0.24	Copper: 0.19	Thiamin: 0.15	Folate: 0.15	Potassium: 0.14	Choline: 0.12	Vitamin B6: 0.1	Zinc: 0.09	Vitamin E: 0.09	Phosphorus: 0.08	Riboflavin: 0.07	Magnesium: 0.07	Protein: 0.06	Niacin: 0.05	Selenium: 0.04	Total lipid: 0.02	Vitamin K: 0.02	Tryptophan: 0.02	Lysine: 0.02	Vitamin A: 0.02	Manganese: 0.01	Methionine: 0.01	Histidine: 0.0	Vitamin B12: 0.0	Vitamin D: 0.0	Linoleic acid: 0.0	alpha-Linolenic acid: 0.0	Threonine: 0.0	Isoleucine: 0.0	Leucine: 0.0	Phenylalanine: 0.0	Valine: 0.0
	11043	Mung beans, mature seeds, sprouted, raw†	0.44	Vitamin K: 0.66	Folate: 0.39	Vitamin C: 0.24	Iron: 0.22	Copper: 0.2	Pantothenic acid: 0.2	Thiamin: 0.18	Zinc: 0.16	Riboflavin: 0.15	Choline: 0.14	Manganese: 0.13	Niacin: 0.13	Isoleucine: 0.12	Fiber: 0.12	Tryptophan: 0.11	Magnesium: 0.11	Phosphorus: 0.11	Protein: 0.11	Histidine: 0.11	Vitamin B6: 0.11	Valine: 0.11	Phenylalanine: 0.1	Potassium: 0.1	Lysine: 0.1	Leucine: 0.09	Carbohydrate: 0.09	Threonine: 0.08	Methionine: 0.06	Calcium: 0.06	Selenium: 0.03	Vitamin E: 0.01	Total lipid: 0.01	Vitamin A: 0.0	Vitamin B12: 0.0	Vitamin D: 0.0	Linoleic acid: 0.0	alpha-Linolenic acid: 0.0
	9322	Tamarinds, raw	0.44	Carbohydrate: 0.52	Thiamin: 0.42	Iron: 0.29	Potassium: 0.25	Fiber: 0.24	Magnesium: 0.22	Calcium: 0.19	Riboflavin: 0.16	Niacin: 0.13	Phosphorus: 0.12	Copper: 0.08	Folate: 0.08	Vitamin B6: 0.07	Pantothenic acid: 0.07	Protein: 0.06	Lysine: 0.05	Choline: 0.05	Vitamin C: 0.04	Tryptophan: 0.04	Selenium: 0.03	Zinc: 0.03	Total lipid: 0.02	Methionine: 0.02	Vitamin K: 0.02	Vitamin E: 0.01	Vitamin A: 0.01	Histidine: 0.0	Vitamin B12: 0.0	Manganese: 0.0	Vitamin D: 0.0	Linoleic acid: 0.0	alpha-Linolenic acid: 0.0	Threonine: 0.0	Isoleucine: 0.0	Leucine: 0.0	Phenylalanine: 0.0	Valine: 0.0
	9314	Sapote, mamey, raw†	0.44	Carbohydrate: 0.57	Vitamin B6: 0.55	Fiber: 0.41	Vitamin E: 0.38	Copper: 0.37	Vitamin C: 0.33	Potassium: 0.32	Pantothenic acid: 0.31	alpha-Linolenic acid: 0.27	Niacin: 0.27	Riboflavin: 0.24	Iron: 0.22	Tryptophan: 0.2	Manganese: 0.16	Threonine: 0.12	Calcium: 0.11	Histidine: 0.1	Zinc: 0.1	Magnesium: 0.08	Valine: 0.08	Isoleucine: 0.08	Phenylalanine: 0.08	Protein: 0.08	Phosphorus: 0.08	Methionine: 0.06	Lysine: 0.06	Leucine: 0.06	Thiamin: 0.05	Vitamin A: 0.05	Total lipid: 0.04	Linoleic acid: 0.0	Vitamin B12: 0.0	Choline: 0.0	Vitamin K: 0.0	Folate: 0.0	Selenium: 0.0	Vitamin D: 0.0
	9326	Watermelon, raw†	0.44	Vitamin A: 0.34	Vitamin C: 0.28	Pantothenic acid: 0.28	Carbohydrate: 0.27	Thiamin: 0.18	Potassium: 0.17	Copper: 0.16	Vitamin B6: 0.14	Iron: 0.13	Magnesium: 0.13	Zinc: 0.1	Choline: 0.1	Lysine: 0.08	Calcium: 0.08	Fiber: 0.08	Riboflavin: 0.08	Niacin: 0.07	Folate: 0.07	Threonine: 0.06	Phosphorus: 0.06	Manganese: 0.06	Protein: 0.05	Tryptophan: 0.05	Selenium: 0.05	Isoleucine: 0.04	Phenylalanine: 0.03	Valine: 0.03	Methionine: 0.03	Leucine: 0.02	Histidine: 0.02	Vitamin E: 0.02	Total lipid: 0.02	Vitamin K: 0.0	Vitamin B12: 0.0	Vitamin D: 0.0	Linoleic acid: 0.0	alpha-Linolenic acid: 0.0
	16085	Peas, split, mature seeds, raw	0.44	Folate: 0.34	Fiber: 0.27	Thiamin: 0.25	Copper: 0.23	Zinc: 0.22	Choline: 0.19	Iron: 0.19	Lysine: 0.19	Phenylalanine: 0.19	Isoleucine: 0.18	Pantothenic acid: 0.17	Valine: 0.17	Leucine: 0.17	Histidine: 0.17	Carbohydrate: 0.17	Protein: 0.17	Manganese: 0.17	Threonine: 0.16	Tryptophan: 0.16	Phosphorus: 0.15	Niacin: 0.13	Magnesium: 0.12	Potassium: 0.12	Methionine: 0.1	Riboflavin: 0.06	Calcium: 0.05	Vitamin B6: 0.04	Vitamin K: 0.03	Selenium: 0.02	Total lipid: 0.01	Vitamin C: 0.01	Vitamin A: 0.01	Vitamin E: 0.0	Vitamin B12: 0.0	Vitamin D: 0.0	Linoleic acid: 0.0	alpha-Linolenic acid: 0.0
	9299	Raisins, seeded	0.44	Carbohydrate: 0.5	Potassium: 0.23	Fiber: 0.22	Iron: 0.21	Copper: 0.2	Riboflavin: 0.13	Thiamin: 0.12	Vitamin B6: 0.12	Manganese: 0.08	Magnesium: 0.08	Phosphorus: 0.07	Calcium: 0.06	Niacin: 0.05	Protein: 0.05	Vitamin C: 0.04	Zinc: 0.04	Pantothenic acid: 0.02	Selenium: 0.02	Total lipid: 0.01	Folate: 0.01	Histidine: 0.0	Vitamin B12: 0.0	Choline: 0.0	Vitamin K: 0.0	Vitamin A: 0.0	Vitamin E: 0.0	Vitamin D: 0.0	Linoleic acid: 0.0	alpha-Linolenic acid: 0.0	Tryptophan: 0.0	Threonine: 0.0	Isoleucine: 0.0	Leucine: 0.0	Lysine: 0.0	Methionine: 0.0	Phenylalanine: 0.0	Valine: 0.0
	9050	Blueberries, raw†	0.44	Vitamin K: 0.56	Carbohydrate: 0.26	Manganese: 0.26	Fiber: 0.21	Vitamin C: 0.15	Thiamin: 0.12	Copper: 0.12	Vitamin E: 0.11	Pantothenic acid: 0.1	Iron: 0.1	Vitamin B6: 0.1	Riboflavin: 0.09	Zinc: 0.09	Choline: 0.08	Potassium: 0.08	Folate: 0.07	Niacin: 0.06	Magnesium: 0.05	Calcium: 0.04	Protein: 0.04	Phosphorus: 0.04	Valine: 0.03	Phenylalanine: 0.03	Leucine: 0.03	Isoleucine: 0.03	Methionine: 0.03	Threonine: 0.03	Total lipid: 0.02	Histidine: 0.02	Vitamin A: 0.02	Tryptophan: 0.01	Lysine: 0.01	Selenium: 0.01	Vitamin B12: 0.0	Vitamin D: 0.0	Linoleic acid: 0.0	alpha-Linolenic acid: 0.0
	ND	Yellow corn and cornmeal	0.44	Carbohydrate: 0.47	Thiamin: 0.33	Zinc: 0.29	Vitamin B6: 0.25	Iron: 0.24	Magnesium: 0.24	Fiber: 0.24	Selenium: 0.23	Leucine: 0.21	Niacin: 0.19	Phosphorus: 0.18	Copper: 0.18	Histidine: 0.17	Phenylalanine: 0.16	Valine: 0.15	Methionine: 0.15	Threonine: 0.14	Protein: 0.14	Pantothenic acid: 0.14	Riboflavin: 0.13	Isoleucine: 0.13	Manganese: 0.13	Potassium: 0.1	Tryptophan: 0.09	Total lipid: 0.09	Choline: 0.09	Folate: 0.08	Lysine: 0.07	Vitamin E: 0.03	Vitamin A: 0.02	Calcium: 0.01	Vitamin K: 0.0	Vitamin C: 0.0	Vitamin B12: 0.0	Vitamin D: 0.0	Linoleic acid: 0.0	alpha-Linolenic acid: 0.0
	20054	Rice, white, glutinous, raw	0.44	Carbohydrate: 0.5	Manganese: 0.22	Selenium: 0.22	Pantothenic acid: 0.2	Zinc: 0.18	Thiamin: 0.17	Iron: 0.14	Niacin: 0.13	Phenylalanine: 0.13	Valine: 0.13	Copper: 0.12	Leucine: 0.12	Methionine: 0.11	Isoleucine: 0.11	Tryptophan: 0.11	Fiber: 0.1	Protein: 0.1	Threonine: 0.1	Histidine: 0.1	Vitamin B6: 0.07	Phosphorus: 0.06	Lysine: 0.06	Magnesium: 0.06	Riboflavin: 0.04	Potassium: 0.03	Folate: 0.03	Calcium: 0.02	Total lipid: 0.01	Vitamin C: 0.0	Vitamin B12: 0.0	Choline: 0.0	Vitamin K: 0.0	Vitamin A: 0.0	Vitamin E: 0.0	Vitamin D: 0.0	Linoleic acid: 0.0	alpha-Linolenic acid: 0.0
	9202	Oranges, raw, navels†	0.44	Vitamin C: 0.64	Folate: 0.42	Carbohydrate: 0.35	Calcium: 0.33	Thiamin: 0.28	Pantothenic acid: 0.27	Fiber: 0.27	Potassium: 0.21	Vitamin B6: 0.18	Choline: 0.16	Riboflavin: 0.14	Copper: 0.12	Magnesium: 0.11	Vitamin A: 0.1	Niacin: 0.1	Phosphorus: 0.09	Iron: 0.07	Protein: 0.06	Zinc: 0.06	Vitamin E: 0.06	Tryptophan: 0.05	Lysine: 0.04	Valine: 0.04	Manganese: 0.04	Histidine: 0.04	Phenylalanine: 0.04	Threonine: 0.03	Isoleucine: 0.03	Methionine: 0.03	Leucine: 0.03	Total lipid: 0.02	Vitamin B12: 0.0	Vitamin K: 0.0	Selenium: 0.0	Vitamin D: 0.0	Linoleic acid: 0.0	alpha-Linolenic acid: 0.0
	20035	Quinoa, uncooked	0.43	Folate: 0.24	Zinc: 0.22	Manganese: 0.21	Phosphorus: 0.18	Magnesium: 0.18	Iron: 0.18	Copper: 0.17	Carbohydrate: 0.16	Thiamin: 0.13	Histidine: 0.13	Choline: 0.13	Methionine: 0.12	Phenylalanine: 0.11	Protein: 0.11	Tryptophan: 0.1	Isoleucine: 0.1	Valine: 0.1	Lysine: 0.1	Vitamin B6: 0.1	Leucine: 0.1	Fiber: 0.09	Threonine: 0.09	Vitamin E: 0.09	Selenium: 0.09	Pantothenic acid: 0.08	Niacin: 0.08	Riboflavin: 0.08	Potassium: 0.07	Total lipid: 0.06	Calcium: 0.04	Vitamin A: 0.0	Vitamin C: 0.0	Vitamin B12: 0.0	Vitamin K: 0.0	Vitamin D: 0.0	Linoleic acid: 0.0	alpha-Linolenic acid: 0.0
	9183	Melons, casaba, raw†	0.43	Vitamin C: 0.44	Vitamin B6: 0.26	Potassium: 0.21	Carbohydrate: 0.2	Copper: 0.17	Choline: 0.16	Iron: 0.16	Folate: 0.13	Fiber: 0.12	Magnesium: 0.11	Calcium: 0.11	Pantothenic acid: 0.11	Protein: 0.08	Riboflavin: 0.08	Vitamin K: 0.07	Thiamin: 0.07	Zinc: 0.06	Manganese: 0.05	Niacin: 0.05	Selenium: 0.04	Phosphorus: 0.02	Vitamin E: 0.01	Total lipid: 0.01	Histidine: 0.0	Vitamin B12: 0.0	Vitamin A: 0.0	Vitamin D: 0.0	Linoleic acid: 0.0	alpha-Linolenic acid: 0.0	Tryptophan: 0.0	Threonine: 0.0	Isoleucine: 0.0	Leucine: 0.0	Lysine: 0.0	Methionine: 0.0	Phenylalanine: 0.0	Valine: 0.0
	9265	Persimmons, native, raw†	0.43	Carbohydrate: 0.42	Vitamin C: 0.42	Iron: 0.34	Potassium: 0.18	Calcium: 0.1	Phosphorus: 0.05	Tryptophan: 0.04	Threonine: 0.04	Valine: 0.03	Isoleucine: 0.03	Phenylalanine: 0.03	Leucine: 0.03	Protein: 0.03	Lysine: 0.02	Histidine: 0.02	Niacin: 0.02	Total lipid: 0.02	Methionine: 0.01	Thiamin: 0.0	Riboflavin: 0.0	Pantothenic acid: 0.0	Vitamin B6: 0.0	Vitamin B12: 0.0	Fiber: 0.0	Choline: 0.0	Vitamin K: 0.0	Magnesium: 0.0	Folate: 0.0	Zinc: 0.0	Copper: 0.0	Manganese: 0.0	Selenium: 0.0	Vitamin A: 0.0	Vitamin E: 0.0	Vitamin D: 0.0	Linoleic acid: 0.0	alpha-Linolenic acid: 0.0
	9164	Litchis, raw†	0.43	Vitamin C: 0.64	Carbohydrate: 0.49	Copper: 0.33	Vitamin B6: 0.26	Folate: 0.26	Potassium: 0.24	Fiber: 0.23	Riboflavin: 0.2	Niacin: 0.14	Choline: 0.14	Iron: 0.14	Phosphorus: 0.12	Magnesium: 0.1	Manganese: 0.07	Thiamin: 0.07	Protein: 0.07	Selenium: 0.06	Zinc: 0.06	Lysine: 0.05	Tryptophan: 0.05	Total lipid: 0.05	Calcium: 0.05	Methionine: 0.04	Vitamin E: 0.02	Vitamin K: 0.01	Histidine: 0.0	Pantothenic acid: 0.0	Vitamin B12: 0.0	Vitamin A: 0.0	Vitamin D: 0.0	Linoleic acid: 0.0	alpha-Linolenic acid: 0.0	Threonine: 0.0	Isoleucine: 0.0	Leucine: 0.0	Phenylalanine: 0.0	Valine: 0.0
	ND	White corn and cornmeal	0.43	Carbohydrate: 0.44	Thiamin: 0.31	Zinc: 0.27	Selenium: 0.24	Vitamin B6: 0.24	Iron: 0.23	Magnesium: 0.23	Fiber: 0.22	Leucine: 0.21	Niacin: 0.19	Phosphorus: 0.18	Histidine: 0.17	Copper: 0.17	Phenylalanine: 0.16	Valine: 0.15	Methionine: 0.15	Threonine: 0.14	Protein: 0.14	Pantothenic acid: 0.13	Isoleucine: 0.13	Riboflavin: 0.12	Manganese: 0.12	Tryptophan: 0.1	Folate: 0.09	Potassium: 0.09	Total lipid: 0.08	Choline: 0.08	Lysine: 0.08	Vitamin E: 0.02	Calcium: 0.01	Vitamin K: 0.0	Vitamin C: 0.0	Vitamin B12: 0.0	Vitamin A: 0.0	Vitamin D: 0.0	Linoleic acid: 0.0	alpha-Linolenic acid: 0.0
	20444	Rice, white, long-grain, regular, raw, unenriched	0.43	Carbohydrate: 0.46	Manganese: 0.23	Selenium: 0.22	Pantothenic acid: 0.22	Zinc: 0.16	Copper: 0.14	Valine: 0.13	Phenylalanine: 0.13	Methionine: 0.12	Leucine: 0.12	Niacin: 0.11	Isoleucine: 0.11	Tryptophan: 0.11	Protein: 0.1	Histidine: 0.1	Threonine: 0.1	Vitamin B6: 0.1	Phosphorus: 0.09	Thiamin: 0.07	Iron: 0.07	Lysine: 0.06	Magnesium: 0.06	Fiber: 0.05	Calcium: 0.05	Potassium: 0.04	Riboflavin: 0.03	Folate: 0.03	Choline: 0.02	Total lipid: 0.01	Vitamin E: 0.01	Vitamin K: 0.0	Vitamin C: 0.0	Vitamin B12: 0.0	Vitamin A: 0.0	Vitamin D: 0.0	Linoleic acid: 0.0	alpha-Linolenic acid: 0.0
	11991	Yautia (tannier), raw†	0.43	Carbohydrate: 0.6	Potassium: 0.49	Copper: 0.46	Vitamin B6: 0.45	Thiamin: 0.37	Iron: 0.32	Zinc: 0.3	Pantothenic acid: 0.3	Folate: 0.29	Fiber: 0.24	Vitamin C: 0.21	Magnesium: 0.21	Manganese: 0.2	Phosphorus: 0.17	Riboflavin: 0.12	Niacin: 0.12	Protein: 0.09	Calcium: 0.07	Selenium: 0.05	Total lipid: 0.04	Histidine: 0.0	Vitamin B12: 0.0	Choline: 0.0	Vitamin K: 0.0	Vitamin A: 0.0	Vitamin E: 0.0	Vitamin D: 0.0	Linoleic acid: 0.0	alpha-Linolenic acid: 0.0	Tryptophan: 0.0	Threonine: 0.0	Isoleucine: 0.0	Leucine: 0.0	Lysine: 0.0	Methionine: 0.0	Phenylalanine: 0.0	Valine: 0.0
	12098	Nuts, chestnuts, european, raw, peeled†	0.43	Carbohydrate: 0.58	Vitamin C: 0.41	Copper: 0.39	Folate: 0.37	Vitamin B6: 0.37	Pantothenic acid: 0.31	Thiamin: 0.29	Potassium: 0.28	Iron: 0.18	Manganese: 0.17	Zinc: 0.16	Magnesium: 0.13	Niacin: 0.12	Calcium: 0.07	Phosphorus: 0.06	Valine: 0.06	Histidine: 0.06	Methionine: 0.06	Total lipid: 0.05	Protein: 0.05	Phenylalanine: 0.05	Tryptophan: 0.05	Isoleucine: 0.05	Threonine: 0.05	Lysine: 0.04	Leucine: 0.04	Riboflavin: 0.02	Vitamin A: 0.0	Vitamin B12: 0.0	Fiber: 0.0	Choline: 0.0	Vitamin K: 0.0	Selenium: 0.0	Vitamin E: 0.0	Vitamin D: 0.0	Linoleic acid: 0.0	alpha-Linolenic acid: 0.0
	9173	Longans, dried	0.43	Carbohydrate: 0.49	Copper: 0.39	Iron: 0.37	Riboflavin: 0.28	Potassium: 0.19	Phosphorus: 0.17	Vitamin C: 0.16	Magnesium: 0.12	Calcium: 0.09	Protein: 0.08	Valine: 0.08	Manganese: 0.08	Threonine: 0.06	Leucine: 0.05	Phenylalanine: 0.05	Niacin: 0.05	Lysine: 0.05	Thiamin: 0.05	Isoleucine: 0.05	Methionine: 0.04	Zinc: 0.04	Histidine: 0.03	Total lipid: 0.01	Pantothenic acid: 0.0	Vitamin B6: 0.0	Vitamin B12: 0.0	Fiber: 0.0	Choline: 0.0	Vitamin K: 0.0	Folate: 0.0	Selenium: 0.0	Vitamin A: 0.0	Vitamin E: 0.0	Vitamin D: 0.0	Linoleic acid: 0.0	alpha-Linolenic acid: 0.0	Tryptophan: 0.0
	9088	Elderberries, raw†	0.43	Fiber: 0.48	Vitamin C: 0.44	Carbohydrate: 0.43	Iron: 0.39	Vitamin B6: 0.34	Potassium: 0.28	Calcium: 0.25	Thiamin: 0.25	Vitamin A: 0.24	Copper: 0.16	Pantothenic acid: 0.16	Riboflavin: 0.16	Phosphorus: 0.12	Niacin: 0.11	Folate: 0.09	Zinc: 0.07	Tryptophan: 0.06	Phenylalanine: 0.06	Leucine: 0.05	Magnesium: 0.05	Total lipid: 0.05	Threonine: 0.04	Valine: 0.04	Selenium: 0.04	Isoleucine: 0.04	Protein: 0.04	Methionine: 0.04	Histidine: 0.04	Lysine: 0.02	Vitamin B12: 0.0	Choline: 0.0	Vitamin K: 0.0	Manganese: 0.0	Vitamin E: 0.0	Vitamin D: 0.0	Linoleic acid: 0.0	alpha-Linolenic acid: 0.0
	9296	Quinces, raw†	0.43	Carbohydrate: 0.52	Vitamin C: 0.39	Copper: 0.35	Potassium: 0.3	Fiber: 0.3	Iron: 0.29	Vitamin B6: 0.16	Pantothenic acid: 0.14	Thiamin: 0.13	Riboflavin: 0.12	Calcium: 0.11	Magnesium: 0.1	Phosphorus: 0.08	Selenium: 0.07	Folate: 0.06	Niacin: 0.05	Zinc: 0.04	Protein: 0.04	Vitamin A: 0.02	Total lipid: 0.01	Histidine: 0.0	Vitamin B12: 0.0	Choline: 0.0	Vitamin K: 0.0	Manganese: 0.0	Vitamin E: 0.0	Vitamin D: 0.0	Linoleic acid: 0.0	alpha-Linolenic acid: 0.0	Tryptophan: 0.0	Threonine: 0.0	Isoleucine: 0.0	Leucine: 0.0	Lysine: 0.0	Methionine: 0.0	Phenylalanine: 0.0	Valine: 0.0
	20315	Corn flour, whole-grain, blue (harina de maiz morado)	0.43	Carbohydrate: 0.44	Zinc: 0.28	Vitamin B6: 0.22	Fiber: 0.22	Magnesium: 0.21	Phosphorus: 0.19	Pantothenic acid: 0.15	Thiamin: 0.15	Riboflavin: 0.15	Iron: 0.13	Manganese: 0.13	Protein: 0.12	Potassium: 0.11	Copper: 0.11	Niacin: 0.1	Total lipid: 0.1	Selenium: 0.04	Calcium: 0.01	Histidine: 0.0	Vitamin C: 0.0	Vitamin B12: 0.0	Choline: 0.0	Vitamin K: 0.0	Folate: 0.0	Vitamin A: 0.0	Vitamin E: 0.0	Vitamin D: 0.0	Linoleic acid: 0.0	alpha-Linolenic acid: 0.0	Tryptophan: 0.0	Threonine: 0.0	Isoleucine: 0.0	Leucine: 0.0	Lysine: 0.0	Methionine: 0.0	Phenylalanine: 0.0	Valine: 0.0
	16108	Soybeans, mature seeds, raw	0.43	Iron: 0.36	Folate: 0.33	Copper: 0.26	Zinc: 0.24	Phenylalanine: 0.23	Isoleucine: 0.23	Leucine: 0.22	Threonine: 0.22	Histidine: 0.21	Tryptophan: 0.21	Thiamin: 0.21	Lysine: 0.21	Valine: 0.21	Manganese: 0.21	Phosphorus: 0.18	Magnesium: 0.18	Protein: 0.17	Calcium: 0.17	Choline: 0.16	Riboflavin: 0.15	Methionine: 0.15	Total lipid: 0.14	Potassium: 0.14	Niacin: 0.14	Vitamin K: 0.13	Selenium: 0.12	Fiber: 0.09	Pantothenic acid: 0.07	Vitamin B6: 0.06	Carbohydrate: 0.06	Vitamin E: 0.02	Vitamin C: 0.01	Vitamin A: 0.0	Vitamin B12: 0.0	Vitamin D: 0.0	Linoleic acid: 0.0	alpha-Linolenic acid: 0.0
	2024	Spices, mustard seed, ground	0.42	Selenium: 0.54	Zinc: 0.26	Iron: 0.24	Total lipid: 0.24	Magnesium: 0.21	Phosphorus: 0.19	Manganese: 0.19	Histidine: 0.17	Thiamin: 0.17	Choline: 0.16	Calcium: 0.16	Valine: 0.15	Lysine: 0.15	Leucine: 0.14	Folate: 0.14	Isoleucine: 0.14	Vitamin E: 0.14	Phenylalanine: 0.14	Copper: 0.13	Protein: 0.13	Methionine: 0.12	Threonine: 0.11	Niacin: 0.1	Fiber: 0.1	Tryptophan: 0.09	Potassium: 0.06	Pantothenic acid: 0.06	Carbohydrate: 0.05	Riboflavin: 0.05	Vitamin B6: 0.05	Vitamin C: 0.01	Vitamin K: 0.01	Vitamin A: 0.0	Vitamin B12: 0.0	Vitamin D: 0.0	Linoleic acid: 0.0	alpha-Linolenic acid: 0.0
	ND	Lima beans	0.42	Folate: 0.36	Iron: 0.2	Fiber: 0.18	Zinc: 0.16	Copper: 0.16	Phenylalanine: 0.16	Thiamin: 0.16	Magnesium: 0.16	Isoleucine: 0.15	Manganese: 0.15	Valine: 0.15	Choline: 0.15	Histidine: 0.15	Leucine: 0.14	Carbohydrate: 0.14	Potassium: 0.13	Threonine: 0.13	Lysine: 0.13	Phosphorus: 0.12	Protein: 0.12	Tryptophan: 0.11	Pantothenic acid: 0.11	Niacin: 0.08	Methionine: 0.08	Vitamin B6: 0.07	Selenium: 0.06	Calcium: 0.05	Riboflavin: 0.04	Vitamin E: 0.02	Vitamin K: 0.01	Total lipid: 0.01	Vitamin C: 0.0	Vitamin B12: 0.0	Vitamin A: 0.0	Vitamin D: 0.0	Linoleic acid: 0.0	alpha-Linolenic acid: 0.0
	11167	Corn, sweet, yellow, raw†	0.42	Pantothenic acid: 0.25	Folate: 0.24	Thiamin: 0.22	Carbohydrate: 0.21	Choline: 0.18	Zinc: 0.16	Niacin: 0.16	Magnesium: 0.16	Phosphorus: 0.15	Leucine: 0.14	Potassium: 0.13	Fiber: 0.12	Iron: 0.11	Valine: 0.11	Phenylalanine: 0.11	Histidine: 0.11	Linoleic acid: 0.1	Threonine: 0.1	Manganese: 0.1	Protein: 0.1	Isoleucine: 0.09	Methionine: 0.09	Copper: 0.08	Vitamin B6: 0.08	Vitamin C: 0.08	Riboflavin: 0.07	Lysine: 0.06	Total lipid: 0.06	Tryptophan: 0.06	Vitamin A: 0.03	alpha-Linolenic acid: 0.03	Selenium: 0.02	Vitamin E: 0.01	Calcium: 0.01	Vitamin K: 0.0	Vitamin B12: 0.0	Vitamin D: 0.0
	11445	Seaweed, kelp, raw†	0.42	Vitamin K: 0.65	Folate: 0.37	Calcium: 0.24	Iron: 0.24	Magnesium: 0.19	Zinc: 0.16	Pantothenic acid: 0.12	Riboflavin: 0.08	Copper: 0.07	Manganese: 0.05	Tryptophan: 0.05	Carbohydrate: 0.05	Choline: 0.04	Vitamin E: 0.04	Thiamin: 0.04	Niacin: 0.04	Fiber: 0.03	Phosphorus: 0.03	Isoleucine: 0.02	Protein: 0.02	Potassium: 0.02	Valine: 0.02	Vitamin C: 0.02	Threonine: 0.02	Lysine: 0.02	Methionine: 0.01	Leucine: 0.01	Phenylalanine: 0.01	Histidine: 0.01	Selenium: 0.01	Total lipid: 0.01	Vitamin A: 0.01	Vitamin B6: 0.0	Vitamin B12: 0.0	Vitamin D: 0.0	Linoleic acid: 0.0	alpha-Linolenic acid: 0.0
	9150	Lemons, raw, without peel†	0.42	Vitamin C: 0.63	Fiber: 0.3	Carbohydrate: 0.27	Iron: 0.24	Calcium: 0.24	Pantothenic acid: 0.21	Folate: 0.18	Potassium: 0.18	Thiamin: 0.17	Vitamin B6: 0.17	Copper: 0.12	Choline: 0.11	Magnesium: 0.09	Protein: 0.08	Phosphorus: 0.07	Riboflavin: 0.06	Zinc: 0.05	Vitamin E: 0.05	Manganese: 0.04	Selenium: 0.04	Total lipid: 0.03	Niacin: 0.02	Vitamin A: 0.01	Histidine: 0.0	Vitamin B12: 0.0	Vitamin K: 0.0	Vitamin D: 0.0	Linoleic acid: 0.0	alpha-Linolenic acid: 0.0	Tryptophan: 0.0	Threonine: 0.0	Isoleucine: 0.0	Leucine: 0.0	Lysine: 0.0	Methionine: 0.0	Phenylalanine: 0.0	Valine: 0.0
	16049	Beans, white, mature seeds, raw	0.41	Folate: 0.34	Iron: 0.27	Copper: 0.21	Zinc: 0.2	Phenylalanine: 0.16	Manganese: 0.15	Potassium: 0.15	Histidine: 0.14	Magnesium: 0.14	Fiber: 0.14	Leucine: 0.14	Valine: 0.14	Threonine: 0.14	Isoleucine: 0.14	Calcium: 0.14	Lysine: 0.13	Thiamin: 0.13	Carbohydrate: 0.12	Protein: 0.12	Tryptophan: 0.12	Methionine: 0.1	Choline: 0.1	Phosphorus: 0.1	Selenium: 0.09	Niacin: 0.07	Pantothenic acid: 0.06	Vitamin B6: 0.05	Riboflavin: 0.03	Vitamin K: 0.01	Total lipid: 0.01	Vitamin E: 0.01	Vitamin C: 0.0	Vitamin B12: 0.0	Vitamin A: 0.0	Vitamin D: 0.0	Linoleic acid: 0.0	alpha-Linolenic acid: 0.0
	11178	Corn, sweet, yellow, frozen, kernels cut off cob, unprepared†	0.41	Carbohydrate: 0.22	Folate: 0.2	Choline: 0.18	Niacin: 0.15	Pantothenic acid: 0.15	Thiamin: 0.14	Leucine: 0.13	Zinc: 0.12	Vitamin B6: 0.12	Fiber: 0.12	Phosphorus: 0.11	Lysine: 0.11	Potassium: 0.1	Phenylalanine: 0.09	Iron: 0.09	Histidine: 0.09	Methionine: 0.08	Protein: 0.08	Valine: 0.08	Vitamin C: 0.08	Magnesium: 0.07	Riboflavin: 0.07	Manganese: 0.06	Isoleucine: 0.06	Threonine: 0.06	Tryptophan: 0.06	Copper: 0.05	Vitamin A: 0.03	Total lipid: 0.03	Selenium: 0.02	Calcium: 0.01	Vitamin E: 0.01	Vitamin K: 0.0	Vitamin B12: 0.0	Vitamin D: 0.0	Linoleic acid: 0.0	alpha-Linolenic acid: 0.0
	16069	Lentils, raw	0.41	Folate: 0.36	Zinc: 0.23	Fiber: 0.22	Thiamin: 0.2	Iron: 0.19	Phenylalanine: 0.15	Histidine: 0.15	Pantothenic acid: 0.14	Isoleucine: 0.14	Lysine: 0.13	Valine: 0.13	Phosphorus: 0.13	Leucine: 0.13	Protein: 0.13	Threonine: 0.12	Choline: 0.12	Copper: 0.12	Carbohydrate: 0.11	Tryptophan: 0.1	Manganese: 0.1	Magnesium: 0.09	Niacin: 0.08	Vitamin B6: 0.08	Potassium: 0.07	Methionine: 0.06	Selenium: 0.06	Riboflavin: 0.04	Calcium: 0.03	Vitamin E: 0.01	Total lipid: 0.01	Vitamin C: 0.01	Vitamin K: 0.0	Vitamin A: 0.0	Vitamin B12: 0.0	Vitamin D: 0.0	Linoleic acid: 0.0	alpha-Linolenic acid: 0.0
	9042	Blackberries, raw†	0.41	Vitamin K: 0.56	Manganese: 0.33	Vitamin C: 0.29	Fiber: 0.26	Copper: 0.2	Zinc: 0.2	Folate: 0.2	Iron: 0.17	Pantothenic acid: 0.14	Calcium: 0.13	Carbohydrate: 0.13	Vitamin E: 0.12	Magnesium: 0.1	Potassium: 0.1	Choline: 0.08	Niacin: 0.06	Protein: 0.05	Thiamin: 0.05	Vitamin A: 0.04	Phosphorus: 0.04	Riboflavin: 0.04	Vitamin B6: 0.03	Total lipid: 0.02	Selenium: 0.01	Histidine: 0.0	Vitamin B12: 0.0	Vitamin D: 0.0	Linoleic acid: 0.0	alpha-Linolenic acid: 0.0	Tryptophan: 0.0	Threonine: 0.0	Isoleucine: 0.0	Leucine: 0.0	Lysine: 0.0	Methionine: 0.0	Phenylalanine: 0.0	Valine: 0.0
	11031	Lima beans, immature seeds, raw†	0.41	Manganese: 0.28	Iron: 0.27	Copper: 0.18	Choline: 0.17	Thiamin: 0.17	Vitamin C: 0.15	Isoleucine: 0.15	Zinc: 0.13	Fiber: 0.13	Histidine: 0.13	Valine: 0.13	Carbohydrate: 0.13	Magnesium: 0.12	Potassium: 0.12	Phenylalanine: 0.11	Phosphorus: 0.11	Niacin: 0.11	Threonine: 0.11	Leucine: 0.11	Folate: 0.11	Tryptophan: 0.1	Lysine: 0.1	Protein: 0.1	Vitamin B6: 0.08	Calcium: 0.07	Pantothenic acid: 0.06	Riboflavin: 0.05	Methionine: 0.05	Selenium: 0.03	Vitamin K: 0.02	Vitamin A: 0.02	Total lipid: 0.02	Vitamin E: 0.01	Vitamin B12: 0.0	Vitamin D: 0.0	Linoleic acid: 0.0	alpha-Linolenic acid: 0.0
	ND	White and red potatoes, flesh and skin†	0.41	Carbohydrate: 0.33	Potassium: 0.31	Vitamin C: 0.27	Vitamin B6: 0.26	Thiamin: 0.25	Copper: 0.24	Pantothenic acid: 0.24	Folate: 0.22	Fiber: 0.21	Iron: 0.21	Niacin: 0.19	Choline: 0.18	Zinc: 0.18	Phosphorus: 0.17	Magnesium: 0.16	Manganese: 0.13	Valine: 0.1	Protein: 0.1	Phenylalanine: 0.09	Threonine: 0.09	Tryptophan: 0.08	Lysine: 0.08	Riboflavin: 0.08	Isoleucine: 0.08	Methionine: 0.07	Histidine: 0.07	Leucine: 0.07	Calcium: 0.06	Selenium: 0.03	Vitamin K: 0.02	Total lipid: 0.01	Vitamin E: 0.0	Vitamin B12: 0.0	Vitamin A: 0.0	Vitamin D: 0.0	Linoleic acid: 0.0	alpha-Linolenic acid: 0.0
	ND	White rice, unenriched	0.41	Carbohydrate: 0.43	Pantothenic acid: 0.24	Manganese: 0.22	Zinc: 0.15	Phenylalanine: 0.11	Valine: 0.11	Copper: 0.1	Niacin: 0.1	Leucine: 0.1	Methionine: 0.1	Isoleucine: 0.09	Vitamin B6: 0.09	Tryptophan: 0.09	Protein: 0.09	Histidine: 0.08	Threonine: 0.08	Phosphorus: 0.08	Iron: 0.06	Thiamin: 0.06	Magnesium: 0.06	Lysine: 0.05	Riboflavin: 0.03	Folate: 0.02	Potassium: 0.02	Total lipid: 0.01	Calcium: 0.01	Vitamin C: 0.0	Vitamin B12: 0.0	Fiber: 0.0	Choline: 0.0	Vitamin K: 0.0	Selenium: 0.0	Vitamin A: 0.0	Vitamin E: 0.0	Vitamin D: 0.0	Linoleic acid: 0.0	alpha-Linolenic acid: 0.0
	9205	Oranges, raw, with peel†	0.4	Vitamin C: 0.71	Carbohydrate: 0.55	Fiber: 0.51	Folate: 0.48	Calcium: 0.45	Pantothenic acid: 0.44	Thiamin: 0.43	Iron: 0.34	Potassium: 0.31	Vitamin B6: 0.3	Copper: 0.22	Riboflavin: 0.19	Magnesium: 0.17	Vitamin A: 0.15	Niacin: 0.15	Zinc: 0.11	Phosphorus: 0.1	Protein: 0.1	Methionine: 0.09	Valine: 0.09	Tryptophan: 0.08	Phenylalanine: 0.08	Lysine: 0.08	Histidine: 0.07	Isoleucine: 0.07	Selenium: 0.05	Threonine: 0.05	Total lipid: 0.04	Leucine: 0.04	Vitamin B12: 0.0	Choline: 0.0	Vitamin K: 0.0	Manganese: 0.0	Vitamin E: 0.0	Vitamin D: 0.0	Linoleic acid: 0.0	alpha-Linolenic acid: 0.0
	9184	Melons, honeydew, raw†	0.4	Vitamin C: 0.43	Folate: 0.31	Carbohydrate: 0.3	Potassium: 0.28	Pantothenic acid: 0.22	Vitamin B6: 0.21	Thiamin: 0.19	Choline: 0.17	Fiber: 0.13	Magnesium: 0.12	Niacin: 0.11	Vitamin K: 0.11	Iron: 0.1	Copper: 0.09	Zinc: 0.09	Selenium: 0.08	Calcium: 0.07	Phosphorus: 0.06	Protein: 0.05	Manganese: 0.05	Riboflavin: 0.04	Tryptophan: 0.04	Valine: 0.04	Phenylalanine: 0.03	Threonine: 0.03	Isoleucine: 0.03	Lysine: 0.03	Vitamin A: 0.03	Methionine: 0.03	Leucine: 0.02	Histidine: 0.02	Total lipid: 0.02	Vitamin E: 0.01	Vitamin B12: 0.0	Vitamin D: 0.0	Linoleic acid: 0.0	alpha-Linolenic acid: 0.0
	16052	Broadbeans (fava beans), mature seeds, raw	0.4	Folate: 0.36	Fiber: 0.21	Iron: 0.2	Copper: 0.18	Zinc: 0.18	Thiamin: 0.15	Leucine: 0.14	Magnesium: 0.14	Histidine: 0.14	Phenylalanine: 0.14	Manganese: 0.14	Choline: 0.14	Isoleucine: 0.13	Lysine: 0.13	Protein: 0.13	Valine: 0.13	Phosphorus: 0.13	Threonine: 0.13	Carbohydrate: 0.12	Tryptophan: 0.11	Niacin: 0.09	Potassium: 0.09	Pantothenic acid: 0.08	Riboflavin: 0.06	Calcium: 0.06	Methionine: 0.06	Vitamin B6: 0.06	Selenium: 0.06	Total lipid: 0.01	Vitamin K: 0.01	Vitamin C: 0.0	Vitamin A: 0.0	Vitamin E: 0.0	Vitamin B12: 0.0	Vitamin D: 0.0	Linoleic acid: 0.0	alpha-Linolenic acid: 0.0
	9078	Cranberries, raw†	0.4	Fiber: 0.31	Manganese: 0.28	Carbohydrate: 0.24	Pantothenic acid: 0.21	Vitamin C: 0.21	Vitamin K: 0.18	Vitamin E: 0.17	Copper: 0.12	Vitamin B6: 0.1	Iron: 0.1	Potassium: 0.08	Choline: 0.08	Zinc: 0.06	Calcium: 0.05	Valine: 0.05	Thiamin: 0.05	Riboflavin: 0.05	Magnesium: 0.05	Phenylalanine: 0.04	Isoleucine: 0.04	Phosphorus: 0.04	Threonine: 0.04	Leucine: 0.04	Histidine: 0.04	Lysine: 0.03	Niacin: 0.02	Protein: 0.02	Vitamin A: 0.02	Tryptophan: 0.01	Folate: 0.01	Total lipid: 0.01	Methionine: 0.01	Selenium: 0.01	Vitamin B12: 0.0	Vitamin D: 0.0	Linoleic acid: 0.0	alpha-Linolenic acid: 0.0
	9060	Carambola, (starfruit), raw†	0.4	Vitamin C: 0.53	Pantothenic acid: 0.34	Copper: 0.31	Fiber: 0.31	Carbohydrate: 0.21	Folate: 0.19	Potassium: 0.17	Choline: 0.17	Magnesium: 0.11	Zinc: 0.1	Niacin: 0.1	Lysine: 0.1	Threonine: 0.09	Isoleucine: 0.09	Leucine: 0.09	Valine: 0.09	Methionine: 0.09	Protein: 0.08	Phenylalanine: 0.07	Thiamin: 0.07	Selenium: 0.06	Phosphorus: 0.06	Manganese: 0.05	Tryptophan: 0.05	Riboflavin: 0.05	Iron: 0.05	Vitamin E: 0.04	Vitamin B6: 0.04	Total lipid: 0.04	Calcium: 0.03	Histidine: 0.03	Vitamin A: 0.03	Vitamin B12: 0.0	Vitamin K: 0.0	Vitamin D: 0.0	Linoleic acid: 0.0	alpha-Linolenic acid: 0.0
	20001	Amaranth, uncooked	0.39	Manganese: 0.24	Iron: 0.22	Magnesium: 0.15	Zinc: 0.15	Phosphorus: 0.14	Carbohydrate: 0.12	Pantothenic acid: 0.11	Copper: 0.1	Selenium: 0.1	Calcium: 0.09	Choline: 0.09	Folate: 0.08	Histidine: 0.08	Vitamin B6: 0.07	Valine: 0.07	Isoleucine: 0.07	Threonine: 0.07	Tryptophan: 0.07	Protein: 0.06	Phenylalanine: 0.06	Fiber: 0.06	Leucine: 0.06	Lysine: 0.06	Methionine: 0.05	Total lipid: 0.05	Niacin: 0.05	Potassium: 0.04	Thiamin: 0.03	Riboflavin: 0.03	Vitamin E: 0.02	alpha-Linolenic acid: 0.01	Vitamin C: 0.01	Vitamin B12: 0.0	Vitamin K: 0.0	Vitamin A: 0.0	Vitamin D: 0.0	Linoleic acid: 0.0
	16055	Carob flour	0.39	Fiber: 0.44	Calcium: 0.36	Carbohydrate: 0.31	Copper: 0.22	Iron: 0.18	Riboflavin: 0.17	Potassium: 0.14	Vitamin B6: 0.11	Zinc: 0.1	Valine: 0.1	Manganese: 0.09	Magnesium: 0.08	Threonine: 0.07	Folate: 0.07	Niacin: 0.07	Leucine: 0.07	Selenium: 0.06	Histidine: 0.06	Isoleucine: 0.06	Protein: 0.05	Phosphorus: 0.05	Vitamin E: 0.04	Methionine: 0.04	Tryptophan: 0.04	Phenylalanine: 0.04	Thiamin: 0.04	Choline: 0.04	Lysine: 0.03	Total lipid: 0.01	Pantothenic acid: 0.01	Vitamin A: 0.0	Vitamin C: 0.0	Vitamin B12: 0.0	Vitamin K: 0.0	Vitamin D: 0.0	Linoleic acid: 0.0	alpha-Linolenic acid: 0.0
	16032	Beans, kidney, red, mature seeds, raw	0.39	Folate: 0.34	Iron: 0.2	Thiamin: 0.17	Copper: 0.17	Zinc: 0.17	Phenylalanine: 0.15	Fiber: 0.14	Histidine: 0.13	Carbohydrate: 0.13	Leucine: 0.13	Valine: 0.13	Phosphorus: 0.13	Threonine: 0.12	Isoleucine: 0.12	Lysine: 0.12	Protein: 0.12	Potassium: 0.12	Tryptophan: 0.11	Magnesium: 0.11	Manganese: 0.1	Choline: 0.1	Niacin: 0.09	Methionine: 0.08	Vitamin B6: 0.06	Pantothenic acid: 0.06	Calcium: 0.05	Riboflavin: 0.04	Selenium: 0.02	Vitamin C: 0.01	Total lipid: 0.01	Vitamin E: 0.01	Vitamin K: 0.01	Vitamin B12: 0.0	Vitamin A: 0.0	Vitamin D: 0.0	Linoleic acid: 0.0	alpha-Linolenic acid: 0.0
	20061	Rice flour, white	0.39	Carbohydrate: 0.47	Manganese: 0.25	Vitamin B6: 0.23	Pantothenic acid: 0.2	Selenium: 0.18	Thiamin: 0.14	Niacin: 0.13	Zinc: 0.12	Phenylalanine: 0.1	Valine: 0.1	Fiber: 0.09	Methionine: 0.09	Leucine: 0.09	Copper: 0.09	Tryptophan: 0.08	Histidine: 0.08	Isoleucine: 0.08	Protein: 0.08	Threonine: 0.07	Magnesium: 0.07	Phosphorus: 0.07	Lysine: 0.04	Iron: 0.03	Total lipid: 0.03	Potassium: 0.03	Choline: 0.02	Calcium: 0.02	Riboflavin: 0.02	Folate: 0.01	Vitamin E: 0.01	Vitamin C: 0.0	Vitamin B12: 0.0	Vitamin K: 0.0	Vitamin A: 0.0	Vitamin D: 0.0	Linoleic acid: 0.0	alpha-Linolenic acid: 0.0
	ND	Black beans	0.39	Folate: 0.34	Thiamin: 0.21	Copper: 0.19	Iron: 0.18	Zinc: 0.15	Fiber: 0.13	Phenylalanine: 0.13	Carbohydrate: 0.12	Histidine: 0.11	Magnesium: 0.11	Potassium: 0.11	Leucine: 0.11	Phosphorus: 0.11	Threonine: 0.11	Valine: 0.11	Isoleucine: 0.11	Lysine: 0.1	Protein: 0.1	Tryptophan: 0.1	Choline: 0.09	Manganese: 0.08	Niacin: 0.07	Methionine: 0.07	Calcium: 0.07	Pantothenic acid: 0.06	Vitamin B6: 0.04	Riboflavin: 0.03	Selenium: 0.02	Total lipid: 0.01	Vitamin E: 0.01	Vitamin K: 0.0	Vitamin C: 0.0	Vitamin B12: 0.0	Vitamin A: 0.0	Vitamin D: 0.0	Linoleic acid: 0.0	alpha-Linolenic acid: 0.0
	11215	Garlic, raw†	0.39	Manganese: 0.21	Vitamin B6: 0.2	Calcium: 0.18	Selenium: 0.14	Zinc: 0.11	Carbohydrate: 0.1	Iron: 0.1	Copper: 0.1	Vitamin C: 0.1	Thiamin: 0.09	Pantothenic acid: 0.07	Phosphorus: 0.07	Potassium: 0.06	Choline: 0.05	Valine: 0.05	Protein: 0.05	Isoleucine: 0.05	Tryptophan: 0.04	Histidine: 0.04	Lysine: 0.04	Phenylalanine: 0.04	Niacin: 0.04	Leucine: 0.04	Threonine: 0.04	Methionine: 0.03	Fiber: 0.03	Magnesium: 0.03	Riboflavin: 0.03	Total lipid: 0.01	Vitamin K: 0.01	Folate: 0.01	Vitamin E: 0.0	Vitamin B12: 0.0	Vitamin A: 0.0	Vitamin D: 0.0	Linoleic acid: 0.0	alpha-Linolenic acid: 0.0
	11663	Seaweed, agar, dried	0.39	Iron: 0.32	Folate: 0.3	Magnesium: 0.27	Manganese: 0.21	Calcium: 0.2	Zinc: 0.2	Pantothenic acid: 0.13	Copper: 0.1	Carbohydrate: 0.09	Vitamin E: 0.08	Potassium: 0.06	Choline: 0.05	Fiber: 0.05	Vitamin K: 0.03	Vitamin B6: 0.03	Selenium: 0.03	Riboflavin: 0.03	Protein: 0.02	Phosphorus: 0.01	Thiamin: 0.0	Niacin: 0.0	Total lipid: 0.0	Histidine: 0.0	Vitamin C: 0.0	Vitamin B12: 0.0	Vitamin A: 0.0	Vitamin D: 0.0	Linoleic acid: 0.0	alpha-Linolenic acid: 0.0	Tryptophan: 0.0	Threonine: 0.0	Isoleucine: 0.0	Leucine: 0.0	Lysine: 0.0	Methionine: 0.0	Phenylalanine: 0.0	Valine: 0.0
	ND	Cranberry, pink, white beans	0.39	Folate: 0.35	Thiamin: 0.18	Iron: 0.17	Fiber: 0.16	Copper: 0.15	Zinc: 0.15	Phenylalanine: 0.13	Magnesium: 0.11	Histidine: 0.11	Phosphorus: 0.11	Carbohydrate: 0.11	Leucine: 0.11	Threonine: 0.11	Valine: 0.11	Isoleucine: 0.11	Potassium: 0.11	Lysine: 0.1	Protein: 0.1	Tryptophan: 0.1	Manganese: 0.09	Choline: 0.08	Selenium: 0.08	Methionine: 0.07	Calcium: 0.07	Niacin: 0.07	Vitamin B6: 0.06	Pantothenic acid: 0.06	Riboflavin: 0.03	Total lipid: 0.01	Vitamin E: 0.01	Vitamin K: 0.0	Vitamin C: 0.0	Vitamin B12: 0.0	Vitamin A: 0.0	Vitamin D: 0.0	Linoleic acid: 0.0	alpha-Linolenic acid: 0.0
	20466	Semolina, unenriched	0.38	Carbohydrate: 0.58	Folate: 0.32	Thiamin: 0.31	Niacin: 0.26	Phenylalanine: 0.23	Tryptophan: 0.23	Pantothenic acid: 0.21	Zinc: 0.21	Protein: 0.2	Isoleucine: 0.19	Leucine: 0.19	Valine: 0.19	Manganese: 0.18	Fiber: 0.18	Histidine: 0.18	Methionine: 0.16	Copper: 0.16	Threonine: 0.15	Phosphorus: 0.14	Iron: 0.13	Magnesium: 0.13	Vitamin B6: 0.09	Potassium: 0.08	Riboflavin: 0.07	Lysine: 0.07	Calcium: 0.03	Total lipid: 0.03	Vitamin C: 0.0	Vitamin B12: 0.0	Choline: 0.0	Vitamin K: 0.0	Selenium: 0.0	Vitamin A: 0.0	Vitamin E: 0.0	Vitamin D: 0.0	Linoleic acid: 0.0	alpha-Linolenic acid: 0.0
	9236	Peaches, raw†	0.38	Carbohydrate: 0.22	Potassium: 0.18	Vitamin C: 0.17	Fiber: 0.17	Copper: 0.17	Vitamin E: 0.16	Pantothenic acid: 0.15	Niacin: 0.14	Vitamin A: 0.13	Zinc: 0.12	Thiamin: 0.1	Iron: 0.1	Choline: 0.1	Magnesium: 0.08	Riboflavin: 0.07	Phosphorus: 0.07	Manganese: 0.07	Folate: 0.06	Protein: 0.06	Tryptophan: 0.05	Vitamin B6: 0.05	Calcium: 0.05	Histidine: 0.03	Vitamin K: 0.03	Valine: 0.03	Methionine: 0.03	Phenylalanine: 0.03	Lysine: 0.03	Isoleucine: 0.03	Threonine: 0.03	Leucine: 0.02	Total lipid: 0.02	Selenium: 0.01	Vitamin B12: 0.0	Vitamin D: 0.0	Linoleic acid: 0.0	alpha-Linolenic acid: 0.0
	20005	Barley, pearled, raw	0.38	Selenium: 0.27	Carbohydrate: 0.25	Fiber: 0.21	Zinc: 0.19	Manganese: 0.17	Niacin: 0.15	Copper: 0.15	Iron: 0.13	Tryptophan: 0.11	Phenylalanine: 0.11	Phosphorus: 0.11	Magnesium: 0.1	Thiamin: 0.1	Valine: 0.09	Protein: 0.09	Histidine: 0.08	Methionine: 0.08	Leucine: 0.08	Choline: 0.08	Vitamin B6: 0.08	Isoleucine: 0.08	Threonine: 0.08	Lysine: 0.05	Potassium: 0.05	Pantothenic acid: 0.05	Folate: 0.04	Riboflavin: 0.04	Calcium: 0.03	Total lipid: 0.01	Vitamin K: 0.0	Vitamin A: 0.0	Vitamin E: 0.0	Vitamin C: 0.0	Vitamin B12: 0.0	Vitamin D: 0.0	Linoleic acid: 0.0	alpha-Linolenic acid: 0.0
	12100	Nuts, chestnuts, european, dried, peeled	0.38	Carbohydrate: 0.48	Folate: 0.33	Vitamin B6: 0.3	Copper: 0.3	Thiamin: 0.28	Potassium: 0.25	Manganese: 0.25	Pantothenic acid: 0.24	Iron: 0.19	Magnesium: 0.15	Vitamin C: 0.12	Calcium: 0.11	Phosphorus: 0.1	Valine: 0.08	Total lipid: 0.08	Histidine: 0.07	Methionine: 0.07	Phenylalanine: 0.07	Tryptophan: 0.07	Niacin: 0.07	Protein: 0.07	Isoleucine: 0.06	Threonine: 0.06	Zinc: 0.06	Lysine: 0.06	Leucine: 0.05	Riboflavin: 0.04	Vitamin B12: 0.0	Fiber: 0.0	Choline: 0.0	Vitamin K: 0.0	Selenium: 0.0	Vitamin A: 0.0	Vitamin E: 0.0	Vitamin D: 0.0	Linoleic acid: 0.0	alpha-Linolenic acid: 0.0
	16042	Beans, pinto, mature seeds, raw	0.37	Folate: 0.32	Copper: 0.14	Thiamin: 0.14	Selenium: 0.14	Iron: 0.11	Fiber: 0.11	Phenylalanine: 0.1	Zinc: 0.1	Magnesium: 0.09	Carbohydrate: 0.09	Phosphorus: 0.09	Histidine: 0.09	Potassium: 0.09	Leucine: 0.09	Isoleucine: 0.08	Threonine: 0.08	Lysine: 0.08	Valine: 0.08	Protein: 0.08	Tryptophan: 0.07	Manganese: 0.07	Choline: 0.07	Vitamin B6: 0.05	Methionine: 0.05	Niacin: 0.05	Calcium: 0.05	Pantothenic acid: 0.05	Riboflavin: 0.03	Vitamin C: 0.01	Total lipid: 0.01	Vitamin E: 0.0	Vitamin K: 0.0	Vitamin B12: 0.0	Vitamin A: 0.0	Vitamin D: 0.0	Linoleic acid: 0.0	alpha-Linolenic acid: 0.0
	20130	Barley flour or meal	0.37	Selenium: 0.28	Carbohydrate: 0.2	Niacin: 0.17	Zinc: 0.17	Thiamin: 0.15	Fiber: 0.14	Phosphorus: 0.13	Iron: 0.13	Manganese: 0.12	Copper: 0.12	Phenylalanine: 0.11	Tryptophan: 0.11	Magnesium: 0.11	Vitamin B6: 0.09	Valine: 0.09	Methionine: 0.09	Protein: 0.09	Histidine: 0.09	Leucine: 0.09	Isoleucine: 0.08	Threonine: 0.08	Choline: 0.08	Lysine: 0.06	Potassium: 0.04	Riboflavin: 0.03	Calcium: 0.03	Vitamin E: 0.02	Pantothenic acid: 0.02	Total lipid: 0.02	Folate: 0.01	Vitamin K: 0.0	Vitamin C: 0.0	Vitamin B12: 0.0	Vitamin A: 0.0	Vitamin D: 0.0	Linoleic acid: 0.0	alpha-Linolenic acid: 0.0
	16080	Mung beans, mature seeds, raw	0.37	Folate: 0.33	Iron: 0.13	Copper: 0.13	Thiamin: 0.11	Phenylalanine: 0.11	Zinc: 0.1	Fiber: 0.09	Pantothenic acid: 0.09	Choline: 0.09	Histidine: 0.09	Magnesium: 0.09	Valine: 0.08	Carbohydrate: 0.08	Leucine: 0.08	Lysine: 0.08	Isoleucine: 0.08	Protein: 0.07	Phosphorus: 0.07	Potassium: 0.07	Tryptophan: 0.07	Threonine: 0.06	Manganese: 0.06	Niacin: 0.05	Calcium: 0.05	Methionine: 0.04	Vitamin B6: 0.03	Selenium: 0.03	Riboflavin: 0.03	Vitamin E: 0.01	Vitamin C: 0.01	Total lipid: 0.01	Vitamin K: 0.01	Vitamin A: 0.0	Vitamin B12: 0.0	Vitamin D: 0.0	Linoleic acid: 0.0	alpha-Linolenic acid: 0.0
	12099	Nuts, chestnuts, european, dried, unpeeled	0.37	Carbohydrate: 0.49	Folate: 0.36	Vitamin B6: 0.33	Fiber: 0.32	Copper: 0.31	Manganese: 0.28	Thiamin: 0.27	Potassium: 0.27	Pantothenic acid: 0.24	Iron: 0.21	Riboflavin: 0.2	Vitamin C: 0.17	Magnesium: 0.16	Phosphorus: 0.13	Calcium: 0.12	Valine: 0.1	Total lipid: 0.09	Histidine: 0.09	Methionine: 0.09	Phenylalanine: 0.09	Protein: 0.08	Tryptophan: 0.08	Isoleucine: 0.08	Threonine: 0.08	Niacin: 0.08	Lysine: 0.07	Leucine: 0.07	Zinc: 0.06	Selenium: 0.03	Vitamin B12: 0.0	Choline: 0.0	Vitamin K: 0.0	Vitamin A: 0.0	Vitamin E: 0.0	Vitamin D: 0.0	Linoleic acid: 0.0	alpha-Linolenic acid: 0.0
	9302	Raspberries, raw†	0.37	Manganese: 0.29	Fiber: 0.27	Vitamin C: 0.26	Pantothenic acid: 0.15	Iron: 0.15	Vitamin K: 0.14	Carbohydrate: 0.14	Zinc: 0.14	Folate: 0.13	Copper: 0.1	Choline: 0.1	Calcium: 0.1	Magnesium: 0.09	Potassium: 0.08	Thiamin: 0.06	Vitamin E: 0.06	Vitamin B6: 0.05	Phosphorus: 0.05	Niacin: 0.04	Riboflavin: 0.04	Protein: 0.03	Total lipid: 0.03	Vitamin A: 0.01	Selenium: 0.01	Histidine: 0.0	Vitamin B12: 0.0	Vitamin D: 0.0	Linoleic acid: 0.0	alpha-Linolenic acid: 0.0	Tryptophan: 0.0	Threonine: 0.0	Isoleucine: 0.0	Leucine: 0.0	Lysine: 0.0	Methionine: 0.0	Phenylalanine: 0.0	Valine: 0.0
	9131	Grapes, american type (slip skin), raw†	0.37	Manganese: 0.28	Vitamin K: 0.27	Carbohydrate: 0.17	Thiamin: 0.15	Vitamin B6: 0.1	Potassium: 0.09	Iron: 0.06	Riboflavin: 0.05	Calcium: 0.05	Fiber: 0.05	Copper: 0.04	Vitamin C: 0.04	Choline: 0.04	Folate: 0.02	Methionine: 0.02	Histidine: 0.02	Niacin: 0.02	Magnesium: 0.02	Vitamin A: 0.02	Protein: 0.02	Phosphorus: 0.01	Vitamin E: 0.01	Zinc: 0.01	Total lipid: 0.01	Pantothenic acid: 0.01	Threonine: 0.01	Valine: 0.01	Phenylalanine: 0.01	Tryptophan: 0.01	Lysine: 0.01	Leucine: 0.0	Isoleucine: 0.0	Selenium: 0.0	Vitamin B12: 0.0	Vitamin D: 0.0	Linoleic acid: 0.0	alpha-Linolenic acid: 0.0
	9083	Currants, european black, raw†	0.37	Vitamin C: 0.73	Iron: 0.32	Calcium: 0.29	Carbohydrate: 0.23	Vitamin E: 0.22	Pantothenic acid: 0.21	Potassium: 0.19	Manganese: 0.17	Copper: 0.15	Magnesium: 0.13	Phosphorus: 0.12	Zinc: 0.11	Thiamin: 0.11	Riboflavin: 0.08	Vitamin B6: 0.07	Vitamin A: 0.07	Protein: 0.05	Total lipid: 0.03	Niacin: 0.03	Histidine: 0.0	Vitamin B12: 0.0	Fiber: 0.0	Choline: 0.0	Vitamin K: 0.0	Folate: 0.0	Selenium: 0.0	Vitamin D: 0.0	Linoleic acid: 0.0	alpha-Linolenic acid: 0.0	Tryptophan: 0.0	Threonine: 0.0	Isoleucine: 0.0	Leucine: 0.0	Lysine: 0.0	Methionine: 0.0	Phenylalanine: 0.0	Valine: 0.0
	11211	Edamame, frozen, unprepared†	0.37	Folate: 0.4	Vitamin K: 0.19	Manganese: 0.14	Choline: 0.13	Zinc: 0.12	Iron: 0.12	Lysine: 0.1	Phenylalanine: 0.1	Copper: 0.09	Histidine: 0.09	Tryptophan: 0.09	Leucine: 0.09	Protein: 0.08	Thiamin: 0.08	Riboflavin: 0.08	Phosphorus: 0.08	Threonine: 0.08	Magnesium: 0.08	Pantothenic acid: 0.07	Fiber: 0.07	Potassium: 0.07	Isoleucine: 0.07	Niacin: 0.06	Calcium: 0.06	Valine: 0.06	Methionine: 0.06	Total lipid: 0.06	Vitamin B6: 0.04	Vitamin C: 0.04	Carbohydrate: 0.03	Vitamin E: 0.02	Vitamin B12: 0.0	Selenium: 0.0	Vitamin A: 0.0	Vitamin D: 0.0	Linoleic acid: 0.0	alpha-Linolenic acid: 0.0
	16056	Chickpeas (garbanzo beans, bengal gram), mature seeds, raw	0.37	Folate: 0.34	Iron: 0.14	Zinc: 0.14	Manganese: 0.14	Copper: 0.14	Fiber: 0.12	Thiamin: 0.1	Choline: 0.1	Phenylalanine: 0.09	Carbohydrate: 0.09	Pantothenic acid: 0.09	Histidine: 0.08	Phosphorus: 0.08	Isoleucine: 0.08	Lysine: 0.07	Leucine: 0.07	Protein: 0.07	Threonine: 0.07	Valine: 0.07	Magnesium: 0.06	Tryptophan: 0.06	Vitamin B6: 0.06	Potassium: 0.06	Calcium: 0.05	Methionine: 0.05	Niacin: 0.04	Selenium: 0.04	Total lipid: 0.03	Riboflavin: 0.03	Vitamin E: 0.01	Vitamin K: 0.01	Vitamin C: 0.01	Vitamin A: 0.0	Vitamin B12: 0.0	Vitamin D: 0.0	Linoleic acid: 0.0	alpha-Linolenic acid: 0.0
	16062	Cowpeas, common (blackeyes, crowder, southern), mature seeds, raw	0.37	Folate: 0.34	Iron: 0.16	Thiamin: 0.15	Zinc: 0.12	Copper: 0.12	Phenylalanine: 0.11	Histidine: 0.09	Magnesium: 0.09	Choline: 0.09	Manganese: 0.08	Phosphorus: 0.08	Leucine: 0.08	Carbohydrate: 0.08	Lysine: 0.08	Valine: 0.08	Isoleucine: 0.08	Tryptophan: 0.08	Threonine: 0.08	Protein: 0.08	Pantothenic acid: 0.07	Fiber: 0.06	Potassium: 0.06	Niacin: 0.06	Methionine: 0.05	Calcium: 0.04	Selenium: 0.04	Vitamin B6: 0.03	Riboflavin: 0.03	Vitamin E: 0.01	Total lipid: 0.01	Vitamin K: 0.0	Vitamin C: 0.0	Vitamin A: 0.0	Vitamin B12: 0.0	Vitamin D: 0.0	Linoleic acid: 0.0	alpha-Linolenic acid: 0.0
	9140	Guavas, strawberry, raw†	0.37	Carbohydrate: 0.47	Fiber: 0.45	Vitamin C: 0.4	Potassium: 0.32	Magnesium: 0.15	Calcium: 0.14	Thiamin: 0.13	Niacin: 0.13	Phosphorus: 0.1	Riboflavin: 0.09	Iron: 0.09	Total lipid: 0.06	Vitamin A: 0.05	Threonine: 0.05	Protein: 0.04	Leucine: 0.04	Isoleucine: 0.04	Tryptophan: 0.04	Valine: 0.03	Lysine: 0.02	Methionine: 0.02	Histidine: 0.02	Phenylalanine: 0.0	Pantothenic acid: 0.0	Vitamin B6: 0.0	Vitamin B12: 0.0	Choline: 0.0	Vitamin K: 0.0	Folate: 0.0	Zinc: 0.0	Copper: 0.0	Manganese: 0.0	Selenium: 0.0	Vitamin E: 0.0	Vitamin D: 0.0	Linoleic acid: 0.0	alpha-Linolenic acid: 0.0
	11298	Parsnips, raw†	0.37	Vitamin K: 0.63	Folate: 0.4	Manganese: 0.28	Pantothenic acid: 0.26	Fiber: 0.25	Vitamin C: 0.23	Carbohydrate: 0.21	Potassium: 0.2	Zinc: 0.2	Vitamin E: 0.19	Thiamin: 0.18	Copper: 0.16	Iron: 0.14	Calcium: 0.14	Magnesium: 0.14	Vitamin B6: 0.12	Phosphorus: 0.12	Riboflavin: 0.08	Selenium: 0.06	Niacin: 0.06	Protein: 0.04	Total lipid: 0.01	Histidine: 0.0	Vitamin B12: 0.0	Choline: 0.0	Vitamin A: 0.0	Vitamin D: 0.0	Linoleic acid: 0.0	alpha-Linolenic acid: 0.0	Tryptophan: 0.0	Threonine: 0.0	Isoleucine: 0.0	Leucine: 0.0	Lysine: 0.0	Methionine: 0.0	Phenylalanine: 0.0	Valine: 0.0
	20011	Buckwheat flour, whole-groat	0.36	Zinc: 0.19	Magnesium: 0.18	Manganese: 0.18	Iron: 0.15	Carbohydrate: 0.15	Thiamin: 0.13	Copper: 0.12	Niacin: 0.12	Phosphorus: 0.1	Fiber: 0.1	Vitamin B6: 0.09	Choline: 0.08	Tryptophan: 0.08	Valine: 0.08	Histidine: 0.07	Protein: 0.07	Threonine: 0.07	Folate: 0.07	Phenylalanine: 0.07	Isoleucine: 0.07	Leucine: 0.06	Potassium: 0.06	Lysine: 0.05	Methionine: 0.04	Pantothenic acid: 0.04	Riboflavin: 0.04	Selenium: 0.03	Calcium: 0.03	Total lipid: 0.02	Vitamin E: 0.01	Vitamin K: 0.01	Vitamin C: 0.0	Vitamin B12: 0.0	Vitamin A: 0.0	Vitamin D: 0.0	Linoleic acid: 0.0	alpha-Linolenic acid: 0.0
	11048	Beans, pinto, immature seeds, frozen, unprepared†	0.36	Carbohydrate: 0.42	Thiamin: 0.42	Iron: 0.39	Potassium: 0.33	Folate: 0.32	Fiber: 0.31	Manganese: 0.25	Magnesium: 0.23	Zinc: 0.23	Protein: 0.23	Vitamin B6: 0.23	Calcium: 0.19	Phosphorus: 0.18	Pantothenic acid: 0.17	Riboflavin: 0.15	Copper: 0.14	Niacin: 0.06	Selenium: 0.05	Total lipid: 0.02	Vitamin C: 0.02	Histidine: 0.0	Vitamin B12: 0.0	Choline: 0.0	Vitamin K: 0.0	Vitamin A: 0.0	Vitamin E: 0.0	Vitamin D: 0.0	Linoleic acid: 0.0	alpha-Linolenic acid: 0.0	Tryptophan: 0.0	Threonine: 0.0	Isoleucine: 0.0	Leucine: 0.0	Lysine: 0.0	Methionine: 0.0	Phenylalanine: 0.0	Valine: 0.0
	20088	Wild rice, raw	0.35	Zinc: 0.33	Carbohydrate: 0.17	Phosphorus: 0.16	Magnesium: 0.16	Copper: 0.16	Niacin: 0.15	Manganese: 0.13	Methionine: 0.13	Folate: 0.12	Valine: 0.12	Phenylalanine: 0.11	Histidine: 0.11	Isoleucine: 0.1	Pantothenic acid: 0.1	Protein: 0.1	Tryptophan: 0.1	Leucine: 0.09	Vitamin B6: 0.08	Threonine: 0.08	Iron: 0.08	Fiber: 0.08	Riboflavin: 0.07	Lysine: 0.06	Choline: 0.06	Thiamin: 0.05	Potassium: 0.05	Vitamin E: 0.03	Selenium: 0.02	Calcium: 0.01	Total lipid: 0.01	Vitamin K: 0.0	Vitamin A: 0.0	Vitamin C: 0.0	Vitamin B12: 0.0	Vitamin D: 0.0	Linoleic acid: 0.0	alpha-Linolenic acid: 0.0
	9113	Grapefruit, raw, pink and red, California and Arizona†	0.35	Vitamin C: 0.64	Carbohydrate: 0.4	Pantothenic acid: 0.35	Potassium: 0.28	Folate: 0.26	Thiamin: 0.21	Vitamin B6: 0.18	Vitamin A: 0.17	Copper: 0.14	Calcium: 0.14	Magnesium: 0.13	Riboflavin: 0.08	Zinc: 0.08	Niacin: 0.07	Phenylalanine: 0.07	Phosphorus: 0.07	Iron: 0.06	Protein: 0.05	Tryptophan: 0.05	Manganese: 0.04	Methionine: 0.03	Threonine: 0.02	Valine: 0.02	Histidine: 0.02	Lysine: 0.02	Total lipid: 0.01	Isoleucine: 0.01	Leucine: 0.01	Vitamin B12: 0.0	Fiber: 0.0	Choline: 0.0	Vitamin K: 0.0	Selenium: 0.0	Vitamin E: 0.0	Vitamin D: 0.0	Linoleic acid: 0.0	alpha-Linolenic acid: 0.0
	20067	Sorghum	0.35	Carbohydrate: 0.45	Iron: 0.28	Leucine: 0.26	Thiamin: 0.21	Phosphorus: 0.2	Niacin: 0.19	Phenylalanine: 0.18	Fiber: 0.18	Valine: 0.18	Isoleucine: 0.16	Tryptophan: 0.16	Protein: 0.16	Histidine: 0.15	Threonine: 0.14	Methionine: 0.13	Potassium: 0.1	Riboflavin: 0.09	Total lipid: 0.07	Lysine: 0.07	Calcium: 0.04	Vitamin C: 0.0	Pantothenic acid: 0.0	Vitamin B6: 0.0	Vitamin B12: 0.0	Choline: 0.0	Vitamin K: 0.0	Magnesium: 0.0	Folate: 0.0	Zinc: 0.0	Copper: 0.0	Manganese: 0.0	Selenium: 0.0	Vitamin A: 0.0	Vitamin E: 0.0	Vitamin D: 0.0	Linoleic acid: 0.0	alpha-Linolenic acid: 0.0
	11400	Potatoes, frozen, whole, unprepared†	0.35	Thiamin: 0.24	Carbohydrate: 0.21	Iron: 0.2	Vitamin B6: 0.19	Potassium: 0.17	Pantothenic acid: 0.17	Niacin: 0.16	Vitamin C: 0.16	Copper: 0.13	Manganese: 0.12	Zinc: 0.11	Choline: 0.1	Folate: 0.09	Tryptophan: 0.08	Valine: 0.08	Fiber: 0.08	Phenylalanine: 0.07	Protein: 0.07	Isoleucine: 0.07	Histidine: 0.06	Threonine: 0.06	Lysine: 0.06	Magnesium: 0.06	Leucine: 0.06	Phosphorus: 0.06	Methionine: 0.05	Riboflavin: 0.04	Calcium: 0.03	Vitamin K: 0.01	Selenium: 0.01	Total lipid: 0.01	Vitamin E: 0.0	Vitamin B12: 0.0	Vitamin A: 0.0	Vitamin D: 0.0	Linoleic acid: 0.0	alpha-Linolenic acid: 0.0
	20648	Sorghum flour	0.35	Carbohydrate: 0.4	Manganese: 0.26	Magnesium: 0.23	Niacin: 0.23	Phosphorus: 0.21	Pantothenic acid: 0.21	Iron: 0.2	Zinc: 0.2	Thiamin: 0.19	Leucine: 0.17	Fiber: 0.17	Vitamin B6: 0.16	Selenium: 0.16	Copper: 0.15	Phenylalanine: 0.13	Linoleic acid: 0.13	Tryptophan: 0.12	Protein: 0.11	Threonine: 0.11	Valine: 0.1	Isoleucine: 0.1	Methionine: 0.09	Histidine: 0.09	Potassium: 0.08	Folate: 0.06	Total lipid: 0.06	alpha-Linolenic acid: 0.05	Vitamin E: 0.05	Riboflavin: 0.04	Lysine: 0.03	Calcium: 0.02	Vitamin K: 0.01	Vitamin C: 0.0	Vitamin B12: 0.0	Choline: 0.0	Vitamin A: 0.0	Vitamin D: 0.0
	9191	Nectarines, raw†	0.34	Carbohydrate: 0.2	Copper: 0.16	Fiber: 0.15	Potassium: 0.15	Niacin: 0.13	Pantothenic acid: 0.13	Vitamin E: 0.12	Vitamin C: 0.11	Thiamin: 0.1	Vitamin A: 0.1	Zinc: 0.1	Iron: 0.09	Choline: 0.08	Phosphorus: 0.07	Magnesium: 0.06	Folate: 0.05	Riboflavin: 0.05	Manganese: 0.05	Protein: 0.05	Calcium: 0.03	Vitamin B6: 0.03	Phenylalanine: 0.02	Total lipid: 0.02	Tryptophan: 0.02	Vitamin K: 0.02	Histidine: 0.02	Valine: 0.01	Methionine: 0.01	Lysine: 0.01	Threonine: 0.01	Isoleucine: 0.01	Leucine: 0.01	Vitamin B12: 0.0	Selenium: 0.0	Vitamin D: 0.0	Linoleic acid: 0.0	alpha-Linolenic acid: 0.0
	9107	Gooseberries, raw†	0.34	Vitamin C: 0.47	Fiber: 0.41	Carbohydrate: 0.34	Pantothenic acid: 0.29	Potassium: 0.26	Calcium: 0.23	Copper: 0.21	Manganese: 0.2	Vitamin B6: 0.2	Thiamin: 0.18	Vitamin A: 0.17	Iron: 0.16	Folate: 0.12	Magnesium: 0.11	Phosphorus: 0.11	Vitamin E: 0.11	Zinc: 0.11	Riboflavin: 0.11	Total lipid: 0.07	Protein: 0.07	Niacin: 0.07	Selenium: 0.05	Histidine: 0.0	Vitamin B12: 0.0	Choline: 0.0	Vitamin K: 0.0	Vitamin D: 0.0	Linoleic acid: 0.0	alpha-Linolenic acid: 0.0	Tryptophan: 0.0	Threonine: 0.0	Isoleucine: 0.0	Leucine: 0.0	Lysine: 0.0	Methionine: 0.0	Phenylalanine: 0.0	Valine: 0.0
	20064	Rye flour, medium	0.34	Manganese: 0.2	Carbohydrate: 0.16	Zinc: 0.13	Fiber: 0.12	Iron: 0.1	Selenium: 0.09	Thiamin: 0.09	Copper: 0.09	Phosphorus: 0.07	Phenylalanine: 0.06	Protein: 0.06	Magnesium: 0.05	Tryptophan: 0.05	Niacin: 0.05	Threonine: 0.05	Leucine: 0.05	Vitamin B6: 0.04	Pantothenic acid: 0.04	Folate: 0.04	Vitamin E: 0.04	Valine: 0.04	Histidine: 0.04	Potassium: 0.04	Isoleucine: 0.03	Methionine: 0.03	Choline: 0.03	Riboflavin: 0.02	Lysine: 0.02	Calcium: 0.02	Total lipid: 0.01	Vitamin K: 0.01	Vitamin C: 0.0	Vitamin B12: 0.0	Vitamin A: 0.0	Vitamin D: 0.0	Linoleic acid: 0.0	alpha-Linolenic acid: 0.0
	20647	Millet flour	0.34	Selenium: 0.27	Zinc: 0.23	Carbohydrate: 0.23	Copper: 0.21	Thiamin: 0.2	Niacin: 0.19	Leucine: 0.18	Iron: 0.16	Linoleic acid: 0.16	Magnesium: 0.16	Pantothenic acid: 0.16	Phosphorus: 0.15	Phenylalanine: 0.14	Manganese: 0.13	Methionine: 0.13	Tryptophan: 0.13	Valine: 0.11	Vitamin B6: 0.11	Isoleucine: 0.11	Protein: 0.1	Histidine: 0.1	Threonine: 0.09	Folate: 0.09	Fiber: 0.06	Total lipid: 0.05	Potassium: 0.04	Riboflavin: 0.03	alpha-Linolenic acid: 0.02	Lysine: 0.02	Calcium: 0.01	Vitamin E: 0.01	Vitamin K: 0.0	Vitamin C: 0.0	Vitamin B12: 0.0	Choline: 0.0	Vitamin A: 0.0	Vitamin D: 0.0
	9264	Persimmons, japanese, dried	0.33	Carbohydrate: 0.29	Fiber: 0.22	Manganese: 0.22	Copper: 0.17	Potassium: 0.14	Magnesium: 0.05	Iron: 0.05	Phosphorus: 0.05	Zinc: 0.05	Vitamin A: 0.04	Calcium: 0.03	Tryptophan: 0.02	Threonine: 0.02	Riboflavin: 0.02	Niacin: 0.02	Phenylalanine: 0.02	Valine: 0.01	Isoleucine: 0.01	Protein: 0.01	Leucine: 0.01	Lysine: 0.01	Histidine: 0.01	Total lipid: 0.01	Methionine: 0.01	Vitamin C: 0.0	Thiamin: 0.0	Pantothenic acid: 0.0	Vitamin B6: 0.0	Vitamin B12: 0.0	Choline: 0.0	Vitamin K: 0.0	Folate: 0.0	Selenium: 0.0	Vitamin E: 0.0	Vitamin D: 0.0	Linoleic acid: 0.0	alpha-Linolenic acid: 0.0
	9114	Grapefruit, raw, pink and red, Florida†	0.33	Vitamin C: 0.54	Pantothenic acid: 0.28	Carbohydrate: 0.25	Potassium: 0.19	Thiamin: 0.18	Folate: 0.16	Fiber: 0.16	Calcium: 0.15	Copper: 0.15	Selenium: 0.15	Vitamin A: 0.13	Vitamin B6: 0.13	Magnesium: 0.09	Iron: 0.07	Zinc: 0.06	Phenylalanine: 0.06	Niacin: 0.06	Riboflavin: 0.06	Protein: 0.05	Phosphorus: 0.04	Tryptophan: 0.04	Methionine: 0.02	Histidine: 0.02	Threonine: 0.02	Valine: 0.02	Lysine: 0.02	Manganese: 0.02	Isoleucine: 0.01	Leucine: 0.01	Total lipid: 0.01	Vitamin B12: 0.0	Choline: 0.0	Vitamin K: 0.0	Vitamin E: 0.0	Vitamin D: 0.0	Linoleic acid: 0.0	alpha-Linolenic acid: 0.0
	9014	Apples, frozen, unsweetened, unheated†	0.33	Carbohydrate: 0.36	Manganese: 0.19	Fiber: 0.18	Copper: 0.16	Potassium: 0.13	Vitamin B6: 0.11	Iron: 0.08	Pantothenic acid: 0.07	Thiamin: 0.06	Zinc: 0.04	Calcium: 0.04	Riboflavin: 0.04	Magnesium: 0.03	Total lipid: 0.03	Phosphorus: 0.03	Protein: 0.02	Isoleucine: 0.02	Tryptophan: 0.02	Valine: 0.02	Threonine: 0.02	Niacin: 0.02	Selenium: 0.02	Folate: 0.02	Lysine: 0.02	Leucine: 0.02	Phenylalanine: 0.01	Histidine: 0.01	Methionine: 0.01	Vitamin C: 0.0	Vitamin B12: 0.0	Choline: 0.0	Vitamin K: 0.0	Vitamin A: 0.0	Vitamin E: 0.0	Vitamin D: 0.0	Linoleic acid: 0.0	alpha-Linolenic acid: 0.0
	16144	Lentils, pink, raw	0.33	Copper: 0.34	Zinc: 0.29	Folate: 0.27	Iron: 0.26	Phenylalanine: 0.2	Thiamin: 0.2	Histidine: 0.19	Isoleucine: 0.18	Valine: 0.18	Lysine: 0.18	Leucine: 0.18	Protein: 0.18	Threonine: 0.17	Carbohydrate: 0.16	Manganese: 0.16	Fiber: 0.15	Phosphorus: 0.14	Tryptophan: 0.14	Vitamin B6: 0.1	Niacin: 0.1	Magnesium: 0.09	Methionine: 0.08	Selenium: 0.08	Potassium: 0.07	Pantothenic acid: 0.03	Riboflavin: 0.03	Calcium: 0.03	Total lipid: 0.02	Vitamin C: 0.0	Vitamin A: 0.0	Vitamin B12: 0.0	Choline: 0.0	Vitamin K: 0.0	Vitamin E: 0.0	Vitamin D: 0.0	Linoleic acid: 0.0	alpha-Linolenic acid: 0.0
	9318	Strawberries, frozen, unsweetened†	0.33	Vitamin C: 0.48	Iron: 0.23	Manganese: 0.22	Carbohydrate: 0.18	Fiber: 0.17	Folate: 0.16	Potassium: 0.12	Calcium: 0.1	Copper: 0.1	Pantothenic acid: 0.09	Choline: 0.08	Zinc: 0.08	Magnesium: 0.08	Thiamin: 0.07	Niacin: 0.07	Riboflavin: 0.06	Vitamin K: 0.04	Vitamin B6: 0.04	Phosphorus: 0.04	Vitamin E: 0.04	Selenium: 0.04	Protein: 0.02	Tryptophan: 0.02	Histidine: 0.02	Threonine: 0.02	Leucine: 0.01	Phenylalanine: 0.01	Valine: 0.01	Vitamin A: 0.01	Lysine: 0.01	Isoleucine: 0.01	Total lipid: 0.01	Methionine: 0.0	Vitamin B12: 0.0	Vitamin D: 0.0	Linoleic acid: 0.0	alpha-Linolenic acid: 0.0
	20138	Kamut, uncooked	0.33	Selenium: 0.28	Manganese: 0.18	Zinc: 0.18	Thiamin: 0.14	Iron: 0.12	Carbohydrate: 0.11	Copper: 0.11	Phosphorus: 0.1	Niacin: 0.09	Magnesium: 0.09	Phenylalanine: 0.08	Histidine: 0.07	Leucine: 0.07	Fiber: 0.07	Valine: 0.07	Protein: 0.07	Isoleucine: 0.07	Pantothenic acid: 0.06	Methionine: 0.06	Threonine: 0.06	Tryptophan: 0.05	Vitamin B6: 0.03	Potassium: 0.03	Lysine: 0.03	Choline: 0.03	Riboflavin: 0.03	alpha-Linolenic acid: 0.01	Vitamin E: 0.01	Total lipid: 0.01	Calcium: 0.01	Vitamin K: 0.0	Vitamin A: 0.0	Vitamin C: 0.0	Vitamin B12: 0.0	Folate: 0.0	Vitamin D: 0.0	Linoleic acid: 0.0
	11444	Seaweed, irishmoss, raw†	0.33	Iron: 0.39	Folate: 0.32	Zinc: 0.24	Magnesium: 0.21	Riboflavin: 0.16	Phosphorus: 0.11	Copper: 0.09	Calcium: 0.08	Manganese: 0.07	Vitamin E: 0.06	Carbohydrate: 0.05	Choline: 0.04	Pantothenic acid: 0.03	Fiber: 0.03	Vitamin B6: 0.02	Vitamin K: 0.02	Protein: 0.02	Niacin: 0.02	Potassium: 0.01	Vitamin C: 0.01	Thiamin: 0.01	Selenium: 0.01	Vitamin A: 0.01	Total lipid: 0.0	Histidine: 0.0	Vitamin B12: 0.0	Vitamin D: 0.0	Linoleic acid: 0.0	alpha-Linolenic acid: 0.0	Tryptophan: 0.0	Threonine: 0.0	Isoleucine: 0.0	Leucine: 0.0	Lysine: 0.0	Methionine: 0.0	Phenylalanine: 0.0	Valine: 0.0
	9057	Boysenberries, frozen, unsweetened†	0.32	Folate: 0.36	Manganese: 0.28	Fiber: 0.25	Iron: 0.19	Vitamin K: 0.18	Carbohydrate: 0.16	Pantothenic acid: 0.13	Calcium: 0.12	Thiamin: 0.11	Copper: 0.11	Choline: 0.09	Zinc: 0.09	Potassium: 0.08	Magnesium: 0.08	Vitamin E: 0.07	Niacin: 0.06	Vitamin C: 0.06	Vitamin B6: 0.06	Phosphorus: 0.05	Riboflavin: 0.04	Protein: 0.04	Total lipid: 0.01	Vitamin A: 0.01	Selenium: 0.01	Histidine: 0.0	Vitamin B12: 0.0	Vitamin D: 0.0	Linoleic acid: 0.0	alpha-Linolenic acid: 0.0	Tryptophan: 0.0	Threonine: 0.0	Isoleucine: 0.0	Leucine: 0.0	Lysine: 0.0	Methionine: 0.0	Phenylalanine: 0.0	Valine: 0.0
	16083	Mungo beans, mature seeds, raw	0.32	Copper: 0.27	Folate: 0.26	Iron: 0.25	Zinc: 0.24	Magnesium: 0.24	Phenylalanine: 0.21	Fiber: 0.21	Isoleucine: 0.19	Valine: 0.18	Leucine: 0.18	Histidine: 0.18	Protein: 0.16	Phosphorus: 0.16	Manganese: 0.16	Lysine: 0.16	Threonine: 0.15	Carbohydrate: 0.15	Tryptophan: 0.15	Methionine: 0.12	Thiamin: 0.11	Potassium: 0.11	Niacin: 0.1	Calcium: 0.1	Pantothenic acid: 0.08	Selenium: 0.07	Riboflavin: 0.07	Vitamin B6: 0.07	Total lipid: 0.02	Vitamin A: 0.0	Vitamin C: 0.0	Vitamin B12: 0.0	Choline: 0.0	Vitamin K: 0.0	Vitamin E: 0.0	Vitamin D: 0.0	Linoleic acid: 0.0	alpha-Linolenic acid: 0.0
	11442	Seaweed, agar, raw†	0.32	Folate: 0.29	Iron: 0.21	Magnesium: 0.18	Zinc: 0.14	Manganese: 0.13	Calcium: 0.12	Pantothenic acid: 0.09	Vitamin E: 0.08	Potassium: 0.07	Copper: 0.06	Carbohydrate: 0.05	Choline: 0.03	Vitamin K: 0.02	Fiber: 0.02	Vitamin B6: 0.02	Selenium: 0.02	Riboflavin: 0.02	Protein: 0.01	Phosphorus: 0.01	Thiamin: 0.01	Niacin: 0.0	Total lipid: 0.0	Histidine: 0.0	Vitamin C: 0.0	Vitamin B12: 0.0	Vitamin A: 0.0	Vitamin D: 0.0	Linoleic acid: 0.0	alpha-Linolenic acid: 0.0	Tryptophan: 0.0	Threonine: 0.0	Isoleucine: 0.0	Leucine: 0.0	Lysine: 0.0	Methionine: 0.0	Phenylalanine: 0.0	Valine: 0.0
	ND	Wheats and triticale flour	0.32	Selenium: 0.25	Manganese: 0.18	Zinc: 0.13	Iron: 0.1	Carbohydrate: 0.1	Thiamin: 0.08	Phosphorus: 0.08	Fiber: 0.08	Copper: 0.07	Niacin: 0.07	Magnesium: 0.06	Phenylalanine: 0.05	Pantothenic acid: 0.05	Tryptophan: 0.05	Histidine: 0.05	Leucine: 0.04	Valine: 0.04	Isoleucine: 0.04	Protein: 0.04	Vitamin B6: 0.04	Methionine: 0.04	Threonine: 0.03	Folate: 0.03	Choline: 0.03	Potassium: 0.02	Lysine: 0.02	Vitamin E: 0.02	Riboflavin: 0.01	Calcium: 0.01	Total lipid: 0.01	Vitamin K: 0.0	Vitamin C: 0.0	Vitamin B12: 0.0	Vitamin A: 0.0	Vitamin D: 0.0	Linoleic acid: 0.0	alpha-Linolenic acid: 0.0
	9118	Grapefruit, raw, white, Florida†	0.31	Vitamin C: 0.66	Pantothenic acid: 0.36	Carbohydrate: 0.33	Potassium: 0.26	Thiamin: 0.25	Copper: 0.22	Folate: 0.21	Calcium: 0.18	Vitamin B6: 0.16	Magnesium: 0.13	Phenylalanine: 0.09	Zinc: 0.08	Riboflavin: 0.07	Niacin: 0.07	Protein: 0.06	Tryptophan: 0.05	Phosphorus: 0.04	Iron: 0.04	Methionine: 0.03	Threonine: 0.03	Valine: 0.03	Lysine: 0.03	Histidine: 0.03	Manganese: 0.02	Isoleucine: 0.02	Leucine: 0.02	Total lipid: 0.01	Vitamin B12: 0.0	Fiber: 0.0	Choline: 0.0	Vitamin K: 0.0	Selenium: 0.0	Vitamin A: 0.0	Vitamin E: 0.0	Vitamin D: 0.0	Linoleic acid: 0.0	alpha-Linolenic acid: 0.0
	9201	Oranges, raw, California, valencias†	0.31	Vitamin C: 0.57	Folate: 0.38	Calcium: 0.27	Carbohydrate: 0.26	Thiamin: 0.26	Fiber: 0.23	Pantothenic acid: 0.21	Potassium: 0.16	Vitamin B6: 0.11	Copper: 0.09	Vitamin A: 0.08	Riboflavin: 0.08	Magnesium: 0.08	Niacin: 0.06	Protein: 0.06	Methionine: 0.05	Phosphorus: 0.05	Valine: 0.05	Phenylalanine: 0.04	Tryptophan: 0.04	Histidine: 0.04	Lysine: 0.04	Zinc: 0.04	Isoleucine: 0.04	Iron: 0.04	Manganese: 0.03	Total lipid: 0.03	Threonine: 0.02	Leucine: 0.02	Vitamin B12: 0.0	Choline: 0.0	Vitamin K: 0.0	Selenium: 0.0	Vitamin E: 0.0	Vitamin D: 0.0	Linoleic acid: 0.0	alpha-Linolenic acid: 0.0
	20062	Rye	0.31	Manganese: 0.19	Zinc: 0.15	Carbohydrate: 0.14	Fiber: 0.13	Pantothenic acid: 0.11	Thiamin: 0.09	Phosphorus: 0.09	Iron: 0.09	Copper: 0.09	Magnesium: 0.08	Niacin: 0.08	Selenium: 0.07	Phenylalanine: 0.05	Protein: 0.05	Vitamin B6: 0.04	Riboflavin: 0.04	Potassium: 0.04	Tryptophan: 0.04	Histidine: 0.04	Choline: 0.04	Leucine: 0.04	Folate: 0.04	Threonine: 0.04	Methionine: 0.04	Valine: 0.03	Isoleucine: 0.03	Lysine: 0.02	Vitamin E: 0.02	Calcium: 0.01	Total lipid: 0.01	Vitamin K: 0.0	Vitamin A: 0.0	Vitamin C: 0.0	Vitamin B12: 0.0	Vitamin D: 0.0	Linoleic acid: 0.0	alpha-Linolenic acid: 0.0
	9316	Strawberries, raw†	0.31	Vitamin C: 0.55	Manganese: 0.27	Folate: 0.2	Fiber: 0.16	Carbohydrate: 0.15	Iron: 0.14	Potassium: 0.12	Calcium: 0.1	Pantothenic acid: 0.09	Copper: 0.09	Magnesium: 0.08	Zinc: 0.08	Choline: 0.07	Thiamin: 0.07	Niacin: 0.06	Phosphorus: 0.06	Vitamin B6: 0.06	Vitamin K: 0.04	Riboflavin: 0.03	Vitamin E: 0.03	Protein: 0.03	Tryptophan: 0.03	Threonine: 0.02	Histidine: 0.02	Leucine: 0.02	Selenium: 0.02	Phenylalanine: 0.02	Valine: 0.02	Total lipid: 0.02	Isoleucine: 0.02	Lysine: 0.02	Vitamin A: 0.01	Methionine: 0.0	Vitamin B12: 0.0	Vitamin D: 0.0	Linoleic acid: 0.0	alpha-Linolenic acid: 0.0
	ND	Oats and oat bran	0.3	Manganese: 0.23	Selenium: 0.17	Thiamin: 0.13	Zinc: 0.11	Iron: 0.1	Phosphorus: 0.1	Magnesium: 0.08	Carbohydrate: 0.08	Fiber: 0.07	Copper: 0.06	Phenylalanine: 0.06	Pantothenic acid: 0.06	Tryptophan: 0.06	Valine: 0.06	Leucine: 0.05	Isoleucine: 0.05	Histidine: 0.05	Protein: 0.05	Methionine: 0.05	Threonine: 0.04	Niacin: 0.04	Lysine: 0.04	Folate: 0.03	Total lipid: 0.03	Choline: 0.03	Potassium: 0.02	Calcium: 0.02	Riboflavin: 0.02	Vitamin B6: 0.01	Vitamin E: 0.01	Vitamin K: 0.0	Vitamin C: 0.0	Vitamin B12: 0.0	Vitamin A: 0.0	Vitamin D: 0.0	Linoleic acid: 0.0	alpha-Linolenic acid: 0.0
	35017	Blueberries, wild, frozen (Alaska Native)†	0.3	Iron: 0.35	Carbohydrate: 0.31	Riboflavin: 0.26	Calcium: 0.13	Thiamin: 0.12	Vitamin C: 0.08	Niacin: 0.08	Protein: 0.05	Histidine: 0.0	Pantothenic acid: 0.0	Vitamin B6: 0.0	Vitamin B12: 0.0	Fiber: 0.0	Choline: 0.0	Vitamin K: 0.0	Magnesium: 0.0	Phosphorus: 0.0	Potassium: 0.0	Folate: 0.0	Zinc: 0.0	Copper: 0.0	Manganese: 0.0	Selenium: 0.0	Vitamin A: 0.0	Vitamin E: 0.0	Vitamin D: 0.0	Total lipid: 0.0	Linoleic acid: 0.0	alpha-Linolenic acid: 0.0	Tryptophan: 0.0	Threonine: 0.0	Isoleucine: 0.0	Leucine: 0.0	Lysine: 0.0	Methionine: 0.0	Phenylalanine: 0.0	Valine: 0.0
	20131	Barley malt flour	0.3	Selenium: 0.32	Carbohydrate: 0.26	Iron: 0.22	Zinc: 0.22	Vitamin B6: 0.19	Niacin: 0.19	Thiamin: 0.18	Phosphorus: 0.17	Manganese: 0.16	Methionine: 0.14	Magnesium: 0.14	Copper: 0.13	Fiber: 0.13	Histidine: 0.12	Tryptophan: 0.11	Threonine: 0.11	Riboflavin: 0.11	Valine: 0.11	Leucine: 0.11	Protein: 0.11	Isoleucine: 0.1	Folate: 0.09	Lysine: 0.09	Pantothenic acid: 0.09	Phenylalanine: 0.06	Potassium: 0.04	Calcium: 0.03	Vitamin E: 0.03	Total lipid: 0.02	Vitamin K: 0.0	Vitamin C: 0.0	Vitamin A: 0.0	Vitamin B12: 0.0	Choline: 0.0	Vitamin D: 0.0	Linoleic acid: 0.0	alpha-Linolenic acid: 0.0
	ND	Kidney beans	0.3	Folate: 0.34	Copper: 0.26	Iron: 0.23	Fiber: 0.22	Zinc: 0.17	Phenylalanine: 0.17	Thiamin: 0.15	Histidine: 0.15	Threonine: 0.15	Leucine: 0.15	Valine: 0.14	Isoleucine: 0.14	Phosphorus: 0.14	Protein: 0.14	Tryptophan: 0.13	Lysine: 0.13	Magnesium: 0.13	Potassium: 0.12	Carbohydrate: 0.12	Niacin: 0.09	Methionine: 0.09	Manganese: 0.09	Calcium: 0.08	Vitamin B6: 0.07	Pantothenic acid: 0.06	Riboflavin: 0.05	Selenium: 0.02	Vitamin K: 0.02	Vitamin E: 0.01	Vitamin C: 0.01	Total lipid: 0.0	Vitamin B12: 0.0	Choline: 0.0	Vitamin A: 0.0	Vitamin D: 0.0	Linoleic acid: 0.0	alpha-Linolenic acid: 0.0
	20004	Barley, hulled	0.3	Selenium: 0.22	Thiamin: 0.19	Zinc: 0.18	Fiber: 0.16	Manganese: 0.15	Copper: 0.14	Carbohydrate: 0.14	Iron: 0.12	Niacin: 0.11	Magnesium: 0.11	Tryptophan: 0.1	Phenylalanine: 0.1	Phosphorus: 0.1	Valine: 0.08	Protein: 0.07	Leucine: 0.07	Histidine: 0.07	Methionine: 0.07	Isoleucine: 0.07	Threonine: 0.07	Riboflavin: 0.06	Vitamin B6: 0.06	Lysine: 0.04	Potassium: 0.04	Folate: 0.02	Pantothenic acid: 0.02	Vitamin E: 0.02	Calcium: 0.02	Total lipid: 0.02	Vitamin K: 0.0	Vitamin A: 0.0	Vitamin C: 0.0	Vitamin B12: 0.0	Choline: 0.0	Vitamin D: 0.0	Linoleic acid: 0.0	alpha-Linolenic acid: 0.0
	9048	Blackberries, frozen, unsweetened†	0.29	Manganese: 0.29	Vitamin K: 0.21	Fiber: 0.13	Folate: 0.13	Iron: 0.1	Carbohydrate: 0.1	Copper: 0.07	Calcium: 0.06	Magnesium: 0.05	Zinc: 0.05	Niacin: 0.05	Vitamin E: 0.05	Pantothenic acid: 0.04	Potassium: 0.04	Choline: 0.04	Thiamin: 0.03	Vitamin B6: 0.03	Vitamin C: 0.03	Riboflavin: 0.03	Phosphorus: 0.02	Protein: 0.02	Vitamin A: 0.01	Total lipid: 0.01	Selenium: 0.01	Histidine: 0.0	Vitamin B12: 0.0	Vitamin D: 0.0	Linoleic acid: 0.0	alpha-Linolenic acid: 0.0	Tryptophan: 0.0	Threonine: 0.0	Isoleucine: 0.0	Leucine: 0.0	Lysine: 0.0	Methionine: 0.0	Phenylalanine: 0.0	Valine: 0.0
	35015	Blackberries, wild, raw (Alaska Native)†	0.29	Pantothenic acid: 0.52	Copper: 0.35	Fiber: 0.29	Riboflavin: 0.27	Manganese: 0.26	Vitamin K: 0.25	Carbohydrate: 0.23	Thiamin: 0.22	Vitamin E: 0.16	Folate: 0.16	Vitamin C: 0.13	Vitamin B6: 0.11	Zinc: 0.1	Iron: 0.1	Potassium: 0.09	Total lipid: 0.09	Niacin: 0.05	Protein: 0.04	Vitamin A: 0.04	Calcium: 0.04	Magnesium: 0.04	Phosphorus: 0.03	Histidine: 0.0	Vitamin B12: 0.0	Choline: 0.0	Selenium: 0.0	Vitamin D: 0.0	Linoleic acid: 0.0	alpha-Linolenic acid: 0.0	Tryptophan: 0.0	Threonine: 0.0	Isoleucine: 0.0	Leucine: 0.0	Lysine: 0.0	Methionine: 0.0	Phenylalanine: 0.0	Valine: 0.0
	ND	Brown rice, raw and flour	0.28	Manganese: 0.23	Carbohydrate: 0.13	Zinc: 0.1	Pantothenic acid: 0.1	Selenium: 0.09	Thiamin: 0.09	Magnesium: 0.08	Niacin: 0.07	Phosphorus: 0.06	Vitamin B6: 0.06	Iron: 0.05	Copper: 0.05	Valine: 0.04	Phenylalanine: 0.04	Leucine: 0.04	Histidine: 0.04	Choline: 0.04	Methionine: 0.04	Isoleucine: 0.03	Protein: 0.03	Tryptophan: 0.03	Threonine: 0.03	Fiber: 0.03	Lysine: 0.02	Potassium: 0.02	Folate: 0.02	Total lipid: 0.02	Vitamin E: 0.02	Calcium: 0.02	Riboflavin: 0.01	Vitamin K: 0.0	Vitamin C: 0.0	Vitamin B12: 0.0	Vitamin A: 0.0	Vitamin D: 0.0	Linoleic acid: 0.0	alpha-Linolenic acid: 0.0
	20649	Wheat flour, whole-grain, soft wheat	0.28	Manganese: 0.21	Zinc: 0.14	Carbohydrate: 0.12	Iron: 0.1	Fiber: 0.1	Copper: 0.09	Thiamin: 0.07	Phosphorus: 0.07	Magnesium: 0.07	Pantothenic acid: 0.06	Niacin: 0.05	Selenium: 0.04	Protein: 0.04	Choline: 0.03	Potassium: 0.03	Riboflavin: 0.03	Folate: 0.02	Vitamin B6: 0.02	Calcium: 0.02	Total lipid: 0.01	Vitamin E: 0.01	Vitamin K: 0.0	Histidine: 0.0	Vitamin C: 0.0	Vitamin B12: 0.0	Vitamin A: 0.0	Vitamin D: 0.0	Linoleic acid: 0.0	alpha-Linolenic acid: 0.0	Tryptophan: 0.0	Threonine: 0.0	Isoleucine: 0.0	Leucine: 0.0	Lysine: 0.0	Methionine: 0.0	Phenylalanine: 0.0	Valine: 0.0
	20069	Triticale	0.28	Manganese: 0.23	Zinc: 0.19	Carbohydrate: 0.14	Copper: 0.12	Thiamin: 0.12	Phosphorus: 0.11	Magnesium: 0.1	Pantothenic acid: 0.09	Iron: 0.09	Folate: 0.08	Phenylalanine: 0.08	Protein: 0.06	Tryptophan: 0.06	Valine: 0.06	Leucine: 0.06	Histidine: 0.06	Isoleucine: 0.06	Threonine: 0.05	Niacin: 0.05	Methionine: 0.04	Potassium: 0.03	Vitamin E: 0.03	Riboflavin: 0.03	Lysine: 0.03	Vitamin B6: 0.02	Calcium: 0.02	Total lipid: 0.02	Vitamin C: 0.0	Vitamin B12: 0.0	Fiber: 0.0	Choline: 0.0	Vitamin K: 0.0	Selenium: 0.0	Vitamin A: 0.0	Vitamin D: 0.0	Linoleic acid: 0.0	alpha-Linolenic acid: 0.0
	11954	Tomatillos, raw†	0.28	Iron: 0.15	Vitamin C: 0.15	Niacin: 0.14	Potassium: 0.14	Fiber: 0.11	Copper: 0.1	Manganese: 0.09	Magnesium: 0.09	Vitamin K: 0.09	Zinc: 0.09	Thiamin: 0.09	Carbohydrate: 0.08	Pantothenic acid: 0.08	Choline: 0.07	Phosphorus: 0.07	Vitamin B6: 0.05	Folate: 0.05	Total lipid: 0.04	Riboflavin: 0.04	Vitamin E: 0.04	Protein: 0.03	Calcium: 0.03	Vitamin A: 0.02	Selenium: 0.01	Histidine: 0.0	Vitamin B12: 0.0	Vitamin D: 0.0	Linoleic acid: 0.0	alpha-Linolenic acid: 0.0	Tryptophan: 0.0	Threonine: 0.0	Isoleucine: 0.0	Leucine: 0.0	Lysine: 0.0	Methionine: 0.0	Phenylalanine: 0.0	Valine: 0.0
	9422	Durian, raw or frozen†	0.28	Thiamin: 0.44	Carbohydrate: 0.42	Copper: 0.3	Vitamin B6: 0.29	Total lipid: 0.29	Potassium: 0.28	Riboflavin: 0.27	Fiber: 0.26	Manganese: 0.19	Vitamin C: 0.19	Magnesium: 0.15	Pantothenic acid: 0.14	Zinc: 0.12	Niacin: 0.11	Iron: 0.1	Phosphorus: 0.08	Protein: 0.06	Calcium: 0.03	Vitamin A: 0.01	Histidine: 0.0	Vitamin B12: 0.0	Choline: 0.0	Vitamin K: 0.0	Folate: 0.0	Selenium: 0.0	Vitamin E: 0.0	Vitamin D: 0.0	Linoleic acid: 0.0	alpha-Linolenic acid: 0.0	Tryptophan: 0.0	Threonine: 0.0	Isoleucine: 0.0	Leucine: 0.0	Lysine: 0.0	Methionine: 0.0	Phenylalanine: 0.0	Valine: 0.0
	16022	Beans, french, mature seeds, raw	0.28	Folate: 0.34	Fiber: 0.22	Thiamin: 0.16	Magnesium: 0.14	Carbohydrate: 0.13	Copper: 0.13	Phenylalanine: 0.12	Zinc: 0.12	Potassium: 0.11	Iron: 0.11	Histidine: 0.11	Leucine: 0.1	Threonine: 0.1	Valine: 0.1	Isoleucine: 0.1	Phosphorus: 0.1	Manganese: 0.1	Protein: 0.1	Lysine: 0.1	Calcium: 0.09	Tryptophan: 0.09	Selenium: 0.08	Niacin: 0.08	Methionine: 0.07	Vitamin B6: 0.07	Pantothenic acid: 0.06	Riboflavin: 0.05	Total lipid: 0.02	Vitamin C: 0.01	Vitamin B12: 0.0	Choline: 0.0	Vitamin K: 0.0	Vitamin A: 0.0	Vitamin E: 0.0	Vitamin D: 0.0	Linoleic acid: 0.0	alpha-Linolenic acid: 0.0
	11026	Bamboo shoots, raw†	0.28	Zinc: 0.19	Copper: 0.14	Thiamin: 0.12	Potassium: 0.11	Vitamin B6: 0.1	Vitamin E: 0.1	Phosphorus: 0.06	Manganese: 0.06	Fiber: 0.06	Iron: 0.05	Protein: 0.05	Tryptophan: 0.04	Niacin: 0.04	Riboflavin: 0.04	Threonine: 0.04	Phenylalanine: 0.04	Valine: 0.04	Pantothenic acid: 0.04	Isoleucine: 0.04	Leucine: 0.03	Lysine: 0.03	Histidine: 0.03	Carbohydrate: 0.03	Methionine: 0.03	Folate: 0.02	Calcium: 0.02	Vitamin C: 0.02	Selenium: 0.02	Magnesium: 0.01	Total lipid: 0.01	Vitamin A: 0.0	Vitamin B12: 0.0	Choline: 0.0	Vitamin K: 0.0	Vitamin D: 0.0	Linoleic acid: 0.0	alpha-Linolenic acid: 0.0
	16157	Chickpea flour (besan)	0.28	Folate: 0.37	Copper: 0.25	Zinc: 0.18	Thiamin: 0.15	Iron: 0.15	Magnesium: 0.14	Manganese: 0.13	Protein: 0.12	Carbohydrate: 0.12	Phosphorus: 0.11	Fiber: 0.11	Vitamin B6: 0.09	Potassium: 0.08	Total lipid: 0.05	Selenium: 0.05	Pantothenic acid: 0.05	Vitamin E: 0.04	Niacin: 0.03	Riboflavin: 0.02	Calcium: 0.02	Vitamin K: 0.01	Vitamin A: 0.0	Histidine: 0.0	Vitamin C: 0.0	Vitamin B12: 0.0	Choline: 0.0	Vitamin D: 0.0	Linoleic acid: 0.0	alpha-Linolenic acid: 0.0	Tryptophan: 0.0	Threonine: 0.0	Isoleucine: 0.0	Leucine: 0.0	Lysine: 0.0	Methionine: 0.0	Phenylalanine: 0.0	Valine: 0.0
	9139	Guavas, common, raw†	0.27	Vitamin C: 0.72	Folate: 0.3	Fiber: 0.28	Copper: 0.27	Pantothenic acid: 0.21	Potassium: 0.21	Carbohydrate: 0.19	Vitamin A: 0.15	Thiamin: 0.13	Niacin: 0.12	Vitamin E: 0.12	Vitamin B6: 0.1	Magnesium: 0.1	Zinc: 0.09	Manganese: 0.09	Calcium: 0.08	Protein: 0.08	Threonine: 0.08	Leucine: 0.08	Iron: 0.07	Isoleucine: 0.07	Choline: 0.07	Phosphorus: 0.07	Valine: 0.06	Tryptophan: 0.06	Riboflavin: 0.05	Total lipid: 0.05	Lysine: 0.04	Histidine: 0.03	Methionine: 0.02	Selenium: 0.02	Vitamin K: 0.02	Phenylalanine: 0.01	Vitamin B12: 0.0	Vitamin D: 0.0	Linoleic acid: 0.0	alpha-Linolenic acid: 0.0
	12097	Nuts, chestnuts, european, raw, unpeeled	0.27	Carbohydrate: 0.3	Vitamin C: 0.25	Copper: 0.23	Fiber: 0.22	Manganese: 0.22	Folate: 0.22	Thiamin: 0.21	Vitamin B6: 0.17	Pantothenic acid: 0.16	Potassium: 0.14	Iron: 0.11	Riboflavin: 0.1	Zinc: 0.09	Phosphorus: 0.07	Magnesium: 0.07	Niacin: 0.06	Calcium: 0.05	Total lipid: 0.05	Valine: 0.04	Methionine: 0.03	Histidine: 0.03	Phenylalanine: 0.03	Protein: 0.03	Tryptophan: 0.03	Isoleucine: 0.03	Threonine: 0.03	Lysine: 0.03	Leucine: 0.03	Vitamin A: 0.0	Vitamin B12: 0.0	Choline: 0.0	Vitamin K: 0.0	Selenium: 0.0	Vitamin E: 0.0	Vitamin D: 0.0	Linoleic acid: 0.0	alpha-Linolenic acid: 0.0
	16047	Beans, yellow, mature seeds, raw	0.27	Folate: 0.38	Fiber: 0.25	Thiamin: 0.23	Iron: 0.22	Copper: 0.21	Zinc: 0.21	Magnesium: 0.2	Phosphorus: 0.19	Phenylalanine: 0.18	Histidine: 0.16	Leucine: 0.15	Threonine: 0.15	Valine: 0.15	Isoleucine: 0.15	Protein: 0.14	Carbohydrate: 0.14	Lysine: 0.14	Tryptophan: 0.14	Manganese: 0.12	Niacin: 0.11	Potassium: 0.11	Methionine: 0.1	Selenium: 0.1	Vitamin B6: 0.09	Calcium: 0.09	Riboflavin: 0.08	Pantothenic acid: 0.07	Total lipid: 0.02	Vitamin C: 0.0	Vitamin B12: 0.0	Choline: 0.0	Vitamin K: 0.0	Vitamin A: 0.0	Vitamin E: 0.0	Vitamin D: 0.0	Linoleic acid: 0.0	alpha-Linolenic acid: 0.0
	16076	Lupins, mature seeds, raw	0.27	Folate: 0.27	Zinc: 0.24	Copper: 0.23	Histidine: 0.19	Isoleucine: 0.18	Leucine: 0.17	Protein: 0.17	Phenylalanine: 0.17	Threonine: 0.16	Thiamin: 0.16	Manganese: 0.15	Valine: 0.15	Magnesium: 0.14	Phosphorus: 0.13	Lysine: 0.13	Tryptophan: 0.12	Iron: 0.11	Niacin: 0.09	Potassium: 0.07	Calcium: 0.07	Total lipid: 0.06	Carbohydrate: 0.06	Methionine: 0.06	Vitamin B6: 0.05	Pantothenic acid: 0.05	Selenium: 0.05	Riboflavin: 0.04	Vitamin C: 0.0	Vitamin A: 0.0	Vitamin B12: 0.0	Fiber: 0.0	Choline: 0.0	Vitamin K: 0.0	Vitamin E: 0.0	Vitamin D: 0.0	Linoleic acid: 0.0	alpha-Linolenic acid: 0.0
	16060	Cowpeas, catjang, mature seeds, raw	0.27	Folate: 0.35	Zinc: 0.26	Copper: 0.22	Magnesium: 0.18	Iron: 0.17	Thiamin: 0.15	Phenylalanine: 0.14	Phosphorus: 0.12	Histidine: 0.12	Tryptophan: 0.11	Leucine: 0.1	Protein: 0.1	Threonine: 0.1	Isoleucine: 0.1	Valine: 0.1	Lysine: 0.09	Potassium: 0.08	Manganese: 0.08	Pantothenic acid: 0.08	Niacin: 0.08	Carbohydrate: 0.07	Fiber: 0.07	Methionine: 0.07	Vitamin B6: 0.05	Selenium: 0.04	Riboflavin: 0.03	Calcium: 0.02	Total lipid: 0.01	Vitamin C: 0.0	Vitamin A: 0.0	Vitamin B12: 0.0	Choline: 0.0	Vitamin K: 0.0	Vitamin E: 0.0	Vitamin D: 0.0	Linoleic acid: 0.0	alpha-Linolenic acid: 0.0
	20012	Bulgur, dry	0.27	Manganese: 0.2	Fiber: 0.13	Carbohydrate: 0.13	Zinc: 0.1	Magnesium: 0.09	Niacin: 0.08	Iron: 0.08	Pantothenic acid: 0.07	Phosphorus: 0.06	Copper: 0.06	Thiamin: 0.06	Tryptophan: 0.06	Phenylalanine: 0.05	Histidine: 0.05	Protein: 0.05	Valine: 0.05	Leucine: 0.05	Isoleucine: 0.04	Vitamin B6: 0.04	Threonine: 0.04	Methionine: 0.03	Choline: 0.03	Potassium: 0.03	Folate: 0.02	Lysine: 0.02	Calcium: 0.02	Riboflavin: 0.02	Selenium: 0.01	Total lipid: 0.01	Vitamin K: 0.0	Vitamin E: 0.0	Vitamin C: 0.0	Vitamin B12: 0.0	Vitamin A: 0.0	Vitamin D: 0.0	Linoleic acid: 0.0	alpha-Linolenic acid: 0.0
	11106	Butterbur, (fuki), raw†	0.27	Calcium: 0.38	Vitamin C: 0.33	Potassium: 0.27	Manganese: 0.17	Copper: 0.14	Vitamin B6: 0.09	Folate: 0.08	Magnesium: 0.07	Zinc: 0.07	Carbohydrate: 0.05	Thiamin: 0.04	Selenium: 0.04	Iron: 0.03	Riboflavin: 0.03	Phosphorus: 0.02	Pantothenic acid: 0.02	Niacin: 0.02	Vitamin A: 0.02	Protein: 0.01	Total lipid: 0.0	Histidine: 0.0	Vitamin B12: 0.0	Fiber: 0.0	Choline: 0.0	Vitamin K: 0.0	Vitamin E: 0.0	Vitamin D: 0.0	Linoleic acid: 0.0	alpha-Linolenic acid: 0.0	Tryptophan: 0.0	Threonine: 0.0	Isoleucine: 0.0	Leucine: 0.0	Lysine: 0.0	Methionine: 0.0	Phenylalanine: 0.0	Valine: 0.0
	9117	Grapefruit, raw, white, California†	0.26	Vitamin C: 0.61	Pantothenic acid: 0.34	Carbohydrate: 0.34	Folate: 0.26	Potassium: 0.24	Thiamin: 0.22	Vitamin B6: 0.17	Calcium: 0.15	Copper: 0.13	Magnesium: 0.12	Phenylalanine: 0.11	Niacin: 0.1	Protein: 0.08	Zinc: 0.08	Tryptophan: 0.07	Riboflavin: 0.07	Phosphorus: 0.06	Iron: 0.06	Manganese: 0.04	Threonine: 0.04	Methionine: 0.04	Valine: 0.04	Histidine: 0.03	Lysine: 0.03	Leucine: 0.02	Isoleucine: 0.02	Total lipid: 0.01	Vitamin B12: 0.0	Fiber: 0.0	Choline: 0.0	Vitamin K: 0.0	Selenium: 0.0	Vitamin A: 0.0	Vitamin E: 0.0	Vitamin D: 0.0	Linoleic acid: 0.0	alpha-Linolenic acid: 0.0
	16001	Beans, adzuki, mature seeds, raw	0.26	Folate: 0.37	Zinc: 0.24	Copper: 0.24	Phenylalanine: 0.11	Thiamin: 0.11	Phosphorus: 0.11	Iron: 0.11	Leucine: 0.1	Manganese: 0.09	Fiber: 0.09	Histidine: 0.09	Valine: 0.09	Protein: 0.09	Magnesium: 0.09	Lysine: 0.09	Isoleucine: 0.08	Carbohydrate: 0.08	Pantothenic acid: 0.08	Potassium: 0.08	Threonine: 0.08	Tryptophan: 0.08	Niacin: 0.06	Vitamin B6: 0.05	Methionine: 0.04	Riboflavin: 0.04	Calcium: 0.02	Selenium: 0.01	Total lipid: 0.0	Vitamin A: 0.0	Vitamin C: 0.0	Vitamin B12: 0.0	Choline: 0.0	Vitamin K: 0.0	Vitamin E: 0.0	Vitamin D: 0.0	Linoleic acid: 0.0	alpha-Linolenic acid: 0.0
	16024	Beans, great northern, mature seeds, raw	0.26	Folate: 0.35	Copper: 0.19	Thiamin: 0.16	Fiber: 0.16	Iron: 0.14	Magnesium: 0.13	Phenylalanine: 0.13	Zinc: 0.12	Phosphorus: 0.12	Histidine: 0.11	Carbohydrate: 0.11	Leucine: 0.11	Threonine: 0.1	Isoleucine: 0.1	Valine: 0.1	Potassium: 0.1	Manganese: 0.1	Protein: 0.1	Lysine: 0.09	Tryptophan: 0.09	Calcium: 0.07	Selenium: 0.07	Niacin: 0.07	Pantothenic acid: 0.07	Methionine: 0.07	Vitamin B6: 0.06	Riboflavin: 0.04	Total lipid: 0.01	Vitamin E: 0.01	Vitamin C: 0.01	Vitamin K: 0.0	Vitamin B12: 0.0	Choline: 0.0	Vitamin A: 0.0	Vitamin D: 0.0	Linoleic acid: 0.0	alpha-Linolenic acid: 0.0
	20008	Buckwheat	0.26	Copper: 0.3	Magnesium: 0.21	Zinc: 0.19	Niacin: 0.17	Carbohydrate: 0.16	Phosphorus: 0.14	Manganese: 0.12	Pantothenic acid: 0.12	Tryptophan: 0.11	Fiber: 0.11	Valine: 0.11	Threonine: 0.1	Histidine: 0.1	Protein: 0.1	Riboflavin: 0.1	Phenylalanine: 0.1	Isoleucine: 0.1	Leucine: 0.09	Lysine: 0.09	Iron: 0.08	Selenium: 0.08	Methionine: 0.07	Potassium: 0.05	Vitamin B6: 0.05	Folate: 0.04	Thiamin: 0.04	Total lipid: 0.03	Calcium: 0.01	Vitamin C: 0.0	Vitamin B12: 0.0	Choline: 0.0	Vitamin K: 0.0	Vitamin A: 0.0	Vitamin E: 0.0	Vitamin D: 0.0	Linoleic acid: 0.0	alpha-Linolenic acid: 0.0
	9266	Pineapple, raw, all varieties†	0.26	Vitamin C: 0.31	Manganese: 0.29	Carbohydrate: 0.11	Copper: 0.09	Thiamin: 0.09	Folate: 0.08	Pantothenic acid: 0.07	Vitamin B6: 0.06	Fiber: 0.06	Iron: 0.05	Potassium: 0.04	Magnesium: 0.04	Calcium: 0.04	Choline: 0.03	Zinc: 0.03	Niacin: 0.03	Riboflavin: 0.02	Methionine: 0.01	Protein: 0.01	Valine: 0.01	Phenylalanine: 0.01	Threonine: 0.01	Isoleucine: 0.01	Phosphorus: 0.01	Vitamin A: 0.01	Histidine: 0.01	Tryptophan: 0.01	Lysine: 0.01	Leucine: 0.01	Vitamin K: 0.0	Total lipid: 0.0	Selenium: 0.0	Vitamin E: 0.0	Vitamin B12: 0.0	Vitamin D: 0.0	Linoleic acid: 0.0	alpha-Linolenic acid: 0.0
	11180	Corn, sweet, yellow, frozen, kernels on cob, unprepared†	0.25	Carbohydrate: 0.35	Folate: 0.32	Zinc: 0.28	Thiamin: 0.24	Vitamin B6: 0.22	Fiber: 0.21	Niacin: 0.2	Potassium: 0.19	Phosphorus: 0.19	Pantothenic acid: 0.18	Magnesium: 0.17	Leucine: 0.17	Valine: 0.14	Riboflavin: 0.14	Iron: 0.14	Phenylalanine: 0.14	Histidine: 0.13	Threonine: 0.13	Protein: 0.13	Isoleucine: 0.12	Methionine: 0.12	Copper: 0.11	Manganese: 0.1	Tryptophan: 0.08	Lysine: 0.08	Vitamin C: 0.07	Vitamin A: 0.05	Total lipid: 0.04	Selenium: 0.03	Vitamin E: 0.02	Calcium: 0.02	Vitamin K: 0.0	Vitamin B12: 0.0	Choline: 0.0	Vitamin D: 0.0	Linoleic acid: 0.0	alpha-Linolenic acid: 0.0
	2019	Spices, fenugreek seed	0.25	Iron: 0.5	Copper: 0.21	Fiber: 0.17	Zinc: 0.12	Tryptophan: 0.12	Magnesium: 0.12	Isoleucine: 0.12	Phenylalanine: 0.1	Histidine: 0.1	Lysine: 0.1	Carbohydrate: 0.1	Leucine: 0.1	Threonine: 0.09	Manganese: 0.09	Protein: 0.09	Valine: 0.09	Calcium: 0.09	Niacin: 0.08	Thiamin: 0.08	Phosphorus: 0.08	Vitamin B6: 0.07	Methionine: 0.06	Riboflavin: 0.06	Potassium: 0.06	Folate: 0.05	Total lipid: 0.04	Selenium: 0.04	Vitamin C: 0.0	Vitamin A: 0.0	Pantothenic acid: 0.0	Vitamin B12: 0.0	Choline: 0.0	Vitamin K: 0.0	Vitamin E: 0.0	Vitamin D: 0.0	Linoleic acid: 0.0	alpha-Linolenic acid: 0.0
	11195	Cowpeas (blackeyes), immature seeds, frozen, unprepared†	0.25	Folate: 0.36	Zinc: 0.22	Thiamin: 0.17	Iron: 0.17	Manganese: 0.16	Copper: 0.15	Phenylalanine: 0.14	Histidine: 0.13	Isoleucine: 0.13	Valine: 0.12	Fiber: 0.12	Carbohydrate: 0.12	Magnesium: 0.11	Protein: 0.11	Leucine: 0.1	Tryptophan: 0.1	Threonine: 0.1	Phosphorus: 0.1	Lysine: 0.09	Potassium: 0.09	Niacin: 0.08	Methionine: 0.07	Selenium: 0.05	Vitamin B6: 0.05	Pantothenic acid: 0.04	Riboflavin: 0.04	Calcium: 0.03	Total lipid: 0.01	Vitamin C: 0.01	Vitamin A: 0.01	Vitamin B12: 0.0	Choline: 0.0	Vitamin K: 0.0	Vitamin E: 0.0	Vitamin D: 0.0	Linoleic acid: 0.0	alpha-Linolenic acid: 0.0
	9451	Horned melon (Kiwano)†	0.25	Zinc: 0.21	Iron: 0.21	Magnesium: 0.2	Carbohydrate: 0.11	Pantothenic acid: 0.11	Phosphorus: 0.1	Potassium: 0.08	Vitamin B6: 0.08	Protein: 0.08	Thiamin: 0.07	Total lipid: 0.07	Niacin: 0.06	Vitamin C: 0.06	Calcium: 0.05	Copper: 0.05	Vitamin A: 0.04	Riboflavin: 0.03	Folate: 0.03	Manganese: 0.03	Histidine: 0.0	Vitamin B12: 0.0	Fiber: 0.0	Choline: 0.0	Vitamin K: 0.0	Selenium: 0.0	Vitamin E: 0.0	Vitamin D: 0.0	Linoleic acid: 0.0	alpha-Linolenic acid: 0.0	Tryptophan: 0.0	Threonine: 0.0	Isoleucine: 0.0	Leucine: 0.0	Lysine: 0.0	Methionine: 0.0	Phenylalanine: 0.0	Valine: 0.0
	ND	Chinese chestnuts	0.25	Manganese: 0.23	Carbohydrate: 0.18	Copper: 0.13	Folate: 0.13	Vitamin C: 0.12	Magnesium: 0.1	Vitamin B6: 0.09	Iron: 0.09	Zinc: 0.08	Thiamin: 0.08	Pantothenic acid: 0.08	Potassium: 0.07	Riboflavin: 0.06	Phosphorus: 0.05	Histidine: 0.04	Phenylalanine: 0.04	Valine: 0.04	Methionine: 0.04	Threonine: 0.03	Protein: 0.03	Niacin: 0.03	Isoleucine: 0.03	Tryptophan: 0.03	Leucine: 0.03	Lysine: 0.03	Calcium: 0.02	Total lipid: 0.02	Vitamin A: 0.01	Vitamin B12: 0.0	Fiber: 0.0	Choline: 0.0	Vitamin K: 0.0	Selenium: 0.0	Vitamin E: 0.0	Vitamin D: 0.0	Linoleic acid: 0.0	alpha-Linolenic acid: 0.0
	11450	Soybeans, green, raw†	0.24	Folate: 0.25	Thiamin: 0.2	Calcium: 0.19	Iron: 0.18	Phenylalanine: 0.12	Histidine: 0.12	Isoleucine: 0.12	Zinc: 0.11	Threonine: 0.11	Protein: 0.11	Tryptophan: 0.11	Leucine: 0.11	Phosphorus: 0.1	Valine: 0.1	Magnesium: 0.1	Potassium: 0.09	Lysine: 0.09	Vitamin C: 0.09	Niacin: 0.09	Manganese: 0.09	Total lipid: 0.08	Copper: 0.07	Fiber: 0.07	Methionine: 0.06	Riboflavin: 0.06	Carbohydrate: 0.04	Pantothenic acid: 0.02	Vitamin B6: 0.02	Selenium: 0.01	Vitamin A: 0.01	Vitamin B12: 0.0	Choline: 0.0	Vitamin K: 0.0	Vitamin E: 0.0	Vitamin D: 0.0	Linoleic acid: 0.0	alpha-Linolenic acid: 0.0
	11248	Lentils, sprouted, raw†	0.24	Copper: 0.31	Folate: 0.31	Zinc: 0.3	Iron: 0.26	Thiamin: 0.24	Phosphorus: 0.21	Phenylalanine: 0.19	Histidine: 0.18	Lysine: 0.16	Protein: 0.16	Threonine: 0.15	Leucine: 0.15	Carbohydrate: 0.15	Valine: 0.15	Pantothenic acid: 0.14	Isoleucine: 0.14	Manganese: 0.13	Vitamin B6: 0.12	Magnesium: 0.12	Riboflavin: 0.1	Potassium: 0.1	Methionine: 0.09	Niacin: 0.06	Vitamin C: 0.05	Calcium: 0.04	Total lipid: 0.01	Selenium: 0.01	Vitamin A: 0.0	Vitamin B12: 0.0	Fiber: 0.0	Choline: 0.0	Vitamin K: 0.0	Vitamin E: 0.0	Vitamin D: 0.0	Linoleic acid: 0.0	alpha-Linolenic acid: 0.0	Tryptophan: 0.0
	11988	Fungi, Cloud ears, dried	0.24	Fiber: 0.31	Selenium: 0.26	Iron: 0.16	Manganese: 0.13	Carbohydrate: 0.11	Riboflavin: 0.1	Calcium: 0.08	Niacin: 0.07	Zinc: 0.06	Potassium: 0.05	Magnesium: 0.05	Phosphorus: 0.05	Protein: 0.04	Copper: 0.03	Pantothenic acid: 0.03	Folate: 0.03	Vitamin B6: 0.01	Total lipid: 0.0	Thiamin: 0.0	Histidine: 0.0	Vitamin C: 0.0	Vitamin B12: 0.0	Choline: 0.0	Vitamin K: 0.0	Vitamin A: 0.0	Vitamin E: 0.0	Vitamin D: 0.0	Linoleic acid: 0.0	alpha-Linolenic acid: 0.0	Tryptophan: 0.0	Threonine: 0.0	Isoleucine: 0.0	Leucine: 0.0	Lysine: 0.0	Methionine: 0.0	Phenylalanine: 0.0	Valine: 0.0
	ND	Sweet corn, white, frozen†	0.24	Carbohydrate: 0.35	Folate: 0.34	Zinc: 0.26	Thiamin: 0.26	Vitamin B6: 0.24	Niacin: 0.22	Fiber: 0.22	Phosphorus: 0.21	Pantothenic acid: 0.19	Potassium: 0.19	Leucine: 0.18	Magnesium: 0.17	Valine: 0.16	Phenylalanine: 0.15	Histidine: 0.15	Threonine: 0.14	Riboflavin: 0.14	Protein: 0.14	Isoleucine: 0.13	Iron: 0.13	Copper: 0.13	Methionine: 0.12	Manganese: 0.09	Tryptophan: 0.09	Lysine: 0.08	Vitamin C: 0.07	Total lipid: 0.05	Selenium: 0.03	Calcium: 0.02	Vitamin B12: 0.0	Choline: 0.0	Vitamin K: 0.0	Vitamin A: 0.0	Vitamin E: 0.0	Vitamin D: 0.0	Linoleic acid: 0.0	alpha-Linolenic acid: 0.0
	20063	Rye flour, dark	0.24	Manganese: 0.28	Zinc: 0.18	Fiber: 0.13	Iron: 0.12	Phosphorus: 0.09	Carbohydrate: 0.09	Copper: 0.08	Magnesium: 0.08	Pantothenic acid: 0.07	Thiamin: 0.06	Niacin: 0.06	Phenylalanine: 0.05	Protein: 0.05	Selenium: 0.05	Tryptophan: 0.04	Potassium: 0.04	Vitamin B6: 0.04	Threonine: 0.04	Leucine: 0.04	Valine: 0.03	Vitamin E: 0.03	Histidine: 0.03	Riboflavin: 0.03	Methionine: 0.03	Isoleucine: 0.03	Choline: 0.03	Folate: 0.02	Lysine: 0.02	Calcium: 0.01	Total lipid: 0.01	Vitamin K: 0.0	Vitamin A: 0.0	Vitamin C: 0.0	Vitamin B12: 0.0	Vitamin D: 0.0	Linoleic acid: 0.0	alpha-Linolenic acid: 0.0
	20077	Wheat bran, crude	0.23	Manganese: 0.24	Zinc: 0.12	Iron: 0.11	Magnesium: 0.11	Selenium: 0.1	Fiber: 0.1	Phosphorus: 0.07	Niacin: 0.06	Copper: 0.06	Pantothenic acid: 0.05	Vitamin B6: 0.05	Thiamin: 0.04	Carbohydrate: 0.04	Tryptophan: 0.03	Choline: 0.03	Potassium: 0.03	Histidine: 0.03	Riboflavin: 0.03	Valine: 0.02	Protein: 0.02	Folate: 0.02	Phenylalanine: 0.02	Leucine: 0.02	Threonine: 0.02	Isoleucine: 0.02	Methionine: 0.02	Lysine: 0.01	Calcium: 0.01	Total lipid: 0.01	Vitamin E: 0.01	Vitamin K: 0.0	Vitamin C: 0.0	Vitamin B12: 0.0	Vitamin A: 0.0	Vitamin D: 0.0	Linoleic acid: 0.0	alpha-Linolenic acid: 0.0
	16101	Pigeon peas (red gram), mature seeds, raw	0.22	Folate: 0.38	Copper: 0.31	Phenylalanine: 0.23	Thiamin: 0.21	Zinc: 0.2	Histidine: 0.17	Magnesium: 0.17	Iron: 0.15	Fiber: 0.15	Phosphorus: 0.14	Manganese: 0.13	Protein: 0.13	Potassium: 0.12	Carbohydrate: 0.12	Leucine: 0.12	Lysine: 0.11	Threonine: 0.11	Valine: 0.11	Isoleucine: 0.11	Tryptophan: 0.1	Niacin: 0.1	Pantothenic acid: 0.09	Methionine: 0.06	Vitamin B6: 0.06	Calcium: 0.05	Selenium: 0.05	Riboflavin: 0.04	Total lipid: 0.01	Vitamin A: 0.0	Vitamin C: 0.0	Vitamin B12: 0.0	Choline: 0.0	Vitamin K: 0.0	Vitamin E: 0.0	Vitamin D: 0.0	Linoleic acid: 0.0	alpha-Linolenic acid: 0.0
	11039	Lima beans, immature seeds, frozen, baby, unprepared†	0.22	Iron: 0.26	Manganese: 0.22	Fiber: 0.21	Isoleucine: 0.21	Carbohydrate: 0.2	Histidine: 0.18	Valine: 0.18	Phenylalanine: 0.16	Threonine: 0.15	Leucine: 0.15	Potassium: 0.15	Tryptophan: 0.15	Magnesium: 0.15	Zinc: 0.14	Protein: 0.14	Lysine: 0.14	Thiamin: 0.13	Folate: 0.13	Niacin: 0.13	Copper: 0.13	Phosphorus: 0.12	Vitamin B6: 0.09	Calcium: 0.09	Methionine: 0.07	Vitamin C: 0.06	Riboflavin: 0.06	Pantothenic acid: 0.06	Selenium: 0.05	Vitamin A: 0.02	Total lipid: 0.01	Vitamin B12: 0.0	Choline: 0.0	Vitamin K: 0.0	Vitamin E: 0.0	Vitamin D: 0.0	Linoleic acid: 0.0	alpha-Linolenic acid: 0.0
	20140	Spelt, uncooked	0.22	Zinc: 0.26	Manganese: 0.25	Copper: 0.2	Iron: 0.17	Phosphorus: 0.16	Niacin: 0.15	Carbohydrate: 0.15	Magnesium: 0.15	Thiamin: 0.14	Fiber: 0.13	Phenylalanine: 0.12	Histidine: 0.1	Protein: 0.1	Leucine: 0.1	Pantothenic acid: 0.1	Valine: 0.1	Isoleucine: 0.09	Threonine: 0.08	Tryptophan: 0.08	Methionine: 0.08	Selenium: 0.07	Folate: 0.07	Vitamin B6: 0.06	Potassium: 0.04	Vitamin E: 0.04	Lysine: 0.04	Riboflavin: 0.03	alpha-Linolenic acid: 0.03	Total lipid: 0.02	Calcium: 0.01	Vitamin K: 0.0	Vitamin C: 0.0	Vitamin B12: 0.0	Choline: 0.0	Vitamin A: 0.0	Vitamin D: 0.0	Linoleic acid: 0.0
	20044	Rice, white, long-grain, regular, raw, enriched	0.22	Folate: 0.33	Carbohydrate: 0.15	Thiamin: 0.15	Iron: 0.12	Selenium: 0.12	Manganese: 0.09	Pantothenic acid: 0.08	Niacin: 0.08	Zinc: 0.07	Methionine: 0.06	Copper: 0.06	Valine: 0.05	Phenylalanine: 0.05	Leucine: 0.05	Isoleucine: 0.05	Protein: 0.04	Threonine: 0.04	Histidine: 0.04	Phosphorus: 0.04	Tryptophan: 0.04	Lysine: 0.03	Vitamin B6: 0.03	Magnesium: 0.02	Calcium: 0.02	Fiber: 0.01	Potassium: 0.01	Riboflavin: 0.01	Choline: 0.01	Total lipid: 0.0	Vitamin E: 0.0	Vitamin K: 0.0	Vitamin C: 0.0	Vitamin B12: 0.0	Vitamin A: 0.0	Vitamin D: 0.0	Linoleic acid: 0.0	alpha-Linolenic acid: 0.0
	20087	Wheat, sprouted†	0.22	Selenium: 0.25	Manganese: 0.12	Zinc: 0.09	Copper: 0.07	Carbohydrate: 0.07	Phosphorus: 0.06	Niacin: 0.06	Thiamin: 0.06	Iron: 0.06	Magnesium: 0.06	Pantothenic acid: 0.06	Tryptophan: 0.05	Phenylalanine: 0.05	Histidine: 0.04	Valine: 0.04	Protein: 0.04	Folate: 0.04	Leucine: 0.04	Isoleucine: 0.04	Vitamin B6: 0.04	Threonine: 0.04	Methionine: 0.03	Riboflavin: 0.03	Lysine: 0.02	Potassium: 0.01	Calcium: 0.01	Fiber: 0.01	Total lipid: 0.01	Vitamin C: 0.0	Vitamin B12: 0.0	Choline: 0.0	Vitamin K: 0.0	Vitamin A: 0.0	Vitamin E: 0.0	Vitamin D: 0.0	Linoleic acid: 0.0	alpha-Linolenic acid: 0.0
	11316	Peas, mature seeds, sprouted, raw†	0.21	Folate: 0.4	Copper: 0.28	Thiamin: 0.24	Zinc: 0.24	Pantothenic acid: 0.23	Iron: 0.2	Phosphorus: 0.19	Magnesium: 0.17	Vitamin B6: 0.17	Carbohydrate: 0.17	Protein: 0.16	Niacin: 0.14	Histidine: 0.13	Phenylalanine: 0.12	Riboflavin: 0.11	Potassium: 0.11	Manganese: 0.11	Lysine: 0.1	Leucine: 0.09	Threonine: 0.09	Valine: 0.09	Isoleucine: 0.08	Methionine: 0.06	Calcium: 0.05	Vitamin C: 0.03	Total lipid: 0.02	Selenium: 0.01	Vitamin B12: 0.0	Fiber: 0.0	Choline: 0.0	Vitamin K: 0.0	Vitamin A: 0.0	Vitamin E: 0.0	Vitamin D: 0.0	Linoleic acid: 0.0	alpha-Linolenic acid: 0.0	Tryptophan: 0.0
	20052	Rice, white, short-grain, raw	0.21	Folate: 0.3	Carbohydrate: 0.14	Thiamin: 0.13	Selenium: 0.11	Iron: 0.1	Pantothenic acid: 0.09	Manganese: 0.08	Niacin: 0.07	Zinc: 0.06	Methionine: 0.05	Copper: 0.05	Valine: 0.05	Phenylalanine: 0.04	Leucine: 0.04	Isoleucine: 0.04	Threonine: 0.03	Protein: 0.03	Histidine: 0.03	Tryptophan: 0.03	Phosphorus: 0.03	Fiber: 0.03	Lysine: 0.02	Vitamin B6: 0.02	Magnesium: 0.02	Riboflavin: 0.01	Potassium: 0.01	Total lipid: 0.0	Calcium: 0.0	Vitamin C: 0.0	Vitamin B12: 0.0	Choline: 0.0	Vitamin K: 0.0	Vitamin A: 0.0	Vitamin E: 0.0	Vitamin D: 0.0	Linoleic acid: 0.0	alpha-Linolenic acid: 0.0
	11984	Epazote, raw†	0.21	Manganese: 0.27	Calcium: 0.22	Folate: 0.21	Magnesium: 0.1	Iron: 0.08	Zinc: 0.07	Potassium: 0.06	Riboflavin: 0.06	Copper: 0.05	Fiber: 0.03	Phosphorus: 0.03	Vitamin B6: 0.02	Carbohydrate: 0.02	Pantothenic acid: 0.02	Vitamin C: 0.01	Thiamin: 0.01	Niacin: 0.01	Selenium: 0.0	Total lipid: 0.0	Vitamin A: 0.0	Protein: 0.0	Histidine: 0.0	Vitamin B12: 0.0	Choline: 0.0	Vitamin K: 0.0	Vitamin E: 0.0	Vitamin D: 0.0	Linoleic acid: 0.0	alpha-Linolenic acid: 0.0	Tryptophan: 0.0	Threonine: 0.0	Isoleucine: 0.0	Leucine: 0.0	Lysine: 0.0	Methionine: 0.0	Phenylalanine: 0.0	Valine: 0.0
	20142	Teff, uncooked	0.2	Manganese: 0.28	Iron: 0.12	Zinc: 0.09	Copper: 0.07	Carbohydrate: 0.06	Magnesium: 0.05	Calcium: 0.05	Phosphorus: 0.05	Thiamin: 0.04	Methionine: 0.04	Phenylalanine: 0.03	Fiber: 0.03	Pantothenic acid: 0.03	Niacin: 0.03	Leucine: 0.03	Valine: 0.03	Vitamin B6: 0.03	Threonine: 0.02	Protein: 0.02	Histidine: 0.02	Isoleucine: 0.02	Tryptophan: 0.02	Riboflavin: 0.02	alpha-Linolenic acid: 0.02	Potassium: 0.02	Lysine: 0.01	Selenium: 0.01	Choline: 0.01	Total lipid: 0.01	Vitamin K: 0.0	Vitamin E: 0.0	Vitamin C: 0.0	Vitamin B12: 0.0	Folate: 0.0	Vitamin A: 0.0	Vitamin D: 0.0	Linoleic acid: 0.0
	20050	Rice, white, medium-grain, raw, enriched	0.2	Folate: 0.27	Thiamin: 0.12	Carbohydrate: 0.12	Selenium: 0.1	Iron: 0.09	Pantothenic acid: 0.08	Niacin: 0.07	Manganese: 0.07	Zinc: 0.06	Methionine: 0.04	Valine: 0.04	Phenylalanine: 0.04	Leucine: 0.04	Isoleucine: 0.03	Protein: 0.03	Phosphorus: 0.03	Histidine: 0.03	Threonine: 0.03	Tryptophan: 0.03	Copper: 0.02	Lysine: 0.02	Magnesium: 0.02	Vitamin B6: 0.02	Fiber: 0.01	Riboflavin: 0.01	Potassium: 0.01	Calcium: 0.0	Total lipid: 0.0	Vitamin E: 0.0	Vitamin C: 0.0	Vitamin B12: 0.0	Choline: 0.0	Vitamin K: 0.0	Vitamin A: 0.0	Vitamin D: 0.0	Linoleic acid: 0.0	alpha-Linolenic acid: 0.0
	20031	Millet, raw	0.19	Copper: 0.28	Carbohydrate: 0.24	Thiamin: 0.22	Manganese: 0.2	Zinc: 0.19	Folate: 0.18	Phosphorus: 0.18	Leucine: 0.17	Magnesium: 0.17	Niacin: 0.16	Fiber: 0.15	Iron: 0.15	Vitamin B6: 0.13	Phenylalanine: 0.12	Valine: 0.12	Riboflavin: 0.11	Isoleucine: 0.11	Protein: 0.11	Methionine: 0.1	Tryptophan: 0.1	Histidine: 0.09	Threonine: 0.09	Pantothenic acid: 0.08	Total lipid: 0.05	Lysine: 0.03	Potassium: 0.03	Selenium: 0.03	Calcium: 0.01	Vitamin E: 0.0	Vitamin K: 0.0	Vitamin C: 0.0	Vitamin B12: 0.0	Choline: 0.0	Vitamin A: 0.0	Vitamin D: 0.0	Linoleic acid: 0.0	alpha-Linolenic acid: 0.0
	11088	Broadbeans, immature seeds, raw†	0.18	Folate: 0.34	Thiamin: 0.22	Iron: 0.18	Fiber: 0.16	Zinc: 0.16	Phosphorus: 0.14	Vitamin C: 0.13	Niacin: 0.13	Magnesium: 0.13	Protein: 0.12	Isoleucine: 0.12	Leucine: 0.12	Phenylalanine: 0.12	Valine: 0.11	Threonine: 0.11	Copper: 0.11	Histidine: 0.11	Tryptophan: 0.1	Lysine: 0.1	Riboflavin: 0.09	Manganese: 0.09	Carbohydrate: 0.09	Potassium: 0.08	Vitamin A: 0.05	Methionine: 0.04	Calcium: 0.03	Pantothenic acid: 0.03	Vitamin B6: 0.03	Selenium: 0.02	Total lipid: 0.02	Vitamin B12: 0.0	Choline: 0.0	Vitamin K: 0.0	Vitamin E: 0.0	Vitamin D: 0.0	Linoleic acid: 0.0	alpha-Linolenic acid: 0.0
	9138	Groundcherries, (cape-gooseberries or poha), raw†	0.15	Niacin: 0.13	Iron: 0.1	Vitamin A: 0.1	Thiamin: 0.09	Carbohydrate: 0.09	Vitamin C: 0.07	Phosphorus: 0.04	Protein: 0.03	Riboflavin: 0.03	Total lipid: 0.02	Calcium: 0.02	Histidine: 0.0	Pantothenic acid: 0.0	Vitamin B6: 0.0	Vitamin B12: 0.0	Fiber: 0.0	Choline: 0.0	Vitamin K: 0.0	Magnesium: 0.0	Potassium: 0.0	Folate: 0.0	Zinc: 0.0	Copper: 0.0	Manganese: 0.0	Selenium: 0.0	Vitamin E: 0.0	Vitamin D: 0.0	Linoleic acid: 0.0	alpha-Linolenic acid: 0.0	Tryptophan: 0.0	Threonine: 0.0	Isoleucine: 0.0	Leucine: 0.0	Lysine: 0.0	Methionine: 0.0	Phenylalanine: 0.0	Valine: 0.0
	11362	Potatoes, raw, skin†	0.13	Iron: 0.42	Copper: 0.34	Manganese: 0.27	Vitamin C: 0.19	Potassium: 0.18	Vitamin B6: 0.16	Carbohydrate: 0.14	Pantothenic acid: 0.14	Calcium: 0.12	Fiber: 0.12	Zinc: 0.11	Magnesium: 0.09	Folate: 0.07	Niacin: 0.07	Protein: 0.06	Phosphorus: 0.05	Riboflavin: 0.04	Thiamin: 0.04	Selenium: 0.01	Total lipid: 0.0	Histidine: 0.0	Vitamin B12: 0.0	Choline: 0.0	Vitamin K: 0.0	Vitamin A: 0.0	Vitamin E: 0.0	Vitamin D: 0.0	Linoleic acid: 0.0	alpha-Linolenic acid: 0.0	Tryptophan: 0.0	Threonine: 0.0	Isoleucine: 0.0	Leucine: 0.0	Lysine: 0.0	Methionine: 0.0	Phenylalanine: 0.0	Valine: 0.0
	11653	Beans, pinto, mature seeds, sprouted, raw†	0.13	Folate: 0.28	Copper: 0.25	Thiamin: 0.19	Iron: 0.16	Pantothenic acid: 0.14	Magnesium: 0.13	Niacin: 0.13	Riboflavin: 0.11	Phosphorus: 0.1	Phenylalanine: 0.1	Zinc: 0.1	Threonine: 0.09	Histidine: 0.09	Isoleucine: 0.09	Valine: 0.09	Vitamin B6: 0.09	Protein: 0.09	Leucine: 0.08	Manganese: 0.08	Tryptophan: 0.08	Potassium: 0.08	Lysine: 0.07	Carbohydrate: 0.06	Vitamin C: 0.06	Calcium: 0.05	Methionine: 0.04	Total lipid: 0.02	Selenium: 0.01	Vitamin B12: 0.0	Fiber: 0.0	Choline: 0.0	Vitamin K: 0.0	Vitamin A: 0.0	Vitamin E: 0.0	Vitamin D: 0.0	Linoleic acid: 0.0	alpha-Linolenic acid: 0.0
	20078	Wheat germ, crude	0.13	Manganese: 0.18	Zinc: 0.15	Selenium: 0.12	Thiamin: 0.09	Phosphorus: 0.06	Folate: 0.05	Copper: 0.05	Magnesium: 0.04	Iron: 0.04	Vitamin B6: 0.04	Tryptophan: 0.03	Pantothenic acid: 0.03	Niacin: 0.03	Histidine: 0.03	Threonine: 0.03	Lysine: 0.03	Methionine: 0.03	Valine: 0.03	Phenylalanine: 0.03	Leucine: 0.03	Protein: 0.03	Isoleucine: 0.03	Fiber: 0.02	Riboflavin: 0.02	Carbohydrate: 0.02	Potassium: 0.01	Total lipid: 0.01	Calcium: 0.0	Vitamin C: 0.0	Vitamin B12: 0.0	Choline: 0.0	Vitamin K: 0.0	Vitamin A: 0.0	Vitamin E: 0.0	Vitamin D: 0.0	Linoleic acid: 0.0	alpha-Linolenic acid: 0.0
	9001	Acerola, (west indian cherry), raw†	0.13	Vitamin C: 0.7	Vitamin A: 0.03	Copper: 0.02	Pantothenic acid: 0.02	Carbohydrate: 0.02	Potassium: 0.01	Magnesium: 0.01	Folate: 0.01	Riboflavin: 0.01	Fiber: 0.01	Calcium: 0.01	Iron: 0.01	Zinc: 0.01	Niacin: 0.01	Thiamin: 0.0	Phosphorus: 0.0	Selenium: 0.0	Total lipid: 0.0	Protein: 0.0	Vitamin B6: 0.0	Histidine: 0.0	Vitamin B12: 0.0	Choline: 0.0	Vitamin K: 0.0	Manganese: 0.0	Vitamin E: 0.0	Vitamin D: 0.0	Linoleic acid: 0.0	alpha-Linolenic acid: 0.0	Tryptophan: 0.0	Threonine: 0.0	Isoleucine: 0.0	Leucine: 0.0	Lysine: 0.0	Methionine: 0.0	Phenylalanine: 0.0	Valine: 0.0
	11676	Radish seeds, sprouted, raw†	0.13	Folate: 0.15	Pantothenic acid: 0.1	Vitamin C: 0.1	Vitamin B6: 0.08	Niacin: 0.07	Zinc: 0.07	Magnesium: 0.07	Phosphorus: 0.07	Iron: 0.06	Calcium: 0.06	Copper: 0.06	Thiamin: 0.05	Manganese: 0.05	Protein: 0.04	Riboflavin: 0.03	Total lipid: 0.03	Vitamin A: 0.03	Potassium: 0.01	Carbohydrate: 0.01	Selenium: 0.01	Histidine: 0.0	Vitamin B12: 0.0	Fiber: 0.0	Choline: 0.0	Vitamin K: 0.0	Vitamin E: 0.0	Vitamin D: 0.0	Linoleic acid: 0.0	alpha-Linolenic acid: 0.0	Tryptophan: 0.0	Threonine: 0.0	Isoleucine: 0.0	Leucine: 0.0	Lysine: 0.0	Methionine: 0.0	Phenylalanine: 0.0	Valine: 0.0
	11009	Artichokes, (globe or french), frozen, unprepared†	0.1	Folate: 0.24	Fiber: 0.08	Riboflavin: 0.07	Magnesium: 0.06	Potassium: 0.05	Phosphorus: 0.05	Zinc: 0.05	Manganese: 0.05	Copper: 0.04	Thiamin: 0.04	Iron: 0.04	Pantothenic acid: 0.04	Protein: 0.04	Vitamin B6: 0.04	Carbohydrate: 0.03	Niacin: 0.03	Calcium: 0.02	Vitamin C: 0.02	Vitamin A: 0.01	Total lipid: 0.01	Selenium: 0.0	Histidine: 0.0	Vitamin B12: 0.0	Choline: 0.0	Vitamin K: 0.0	Vitamin E: 0.0	Vitamin D: 0.0	Linoleic acid: 0.0	alpha-Linolenic acid: 0.0	Tryptophan: 0.0	Threonine: 0.0	Isoleucine: 0.0	Leucine: 0.0	Lysine: 0.0	Methionine: 0.0	Phenylalanine: 0.0	Valine: 0.0
	35155	Blueberries, wild, raw (Alaska Native)†	0.1	Manganese: 0.35	Vitamin K: 0.26	Riboflavin: 0.17	Vitamin C: 0.13	Folate: 0.13	Thiamin: 0.07	Carbohydrate: 0.06	Pantothenic acid: 0.05	Fiber: 0.05	Vitamin E: 0.04	Iron: 0.03	Zinc: 0.03	Calcium: 0.02	Niacin: 0.02	Phosphorus: 0.02	Protein: 0.02	Potassium: 0.01	Copper: 0.01	Vitamin B6: 0.01	Magnesium: 0.01	Total lipid: 0.01	Vitamin A: 0.0	Histidine: 0.0	Vitamin B12: 0.0	Choline: 0.0	Selenium: 0.0	Vitamin D: 0.0	Linoleic acid: 0.0	alpha-Linolenic acid: 0.0	Tryptophan: 0.0	Threonine: 0.0	Isoleucine: 0.0	Leucine: 0.0	Lysine: 0.0	Methionine: 0.0	Phenylalanine: 0.0	Valine: 0.0
	9053	Blueberries, wild, frozen†	0.1	Manganese: 0.22	Fiber: 0.04	Zinc: 0.04	Carbohydrate: 0.03	Iron: 0.02	Calcium: 0.01	Thiamin: 0.01	Niacin: 0.01	Potassium: 0.01	Magnesium: 0.01	Phosphorus: 0.0	Vitamin E: 0.0	Vitamin C: 0.0	Vitamin B6: 0.0	Vitamin A: 0.0	Total lipid: 0.0	Riboflavin: 0.0	Histidine: 0.0	Pantothenic acid: 0.0	Vitamin B12: 0.0	Choline: 0.0	Vitamin K: 0.0	Folate: 0.0	Copper: 0.0	Selenium: 0.0	Vitamin D: 0.0	Protein: 0.0	Linoleic acid: 0.0	alpha-Linolenic acid: 0.0	Tryptophan: 0.0	Threonine: 0.0	Isoleucine: 0.0	Leucine: 0.0	Lysine: 0.0	Methionine: 0.0	Phenylalanine: 0.0	Valine: 0.0
Low-macronutrient	2029	Spices, parsley, dried	0.78	Vitamin K: 0.94	Manganese: 0.79	alpha-Linolenic acid: 0.65	Iron: 0.64	Riboflavin: 0.56	Calcium: 0.51	Vitamin E: 0.44	Zinc: 0.4	Magnesium: 0.39	Tryptophan: 0.3	Phenylalanine: 0.3	Valine: 0.29	Fiber: 0.29	Niacin: 0.29	Leucine: 0.27	Isoleucine: 0.26	Copper: 0.26	Potassium: 0.24	Folate: 0.23	Threonine: 0.22	Lysine: 0.2	Methionine: 0.2	Phosphorus: 0.2	Histidine: 0.2	Protein: 0.19	Vitamin B6: 0.18	Vitamin C: 0.14	Choline: 0.14	Selenium: 0.11	Carbohydrate: 0.1	Pantothenic acid: 0.09	Thiamin: 0.08	Vitamin A: 0.06	Linoleic acid: 0.06	Total lipid: 0.04	Vitamin B12: 0.0	Vitamin D: 0.0
	11207	Dandelion greens, raw†	0.76	Vitamin K: 0.99	Vitamin A: 0.91	Calcium: 0.54	Iron: 0.42	Vitamin E: 0.41	Vitamin C: 0.37	Choline: 0.28	Riboflavin: 0.25	Thiamin: 0.25	Potassium: 0.18	Copper: 0.18	Fiber: 0.17	Manganese: 0.17	Folate: 0.17	Vitamin B6: 0.17	Magnesium: 0.13	Zinc: 0.12	Phosphorus: 0.1	Carbohydrate: 0.1	Protein: 0.08	Niacin: 0.06	Pantothenic acid: 0.04	Total lipid: 0.03	Selenium: 0.02	Histidine: 0.0	Vitamin B12: 0.0	Vitamin D: 0.0	Linoleic acid: 0.0	alpha-Linolenic acid: 0.0	Tryptophan: 0.0	Threonine: 0.0	Isoleucine: 0.0	Leucine: 0.0	Lysine: 0.0	Methionine: 0.0	Phenylalanine: 0.0	Valine: 0.0
	11112	Cabbage, red, raw†	0.74	Vitamin K: 0.96	Vitamin C: 0.82	Vitamin A: 0.81	Calcium: 0.51	Choline: 0.48	Iron: 0.47	Vitamin B6: 0.45	Folate: 0.43	Manganese: 0.41	Potassium: 0.39	Fiber: 0.36	Thiamin: 0.34	Carbohydrate: 0.28	Pantothenic acid: 0.26	Riboflavin: 0.25	Zinc: 0.25	Magnesium: 0.24	Phosphorus: 0.2	Niacin: 0.18	Protein: 0.18	Threonine: 0.14	Valine: 0.14	Tryptophan: 0.13	Histidine: 0.13	Lysine: 0.12	Isoleucine: 0.12	Phenylalanine: 0.12	Selenium: 0.11	Methionine: 0.11	Leucine: 0.09	Copper: 0.09	Vitamin E: 0.04	Total lipid: 0.02	Vitamin B12: 0.0	Vitamin D: 0.0	Linoleic acid: 0.0	alpha-Linolenic acid: 0.0
	11591	Watercress, raw†	0.73	Vitamin K: 0.97	Vitamin A: 0.85	Calcium: 0.59	Vitamin C: 0.55	Vitamin E: 0.28	Potassium: 0.25	Riboflavin: 0.23	Manganese: 0.23	Thiamin: 0.23	Pantothenic acid: 0.21	Threonine: 0.17	Copper: 0.16	Phosphorus: 0.16	Vitamin B6: 0.16	Magnesium: 0.15	Valine: 0.15	Choline: 0.14	Phenylalanine: 0.14	Leucine: 0.12	Isoleucine: 0.12	Tryptophan: 0.12	Folate: 0.12	Protein: 0.12	Lysine: 0.11	Niacin: 0.09	Iron: 0.09	Histidine: 0.09	Zinc: 0.07	Selenium: 0.06	Fiber: 0.06	Methionine: 0.06	Carbohydrate: 0.03	Total lipid: 0.01	Vitamin B12: 0.0	Vitamin D: 0.0	Linoleic acid: 0.0	alpha-Linolenic acid: 0.0
	11147	Chard, swiss, raw†	0.71	Vitamin K: 0.98	Vitamin A: 0.85	Vitamin C: 0.37	Iron: 0.35	Magnesium: 0.3	Vitamin E: 0.24	Calcium: 0.24	Manganese: 0.22	Copper: 0.21	Potassium: 0.2	Choline: 0.18	Isoleucine: 0.13	Zinc: 0.13	Riboflavin: 0.12	Folate: 0.12	Fiber: 0.1	Phenylalanine: 0.1	Phosphorus: 0.09	Vitamin B6: 0.09	Pantothenic acid: 0.09	Valine: 0.09	Threonine: 0.09	Thiamin: 0.08	Leucine: 0.07	Protein: 0.07	Lysine: 0.07	Niacin: 0.06	Histidine: 0.06	Tryptophan: 0.05	Carbohydrate: 0.05	Selenium: 0.05	Methionine: 0.04	Total lipid: 0.01	Vitamin B12: 0.0	Vitamin D: 0.0	Linoleic acid: 0.0	alpha-Linolenic acid: 0.0
	11300	Peas, edible-podded, raw†	0.69	Vitamin K: 0.89	Vitamin C: 0.76	Vitamin A: 0.65	Iron: 0.63	Folate: 0.55	Pantothenic acid: 0.52	Thiamin: 0.47	Calcium: 0.38	Fiber: 0.34	Choline: 0.33	Manganese: 0.33	Valine: 0.33	Vitamin B6: 0.32	Potassium: 0.27	Isoleucine: 0.25	Magnesium: 0.25	Copper: 0.24	Carbohydrate: 0.23	Zinc: 0.23	Riboflavin: 0.22	Phosphorus: 0.22	Leucine: 0.21	Lysine: 0.21	Niacin: 0.2	Protein: 0.19	Threonine: 0.18	Tryptophan: 0.16	Phenylalanine: 0.16	Vitamin E: 0.1	Selenium: 0.06	Histidine: 0.05	Methionine: 0.04	Total lipid: 0.02	Vitamin B12: 0.0	Vitamin D: 0.0	Linoleic acid: 0.0	alpha-Linolenic acid: 0.0
	11292	Onions, young green, tops only†	0.68	Vitamin K: 0.96	Vitamin A: 0.88	Calcium: 0.42	Vitamin C: 0.42	Folate: 0.4	Iron: 0.25	Fiber: 0.22	Manganese: 0.19	Potassium: 0.19	Vitamin B6: 0.17	Carbohydrate: 0.16	Pantothenic acid: 0.15	Magnesium: 0.15	Zinc: 0.15	Thiamin: 0.13	Copper: 0.09	Phosphorus: 0.09	Choline: 0.08	alpha-Linolenic acid: 0.08	Riboflavin: 0.08	Vitamin E: 0.07	Protein: 0.06	Niacin: 0.06	Total lipid: 0.05	Selenium: 0.03	Linoleic acid: 0.02	Histidine: 0.0	Vitamin B12: 0.0	Vitamin D: 0.0	Tryptophan: 0.0	Threonine: 0.0	Isoleucine: 0.0	Leucine: 0.0	Lysine: 0.0	Methionine: 0.0	Phenylalanine: 0.0	Valine: 0.0
	11096	Broccoli raab, raw†	0.67	Vitamin K: 0.96	Vitamin A: 0.78	Calcium: 0.48	Iron: 0.43	Vitamin E: 0.38	Vitamin C: 0.38	Thiamin: 0.29	Manganese: 0.28	Zinc: 0.28	Riboflavin: 0.24	Choline: 0.21	Pantothenic acid: 0.21	Niacin: 0.2	Vitamin B6: 0.2	Fiber: 0.19	Phosphorus: 0.17	Tryptophan: 0.16	Lysine: 0.16	Valine: 0.15	Potassium: 0.15	Protein: 0.14	Phenylalanine: 0.14	Magnesium: 0.14	Threonine: 0.14	Histidine: 0.13	Isoleucine: 0.13	Methionine: 0.12	Leucine: 0.12	Copper: 0.08	Selenium: 0.07	Carbohydrate: 0.05	Total lipid: 0.03	Vitamin B12: 0.0	Folate: 0.0	Vitamin D: 0.0	Linoleic acid: 0.0	alpha-Linolenic acid: 0.0
	11165	Coriander (cilantro) leaves, raw†	0.66	Vitamin K: 0.95	Vitamin A: 0.83	Folate: 0.35	Vitamin C: 0.35	Iron: 0.31	Vitamin E: 0.3	Calcium: 0.25	Copper: 0.23	Pantothenic acid: 0.23	Potassium: 0.22	Manganese: 0.22	Riboflavin: 0.19	Fiber: 0.15	Zinc: 0.15	Vitamin B6: 0.13	Thiamin: 0.13	Magnesium: 0.11	Choline: 0.11	Niacin: 0.09	Phosphorus: 0.08	Protein: 0.06	Carbohydrate: 0.04	Selenium: 0.03	Total lipid: 0.02	Histidine: 0.0	Vitamin B12: 0.0	Vitamin D: 0.0	Linoleic acid: 0.0	alpha-Linolenic acid: 0.0	Tryptophan: 0.0	Threonine: 0.0	Isoleucine: 0.0	Leucine: 0.0	Lysine: 0.0	Methionine: 0.0	Phenylalanine: 0.0	Valine: 0.0
	11463	Spinach, frozen, chopped or leaf, unprepared†	0.66	Vitamin K: 0.94	Vitamin A: 0.85	Folate: 0.4	Calcium: 0.27	Iron: 0.22	Manganese: 0.21	Vitamin E: 0.2	Magnesium: 0.16	Riboflavin: 0.14	Tryptophan: 0.12	Zinc: 0.1	Choline: 0.1	Selenium: 0.1	Potassium: 0.1	Copper: 0.1	Thiamin: 0.09	Fiber: 0.09	Threonine: 0.09	Niacin: 0.09	Vitamin B6: 0.08	Phenylalanine: 0.08	Lysine: 0.06	Valine: 0.06	Protein: 0.06	Vitamin C: 0.06	Isoleucine: 0.05	Leucine: 0.05	Phosphorus: 0.04	Methionine: 0.04	Histidine: 0.03	Carbohydrate: 0.03	Pantothenic acid: 0.03	Total lipid: 0.01	Vitamin B12: 0.0	Vitamin D: 0.0	Linoleic acid: 0.0	alpha-Linolenic acid: 0.0
	11233	Kale, raw†	0.65	Vitamin K: 0.95	Vitamin A: 0.82	Vitamin C: 0.37	Calcium: 0.17	Manganese: 0.14	Iron: 0.13	Copper: 0.11	Potassium: 0.07	Vitamin B6: 0.07	Folate: 0.07	Thiamin: 0.06	Zinc: 0.05	Magnesium: 0.05	Riboflavin: 0.05	Isoleucine: 0.04	Carbohydrate: 0.04	Niacin: 0.04	Fiber: 0.04	Phenylalanine: 0.04	Valine: 0.03	Threonine: 0.03	Protein: 0.03	Tryptophan: 0.03	Phosphorus: 0.03	Leucine: 0.03	Lysine: 0.03	Histidine: 0.02	Pantothenic acid: 0.01	Methionine: 0.01	Total lipid: 0.01	Selenium: 0.01	Vitamin B12: 0.0	Choline: 0.0	Vitamin E: 0.0	Vitamin D: 0.0	Linoleic acid: 0.0	alpha-Linolenic acid: 0.0
	11086	Beet greens, raw†	0.65	Vitamin K: 0.94	Vitamin A: 0.77	Iron: 0.28	Calcium: 0.27	Vitamin C: 0.23	Potassium: 0.2	Riboflavin: 0.16	Vitamin E: 0.16	Magnesium: 0.16	Copper: 0.14	Manganese: 0.13	Fiber: 0.13	Thiamin: 0.11	Zinc: 0.08	Pantothenic acid: 0.07	Folate: 0.07	Vitamin B6: 0.06	Tryptophan: 0.05	Niacin: 0.05	Phosphorus: 0.04	Protein: 0.04	Carbohydrate: 0.03	Threonine: 0.03	Phenylalanine: 0.03	Valine: 0.03	Leucine: 0.03	Histidine: 0.03	Selenium: 0.02	Isoleucine: 0.02	Lysine: 0.02	Methionine: 0.02	Total lipid: 0.0	Choline: 0.0	Vitamin B12: 0.0	Vitamin D: 0.0	Linoleic acid: 0.0	alpha-Linolenic acid: 0.0
	11203	Cress, garden, raw†	0.65	Vitamin K: 0.98	Vitamin A: 0.85	Vitamin C: 0.54	Folate: 0.41	Calcium: 0.29	Manganese: 0.27	Iron: 0.26	Potassium: 0.25	Riboflavin: 0.24	Copper: 0.19	Vitamin B6: 0.18	Choline: 0.16	Magnesium: 0.15	Thiamin: 0.14	Phosphorus: 0.12	Pantothenic acid: 0.11	Vitamin E: 0.09	Zinc: 0.08	Niacin: 0.08	Protein: 0.07	Fiber: 0.07	Carbohydrate: 0.06	Total lipid: 0.03	Selenium: 0.03	Histidine: 0.0	Vitamin B12: 0.0	Vitamin D: 0.0	Linoleic acid: 0.0	alpha-Linolenic acid: 0.0	Tryptophan: 0.0	Threonine: 0.0	Isoleucine: 0.0	Leucine: 0.0	Lysine: 0.0	Methionine: 0.0	Phenylalanine: 0.0	Valine: 0.0
	11161	Collards, raw†	0.65	Vitamin K: 0.96	Vitamin A: 0.78	Folate: 0.49	Vitamin C: 0.34	Calcium: 0.31	Vitamin E: 0.19	Fiber: 0.12	Choline: 0.11	Riboflavin: 0.11	Manganese: 0.09	Vitamin B6: 0.09	Pantothenic acid: 0.08	Thiamin: 0.07	Niacin: 0.06	Potassium: 0.06	Valine: 0.04	Isoleucine: 0.04	Tryptophan: 0.04	Protein: 0.04	Threonine: 0.04	Carbohydrate: 0.04	Leucine: 0.04	Phenylalanine: 0.04	Histidine: 0.03	Lysine: 0.03	Copper: 0.03	Iron: 0.03	Methionine: 0.03	Zinc: 0.03	Selenium: 0.02	Magnesium: 0.02	Total lipid: 0.01	Phosphorus: 0.01	Vitamin B12: 0.0	Vitamin D: 0.0	Linoleic acid: 0.0	alpha-Linolenic acid: 0.0
	11253	Lettuce, green leaf, raw†	0.64	Vitamin K: 0.94	Vitamin A: 0.9	Folate: 0.31	Iron: 0.24	Vitamin C: 0.2	Calcium: 0.19	Manganese: 0.18	Thiamin: 0.15	Choline: 0.15	Potassium: 0.13	Riboflavin: 0.11	Vitamin B6: 0.1	Fiber: 0.1	Pantothenic acid: 0.08	Isoleucine: 0.08	Zinc: 0.08	Magnesium: 0.07	Phosphorus: 0.06	Threonine: 0.06	Valine: 0.06	Lysine: 0.05	Niacin: 0.05	Phenylalanine: 0.05	Protein: 0.05	Copper: 0.05	Carbohydrate: 0.05	Leucine: 0.04	Histidine: 0.04	Methionine: 0.03	Tryptophan: 0.03	Vitamin E: 0.03	Selenium: 0.03	Total lipid: 0.01	Vitamin B12: 0.0	Vitamin D: 0.0	Linoleic acid: 0.0	alpha-Linolenic acid: 0.0
	11197	Cowpeas, young pods with seeds, raw†	0.64	Vitamin K: 0.88	Vitamin A: 0.62	Vitamin C: 0.58	Folate: 0.54	Pantothenic acid: 0.51	Calcium: 0.41	Thiamin: 0.41	Iron: 0.38	Magnesium: 0.37	Fiber: 0.33	Choline: 0.33	Manganese: 0.31	Riboflavin: 0.29	Vitamin B6: 0.29	Copper: 0.23	Potassium: 0.23	Zinc: 0.22	Carbohydrate: 0.22	Phosphorus: 0.2	Niacin: 0.19	Protein: 0.18	Vitamin E: 0.11	Selenium: 0.06	Total lipid: 0.03	Histidine: 0.0	Vitamin B12: 0.0	Vitamin D: 0.0	Linoleic acid: 0.0	alpha-Linolenic acid: 0.0	Tryptophan: 0.0	Threonine: 0.0	Isoleucine: 0.0	Leucine: 0.0	Lysine: 0.0	Methionine: 0.0	Phenylalanine: 0.0	Valine: 0.0
	11116	Cabbage, chinese (pak-choi), raw†	0.64	Vitamin K: 0.89	Vitamin A: 0.82	Vitamin C: 0.47	Calcium: 0.37	Folate: 0.37	Iron: 0.19	Vitamin B6: 0.15	Potassium: 0.13	Manganese: 0.1	Riboflavin: 0.08	Magnesium: 0.08	Thiamin: 0.08	Zinc: 0.07	Fiber: 0.06	Phosphorus: 0.06	Isoleucine: 0.06	Niacin: 0.06	Choline: 0.06	Pantothenic acid: 0.04	Protein: 0.04	Valine: 0.04	Lysine: 0.04	Threonine: 0.04	Tryptophan: 0.04	Leucine: 0.04	Phenylalanine: 0.03	Histidine: 0.03	Copper: 0.03	Carbohydrate: 0.03	Selenium: 0.02	Methionine: 0.01	Vitamin E: 0.01	Total lipid: 0.01	Vitamin B12: 0.0	Vitamin D: 0.0	Linoleic acid: 0.0	alpha-Linolenic acid: 0.0
	11962	Peppers, hot chile, sun-dried	0.64	Vitamin A: 0.83	Vitamin K: 0.71	Fiber: 0.31	Riboflavin: 0.29	Iron: 0.29	Potassium: 0.22	Carbohydrate: 0.2	Niacin: 0.2	Vitamin B6: 0.18	Choline: 0.17	Vitamin C: 0.13	Manganese: 0.12	Pantothenic acid: 0.12	Folate: 0.1	Magnesium: 0.1	Vitamin E: 0.1	Zinc: 0.09	Tryptophan: 0.09	Threonine: 0.08	Protein: 0.08	Valine: 0.08	Copper: 0.08	Histidine: 0.07	Isoleucine: 0.07	Phosphorus: 0.07	Total lipid: 0.06	Phenylalanine: 0.06	Leucine: 0.06	Lysine: 0.06	Methionine: 0.05	Calcium: 0.05	Thiamin: 0.04	Selenium: 0.03	Vitamin B12: 0.0	Vitamin D: 0.0	Linoleic acid: 0.0	alpha-Linolenic acid: 0.0
	2044	Basil, fresh†	0.63	Vitamin K: 0.96	Vitamin A: 0.77	Calcium: 0.4	Iron: 0.36	Manganese: 0.34	Folate: 0.26	Copper: 0.25	Vitamin C: 0.16	Zinc: 0.16	Magnesium: 0.16	Potassium: 0.09	Vitamin E: 0.08	Vitamin B6: 0.08	Niacin: 0.07	Choline: 0.06	Pantothenic acid: 0.06	Fiber: 0.06	Phenylalanine: 0.06	Riboflavin: 0.06	Phosphorus: 0.06	Protein: 0.06	Tryptophan: 0.05	Valine: 0.05	Threonine: 0.05	Leucine: 0.05	Isoleucine: 0.05	Histidine: 0.04	Thiamin: 0.04	Lysine: 0.03	Methionine: 0.03	Total lipid: 0.02	Carbohydrate: 0.02	Selenium: 0.01	Vitamin B12: 0.0	Vitamin D: 0.0	Linoleic acid: 0.0	alpha-Linolenic acid: 0.0
	11297	Parsley, fresh†	0.63	Vitamin K: 0.97	Vitamin A: 0.78	Vitamin C: 0.53	Iron: 0.44	Folate: 0.39	Calcium: 0.24	Zinc: 0.16	Potassium: 0.14	Magnesium: 0.1	Pantothenic acid: 0.09	Fiber: 0.09	Copper: 0.09	Thiamin: 0.08	Niacin: 0.07	Riboflavin: 0.06	Choline: 0.05	Tryptophan: 0.05	Valine: 0.05	Manganese: 0.05	Phenylalanine: 0.05	Phosphorus: 0.05	Threonine: 0.04	Vitamin B6: 0.04	Protein: 0.04	Isoleucine: 0.04	Vitamin E: 0.04	Leucine: 0.04	Lysine: 0.04	Carbohydrate: 0.04	Histidine: 0.03	Methionine: 0.03	Total lipid: 0.02	Selenium: 0.0	Vitamin B12: 0.0	Vitamin D: 0.0	Linoleic acid: 0.0	alpha-Linolenic acid: 0.0
	11257	Lettuce, red leaf, raw†	0.63	Vitamin K: 0.93	Vitamin A: 0.9	Iron: 0.31	Calcium: 0.18	Manganese: 0.16	Thiamin: 0.14	Choline: 0.13	Potassium: 0.12	Riboflavin: 0.1	Vitamin B6: 0.1	Zinc: 0.09	Pantothenic acid: 0.08	Vitamin C: 0.08	Selenium: 0.08	Tryptophan: 0.07	Niacin: 0.07	Magnesium: 0.07	Phenylalanine: 0.07	Fiber: 0.07	Phosphorus: 0.07	Threonine: 0.05	Protein: 0.05	Copper: 0.05	Valine: 0.04	Leucine: 0.04	Isoleucine: 0.04	Carbohydrate: 0.04	Methionine: 0.04	Histidine: 0.03	Lysine: 0.03	Vitamin E: 0.02	Total lipid: 0.01	Vitamin B12: 0.0	Folate: 0.0	Vitamin D: 0.0	Linoleic acid: 0.0	alpha-Linolenic acid: 0.0
	11251	Lettuce, cos or romaine, raw†	0.62	Vitamin K: 0.85	Vitamin A: 0.83	Folate: 0.39	Iron: 0.13	Calcium: 0.08	Thiamin: 0.08	Potassium: 0.07	Fiber: 0.07	Manganese: 0.06	Zinc: 0.05	Choline: 0.05	Vitamin C: 0.04	Pantothenic acid: 0.04	Riboflavin: 0.04	Vitamin B6: 0.04	Magnesium: 0.04	Copper: 0.03	Phosphorus: 0.03	Phenylalanine: 0.03	Carbohydrate: 0.02	Niacin: 0.02	Protein: 0.02	Valine: 0.02	Threonine: 0.02	Isoleucine: 0.02	Leucine: 0.02	Lysine: 0.02	Histidine: 0.01	Tryptophan: 0.01	Methionine: 0.01	Total lipid: 0.01	Selenium: 0.01	Vitamin E: 0.01	Vitamin B12: 0.0	Vitamin D: 0.0	Linoleic acid: 0.0	alpha-Linolenic acid: 0.0
	11270	Mustard greens, raw†	0.62	Vitamin K: 0.94	Vitamin A: 0.78	Folate: 0.35	Vitamin C: 0.31	Calcium: 0.14	Iron: 0.12	Manganese: 0.1	Vitamin E: 0.08	Potassium: 0.07	Fiber: 0.07	Copper: 0.06	Vitamin B6: 0.06	Thiamin: 0.05	Magnesium: 0.05	Riboflavin: 0.05	Pantothenic acid: 0.04	Niacin: 0.03	Protein: 0.03	Zinc: 0.03	Tryptophan: 0.02	Isoleucine: 0.02	Phosphorus: 0.02	Valine: 0.02	Carbohydrate: 0.02	Histidine: 0.02	Threonine: 0.02	Lysine: 0.02	Phenylalanine: 0.02	Leucine: 0.01	Methionine: 0.01	Selenium: 0.01	Total lipid: 0.0	Choline: 0.0	Vitamin B12: 0.0	Vitamin D: 0.0	Linoleic acid: 0.0	alpha-Linolenic acid: 0.0
	11052	Beans, snap, green, raw†	0.62	Vitamin K: 0.83	Folate: 0.57	Vitamin C: 0.55	Vitamin A: 0.52	Iron: 0.49	Thiamin: 0.42	Fiber: 0.41	Vitamin B6: 0.4	Calcium: 0.39	Choline: 0.37	Pantothenic acid: 0.36	Potassium: 0.36	Riboflavin: 0.35	Manganese: 0.35	Magnesium: 0.32	Copper: 0.27	Niacin: 0.27	Zinc: 0.26	Carbohydrate: 0.26	Threonine: 0.22	Phosphorus: 0.22	Valine: 0.21	Protein: 0.19	Isoleucine: 0.18	Tryptophan: 0.18	Phenylalanine: 0.17	Leucine: 0.17	Vitamin E: 0.17	Lysine: 0.16	Histidine: 0.15	Methionine: 0.13	Selenium: 0.08	Total lipid: 0.03	Vitamin B12: 0.0	Vitamin D: 0.0	Linoleic acid: 0.0	alpha-Linolenic acid: 0.0
	11527	Tomatoes, green, raw†	0.61	Vitamin K: 0.83	Vitamin C: 0.73	Vitamin A: 0.63	Pantothenic acid: 0.61	Thiamin: 0.41	Potassium: 0.41	Iron: 0.38	Copper: 0.36	Folate: 0.36	Vitamin B6: 0.35	Choline: 0.3	Fiber: 0.29	Carbohydrate: 0.28	Manganese: 0.23	Niacin: 0.23	Riboflavin: 0.23	Calcium: 0.22	Phosphorus: 0.2	Magnesium: 0.19	Protein: 0.16	Vitamin E: 0.16	Threonine: 0.12	Tryptophan: 0.12	Zinc: 0.11	Isoleucine: 0.11	Phenylalanine: 0.11	Lysine: 0.11	Histidine: 0.11	Valine: 0.1	Leucine: 0.09	Methionine: 0.08	Selenium: 0.07	Total lipid: 0.04	Vitamin B12: 0.0	Vitamin D: 0.0	Linoleic acid: 0.0	alpha-Linolenic acid: 0.0
	11477	Squash, summer, zucchini, includes skin, raw†	0.61	Folate: 0.68	Vitamin C: 0.68	alpha-Linolenic acid: 0.6	Riboflavin: 0.52	Vitamin B6: 0.51	Potassium: 0.47	Zinc: 0.46	Pantothenic acid: 0.45	Manganese: 0.44	Magnesium: 0.41	Thiamin: 0.41	Choline: 0.36	Phosphorus: 0.34	Fiber: 0.33	Copper: 0.32	Iron: 0.32	Calcium: 0.3	Vitamin K: 0.29	Niacin: 0.27	Protein: 0.22	Valine: 0.22	Phenylalanine: 0.21	Isoleucine: 0.21	Leucine: 0.2	Histidine: 0.2	Lysine: 0.19	Tryptophan: 0.18	Methionine: 0.17	Vitamin A: 0.16	Carbohydrate: 0.16	Threonine: 0.16	Vitamin E: 0.12	Total lipid: 0.07	Selenium: 0.05	Linoleic acid: 0.04	Vitamin B12: 0.0	Vitamin D: 0.0
	11520	Taro leaves, raw†	0.6	Vitamin K: 0.92	Vitamin A: 0.74	Folate: 0.45	Vitamin C: 0.42	Iron: 0.32	Riboflavin: 0.29	Calcium: 0.28	Manganese: 0.26	Thiamin: 0.23	Potassium: 0.21	Copper: 0.21	Vitamin E: 0.16	Fiber: 0.14	Magnesium: 0.13	Isoleucine: 0.12	Niacin: 0.11	Valine: 0.1	Leucine: 0.1	Zinc: 0.1	Protein: 0.09	Vitamin B6: 0.09	Phenylalanine: 0.09	Histidine: 0.09	Threonine: 0.08	Tryptophan: 0.08	Choline: 0.07	Lysine: 0.07	Methionine: 0.07	Phosphorus: 0.07	Carbohydrate: 0.06	Pantothenic acid: 0.03	Total lipid: 0.02	Selenium: 0.02	Vitamin B12: 0.0	Vitamin D: 0.0	Linoleic acid: 0.0	alpha-Linolenic acid: 0.0
	44055	Celery flakes, dried	0.6	Vitamin K: 0.77	Calcium: 0.4	Potassium: 0.35	Iron: 0.29	Fiber: 0.28	Choline: 0.22	Vitamin C: 0.22	Vitamin E: 0.2	Zinc: 0.17	Thiamin: 0.17	Folate: 0.16	Magnesium: 0.16	Carbohydrate: 0.16	Selenium: 0.15	Riboflavin: 0.15	Phosphorus: 0.14	Copper: 0.14	Vitamin B6: 0.1	Niacin: 0.08	Protein: 0.08	Vitamin A: 0.08	Total lipid: 0.02	Histidine: 0.0	Pantothenic acid: 0.0	Vitamin B12: 0.0	Manganese: 0.0	Vitamin D: 0.0	Linoleic acid: 0.0	alpha-Linolenic acid: 0.0	Tryptophan: 0.0	Threonine: 0.0	Isoleucine: 0.0	Leucine: 0.0	Lysine: 0.0	Methionine: 0.0	Phenylalanine: 0.0	Valine: 0.0
	11965	Cauliflower, green, raw†	0.6	Vitamin K: 0.66	Vitamin C: 0.61	Choline: 0.51	Folate: 0.38	Pantothenic acid: 0.31	Zinc: 0.25	Vitamin B6: 0.21	Iron: 0.2	Fiber: 0.19	Potassium: 0.19	Manganese: 0.17	Calcium: 0.17	Thiamin: 0.17	Phosphorus: 0.15	Valine: 0.15	Tryptophan: 0.14	Lysine: 0.14	Niacin: 0.14	Isoleucine: 0.14	Threonine: 0.14	Protein: 0.13	Riboflavin: 0.13	Leucine: 0.12	Phenylalanine: 0.12	Methionine: 0.11	Histidine: 0.11	Magnesium: 0.11	Carbohydrate: 0.09	Copper: 0.07	Selenium: 0.05	Vitamin A: 0.04	Total lipid: 0.02	Vitamin E: 0.0	Vitamin B12: 0.0	Vitamin D: 0.0	Linoleic acid: 0.0	alpha-Linolenic acid: 0.0
	11529	Tomatoes, red, ripe, raw, year round average†	0.6	Vitamin K: 0.81	Vitamin A: 0.74	Vitamin C: 0.59	Folate: 0.39	Potassium: 0.38	Thiamin: 0.26	Vitamin B6: 0.26	Fiber: 0.26	Copper: 0.25	Iron: 0.24	Manganese: 0.23	Zinc: 0.21	Choline: 0.21	Niacin: 0.2	Pantothenic acid: 0.19	Carbohydrate: 0.19	Magnesium: 0.18	Vitamin E: 0.18	Calcium: 0.16	Phosphorus: 0.15	Protein: 0.1	Riboflavin: 0.1	Threonine: 0.08	Phenylalanine: 0.08	Histidine: 0.07	Tryptophan: 0.06	Isoleucine: 0.05	Lysine: 0.05	Valine: 0.05	Leucine: 0.04	Methionine: 0.03	Total lipid: 0.03	Vitamin B12: 0.0	Selenium: 0.0	Vitamin D: 0.0	Linoleic acid: 0.0	alpha-Linolenic acid: 0.0
	11246	Leeks, (bulb and lower leaf-portion), raw†	0.6	Vitamin K: 0.88	Vitamin A: 0.57	Folate: 0.52	Iron: 0.48	Manganese: 0.35	Vitamin C: 0.32	Calcium: 0.32	Vitamin B6: 0.3	Carbohydrate: 0.26	Copper: 0.22	Thiamin: 0.19	Magnesium: 0.18	Fiber: 0.18	Potassium: 0.16	Vitamin E: 0.16	Choline: 0.12	Pantothenic acid: 0.12	Phosphorus: 0.09	Threonine: 0.07	Niacin: 0.07	Zinc: 0.07	Riboflavin: 0.07	Protein: 0.07	Phenylalanine: 0.06	Leucine: 0.06	Isoleucine: 0.06	Valine: 0.05	Lysine: 0.05	Tryptophan: 0.05	Selenium: 0.05	Histidine: 0.04	Methionine: 0.04	Total lipid: 0.02	Vitamin B12: 0.0	Vitamin D: 0.0	Linoleic acid: 0.0	alpha-Linolenic acid: 0.0
	11457	Spinach, raw†	0.59	Vitamin K: 0.95	Vitamin A: 0.78	Folate: 0.44	Iron: 0.25	Vitamin C: 0.23	Manganese: 0.21	Calcium: 0.17	Magnesium: 0.14	Potassium: 0.13	Vitamin E: 0.1	Riboflavin: 0.1	Vitamin B6: 0.08	Zinc: 0.08	Choline: 0.07	Copper: 0.07	Thiamin: 0.07	Fiber: 0.06	Niacin: 0.05	Isoleucine: 0.05	Valine: 0.05	Threonine: 0.04	Tryptophan: 0.04	Phenylalanine: 0.04	Leucine: 0.04	Protein: 0.04	Phosphorus: 0.04	Lysine: 0.04	Histidine: 0.03	Methionine: 0.03	Carbohydrate: 0.02	Pantothenic acid: 0.02	Selenium: 0.01	Total lipid: 0.01	Vitamin B12: 0.0	Vitamin D: 0.0	Linoleic acid: 0.0	alpha-Linolenic acid: 0.0
	11959	Arugula, raw†	0.59	Vitamin K: 0.88	Vitamin A: 0.54	Folate: 0.51	Calcium: 0.45	Vitamin C: 0.3	Iron: 0.29	Pantothenic acid: 0.23	Potassium: 0.2	Magnesium: 0.19	Manganese: 0.18	Zinc: 0.16	Choline: 0.13	Riboflavin: 0.11	Fiber: 0.11	Thiamin: 0.1	Copper: 0.1	Vitamin B6: 0.09	Phosphorus: 0.09	Protein: 0.08	Vitamin E: 0.05	Carbohydrate: 0.05	Total lipid: 0.03	Niacin: 0.03	Selenium: 0.01	Histidine: 0.0	Vitamin B12: 0.0	Vitamin D: 0.0	Linoleic acid: 0.0	alpha-Linolenic acid: 0.0	Tryptophan: 0.0	Threonine: 0.0	Isoleucine: 0.0	Leucine: 0.0	Lysine: 0.0	Methionine: 0.0	Phenylalanine: 0.0	Valine: 0.0
	11250	Lettuce, butterhead (includes boston and bibb types), raw†	0.58	Vitamin K: 0.92	Vitamin A: 0.79	Folate: 0.44	Iron: 0.3	Calcium: 0.16	Potassium: 0.14	Manganese: 0.13	Thiamin: 0.13	Vitamin C: 0.09	Pantothenic acid: 0.09	Vitamin B6: 0.09	Zinc: 0.09	Choline: 0.08	Riboflavin: 0.08	Fiber: 0.08	Magnesium: 0.07	Phosphorus: 0.06	Niacin: 0.05	Protein: 0.05	Phenylalanine: 0.04	Valine: 0.04	Threonine: 0.04	Tryptophan: 0.04	Leucine: 0.04	Isoleucine: 0.03	Carbohydrate: 0.03	Lysine: 0.03	Histidine: 0.03	Copper: 0.02	Methionine: 0.02	Selenium: 0.02	Vitamin E: 0.02	Total lipid: 0.01	Vitamin B12: 0.0	Vitamin D: 0.0	Linoleic acid: 0.0	alpha-Linolenic acid: 0.0
	2009	Spices, chili powder	0.57	Vitamin A: 0.75	Vitamin K: 0.52	Vitamin E: 0.43	Iron: 0.4	Fiber: 0.24	Vitamin B6: 0.23	Calcium: 0.2	Zinc: 0.2	Riboflavin: 0.18	Copper: 0.17	Niacin: 0.16	alpha-Linolenic acid: 0.15	Manganese: 0.15	Potassium: 0.15	Selenium: 0.12	Magnesium: 0.1	Total lipid: 0.1	Carbohydrate: 0.09	Choline: 0.09	Phosphorus: 0.08	Thiamin: 0.08	Protein: 0.07	Pantothenic acid: 0.07	Valine: 0.06	Isoleucine: 0.05	Phenylalanine: 0.05	Leucine: 0.05	Threonine: 0.04	Histidine: 0.04	Methionine: 0.04	Folate: 0.03	Lysine: 0.03	Tryptophan: 0.03	Vitamin C: 0.0	Vitamin B12: 0.0	Vitamin D: 0.0	Linoleic acid: 0.0
	11518	Taro, raw†	0.57	Carbohydrate: 0.68	Potassium: 0.53	Fiber: 0.51	Vitamin B6: 0.5	Vitamin E: 0.45	Copper: 0.43	Thiamin: 0.41	Manganese: 0.41	Pantothenic acid: 0.38	Folate: 0.37	Calcium: 0.34	Magnesium: 0.32	Phosphorus: 0.3	Choline: 0.3	Iron: 0.28	Vitamin C: 0.26	Zinc: 0.2	Niacin: 0.19	Tryptophan: 0.17	Phenylalanine: 0.16	Threonine: 0.15	Valine: 0.15	Leucine: 0.13	Protein: 0.13	Isoleucine: 0.11	Histidine: 0.11	Riboflavin: 0.1	Lysine: 0.09	Methionine: 0.08	Selenium: 0.07	Vitamin A: 0.04	Vitamin K: 0.03	Total lipid: 0.02	Vitamin B12: 0.0	Vitamin D: 0.0	Linoleic acid: 0.0	alpha-Linolenic acid: 0.0
	11156	Chives, raw†	0.57	Vitamin K: 0.94	Vitamin A: 0.76	Vitamin C: 0.48	Folate: 0.44	Iron: 0.27	Calcium: 0.26	Manganese: 0.17	Zinc: 0.15	Copper: 0.14	Magnesium: 0.14	Pantothenic acid: 0.13	Potassium: 0.12	Thiamin: 0.12	Fiber: 0.11	Vitamin B6: 0.11	Riboflavin: 0.11	Isoleucine: 0.08	Niacin: 0.08	Threonine: 0.07	Phosphorus: 0.07	Protein: 0.07	Valine: 0.07	Tryptophan: 0.07	Leucine: 0.06	Phenylalanine: 0.06	Lysine: 0.06	Histidine: 0.05	Carbohydrate: 0.04	Methionine: 0.04	Choline: 0.03	Selenium: 0.03	Total lipid: 0.03	Vitamin E: 0.02	Vitamin B12: 0.0	Vitamin D: 0.0	Linoleic acid: 0.0	alpha-Linolenic acid: 0.0
	11489	Squash, winter, hubbard, raw†	0.57	Vitamin A: 0.71	Fiber: 0.4	Pantothenic acid: 0.39	Vitamin C: 0.36	Potassium: 0.35	Vitamin B6: 0.32	Thiamin: 0.3	Folate: 0.28	Carbohydrate: 0.27	Choline: 0.26	Manganese: 0.25	Iron: 0.24	Magnesium: 0.21	Copper: 0.2	Niacin: 0.2	Tryptophan: 0.19	Isoleucine: 0.17	Protein: 0.17	Valine: 0.16	Phenylalanine: 0.16	Calcium: 0.16	Threonine: 0.14	Leucine: 0.14	Histidine: 0.14	Riboflavin: 0.13	Zinc: 0.13	Methionine: 0.12	Lysine: 0.11	Phosphorus: 0.11	Vitamin K: 0.08	Selenium: 0.06	Total lipid: 0.06	Vitamin E: 0.05	Vitamin B12: 0.0	Vitamin D: 0.0	Linoleic acid: 0.0	alpha-Linolenic acid: 0.0
	11603	Yambean (jicama), raw†	0.57	Vitamin C: 0.56	Fiber: 0.54	Choline: 0.39	Carbohydrate: 0.39	Iron: 0.34	Folate: 0.31	Potassium: 0.3	Pantothenic acid: 0.27	Copper: 0.23	Zinc: 0.21	Magnesium: 0.2	Vitamin E: 0.19	Vitamin B6: 0.18	Calcium: 0.18	Thiamin: 0.18	Phosphorus: 0.15	Selenium: 0.13	Riboflavin: 0.13	Manganese: 0.13	Histidine: 0.11	Protein: 0.11	Threonine: 0.07	Valine: 0.07	Niacin: 0.07	Lysine: 0.07	Isoleucine: 0.06	Phenylalanine: 0.06	Methionine: 0.06	Leucine: 0.06	Vitamin A: 0.02	Total lipid: 0.02	Vitamin K: 0.01	Vitamin B12: 0.0	Vitamin D: 0.0	Linoleic acid: 0.0	alpha-Linolenic acid: 0.0	Tryptophan: 0.0
	11979	Peppers, jalapeno, raw†	0.57	Vitamin C: 0.83	Vitamin K: 0.77	Vitamin A: 0.62	Vitamin E: 0.55	Vitamin B6: 0.5	Folate: 0.41	Fiber: 0.33	Pantothenic acid: 0.33	Potassium: 0.29	Niacin: 0.25	Riboflavin: 0.25	alpha-Linolenic acid: 0.24	Thiamin: 0.2	Carbohydrate: 0.19	Magnesium: 0.17	Choline: 0.15	Iron: 0.15	Copper: 0.15	Manganese: 0.14	Calcium: 0.12	Zinc: 0.12	Phosphorus: 0.11	Protein: 0.07	Total lipid: 0.04	Linoleic acid: 0.03	Selenium: 0.03	Histidine: 0.0	Vitamin B12: 0.0	Vitamin D: 0.0	Tryptophan: 0.0	Threonine: 0.0	Isoleucine: 0.0	Leucine: 0.0	Lysine: 0.0	Methionine: 0.0	Phenylalanine: 0.0	Valine: 0.0
	2028	Spices, paprika	0.57	Vitamin A: 0.83	Iron: 0.44	Vitamin E: 0.37	Vitamin K: 0.33	Vitamin B6: 0.24	Fiber: 0.23	Zinc: 0.21	Riboflavin: 0.2	Pantothenic acid: 0.17	Potassium: 0.16	Manganese: 0.14	Calcium: 0.14	Copper: 0.14	Niacin: 0.13	alpha-Linolenic acid: 0.13	Magnesium: 0.12	Thiamin: 0.1	Carbohydrate: 0.1	Total lipid: 0.09	Phosphorus: 0.08	Valine: 0.08	Phenylalanine: 0.07	Isoleucine: 0.07	Protein: 0.07	Choline: 0.07	Threonine: 0.06	Leucine: 0.06	Folate: 0.05	Histidine: 0.05	Lysine: 0.05	Methionine: 0.04	Selenium: 0.03	Tryptophan: 0.03	Vitamin C: 0.0	Vitamin B12: 0.0	Vitamin D: 0.0	Linoleic acid: 0.0
	11643	Squash, winter, all varieties, raw†	0.56	Vitamin A: 0.73	Vitamin C: 0.36	Potassium: 0.36	Folate: 0.35	Vitamin B6: 0.3	Iron: 0.29	Calcium: 0.26	Carbohydrate: 0.25	Manganese: 0.23	Pantothenic acid: 0.23	Choline: 0.21	Copper: 0.21	Fiber: 0.21	Zinc: 0.18	Riboflavin: 0.18	Niacin: 0.16	Magnesium: 0.16	Thiamin: 0.15	Tryptophan: 0.13	Isoleucine: 0.11	Phenylalanine: 0.11	Phosphorus: 0.1	Valine: 0.1	Leucine: 0.09	Threonine: 0.09	Histidine: 0.09	Protein: 0.08	Vitamin K: 0.07	Methionine: 0.07	Lysine: 0.07	Selenium: 0.04	Vitamin E: 0.04	Total lipid: 0.02	Vitamin B12: 0.0	Vitamin D: 0.0	Linoleic acid: 0.0	alpha-Linolenic acid: 0.0
	11098	Brussels sprouts, raw†	0.56	Vitamin K: 0.87	Vitamin C: 0.59	Folate: 0.41	Iron: 0.32	Thiamin: 0.28	Fiber: 0.24	Potassium: 0.24	Manganese: 0.23	Vitamin B6: 0.23	Calcium: 0.21	Choline: 0.21	Vitamin A: 0.19	Pantothenic acid: 0.19	Zinc: 0.18	Phosphorus: 0.15	Carbohydrate: 0.14	Niacin: 0.14	Valine: 0.14	Riboflavin: 0.14	Isoleucine: 0.14	Protein: 0.13	Magnesium: 0.13	Threonine: 0.13	Tryptophan: 0.13	Vitamin E: 0.12	Histidine: 0.12	Copper: 0.12	Lysine: 0.11	Phenylalanine: 0.1	Leucine: 0.09	Selenium: 0.09	Methionine: 0.07	Total lipid: 0.02	Vitamin B12: 0.0	Vitamin D: 0.0	Linoleic acid: 0.0	alpha-Linolenic acid: 0.0
	11090	Broccoli, raw†	0.56	Vitamin K: 0.83	Vitamin C: 0.61	Folate: 0.42	Pantothenic acid: 0.29	Calcium: 0.23	Iron: 0.21	Choline: 0.2	Potassium: 0.2	Vitamin B6: 0.19	Fiber: 0.18	Zinc: 0.18	Thiamin: 0.17	Riboflavin: 0.17	Manganese: 0.16	Vitamin A: 0.15	Phosphorus: 0.15	Selenium: 0.13	Niacin: 0.12	Magnesium: 0.12	Phenylalanine: 0.12	Protein: 0.12	Valine: 0.11	Tryptophan: 0.11	Vitamin E: 0.11	Threonine: 0.1	Carbohydrate: 0.1	Histidine: 0.1	Lysine: 0.1	Isoleucine: 0.09	Methionine: 0.08	Copper: 0.08	Leucine: 0.08	Total lipid: 0.02	Vitamin B12: 0.0	Vitamin D: 0.0	Linoleic acid: 0.0	alpha-Linolenic acid: 0.0
	11135	Cauliflower, raw†	0.55	Vitamin K: 0.54	Vitamin C: 0.47	Choline: 0.43	Folate: 0.38	Pantothenic acid: 0.3	Potassium: 0.19	Vitamin B6: 0.18	Lysine: 0.17	Fiber: 0.13	Valine: 0.12	Iron: 0.12	Zinc: 0.12	Calcium: 0.12	Manganese: 0.11	Thiamin: 0.11	Phosphorus: 0.11	Histidine: 0.11	Threonine: 0.1	Isoleucine: 0.09	Niacin: 0.09	Protein: 0.09	Magnesium: 0.08	Riboflavin: 0.08	Tryptophan: 0.08	Leucine: 0.07	Phenylalanine: 0.07	Carbohydrate: 0.07	Copper: 0.06	Methionine: 0.06	Selenium: 0.05	alpha-Linolenic acid: 0.02	Total lipid: 0.01	Vitamin E: 0.01	Linoleic acid: 0.0	Vitamin B12: 0.0	Vitamin A: 0.0	Vitamin D: 0.0
	11601	Yam, raw†	0.55	Carbohydrate: 0.7	Potassium: 0.6	Vitamin C: 0.52	Vitamin B6: 0.52	Fiber: 0.49	Thiamin: 0.44	Copper: 0.41	Manganese: 0.39	Folate: 0.39	Pantothenic acid: 0.39	Choline: 0.27	Iron: 0.26	Magnesium: 0.22	Phosphorus: 0.21	Zinc: 0.2	Calcium: 0.15	Niacin: 0.14	Phenylalanine: 0.12	Riboflavin: 0.11	Protein: 0.11	Threonine: 0.11	Valine: 0.1	Histidine: 0.1	Leucine: 0.1	Isoleucine: 0.1	Tryptophan: 0.08	Vitamin E: 0.08	Methionine: 0.08	Lysine: 0.07	Vitamin A: 0.06	Selenium: 0.05	Vitamin K: 0.05	Total lipid: 0.02	Vitamin B12: 0.0	Vitamin D: 0.0	Linoleic acid: 0.0	alpha-Linolenic acid: 0.0
	11130	Carrots, frozen, unprepared†	0.55	Vitamin A: 0.88	Vitamin K: 0.31	Fiber: 0.11	Calcium: 0.1	Potassium: 0.08	Zinc: 0.08	Iron: 0.07	Manganese: 0.07	Carbohydrate: 0.07	Copper: 0.06	Pantothenic acid: 0.06	Vitamin B6: 0.05	Thiamin: 0.05	Folate: 0.04	Choline: 0.04	Phosphorus: 0.04	Magnesium: 0.04	Vitamin E: 0.03	Niacin: 0.03	Riboflavin: 0.03	Vitamin C: 0.02	Isoleucine: 0.02	Threonine: 0.02	Valine: 0.02	Selenium: 0.02	Tryptophan: 0.02	Phenylalanine: 0.02	Protein: 0.02	Histidine: 0.01	Total lipid: 0.01	Lysine: 0.01	Leucine: 0.01	Methionine: 0.01	Vitamin B12: 0.0	Vitamin D: 0.0	Linoleic acid: 0.0	alpha-Linolenic acid: 0.0
	11134	Cassava, raw†	0.55	Carbohydrate: 0.66	Vitamin C: 0.41	Folate: 0.3	Thiamin: 0.28	Manganese: 0.28	Potassium: 0.27	Choline: 0.27	Fiber: 0.23	Copper: 0.2	Vitamin B6: 0.2	Zinc: 0.18	Magnesium: 0.15	Niacin: 0.15	Pantothenic acid: 0.11	Riboflavin: 0.11	Iron: 0.1	Calcium: 0.09	Tryptophan: 0.09	Phosphorus: 0.08	Protein: 0.07	Selenium: 0.05	Histidine: 0.04	Valine: 0.04	Threonine: 0.04	Lysine: 0.04	Isoleucine: 0.04	Phenylalanine: 0.04	Vitamin E: 0.03	Methionine: 0.03	Leucine: 0.03	Vitamin K: 0.02	Total lipid: 0.02	Vitamin A: 0.01	Vitamin B12: 0.0	Vitamin D: 0.0	Linoleic acid: 0.0	alpha-Linolenic acid: 0.0
	11104	Burdock root, raw†	0.54	Carbohydrate: 0.57	Vitamin B6: 0.49	Fiber: 0.48	Folate: 0.44	Potassium: 0.43	Magnesium: 0.41	Pantothenic acid: 0.41	Calcium: 0.38	Iron: 0.38	Manganese: 0.35	Copper: 0.33	Zinc: 0.32	Choline: 0.29	Phosphorus: 0.28	Vitamin E: 0.2	Vitamin C: 0.18	Protein: 0.18	Riboflavin: 0.16	Histidine: 0.15	Lysine: 0.12	Niacin: 0.12	Phenylalanine: 0.11	Isoleucine: 0.1	Selenium: 0.1	Valine: 0.09	Threonine: 0.09	Thiamin: 0.09	Tryptophan: 0.07	Leucine: 0.06	Methionine: 0.06	Vitamin K: 0.04	Total lipid: 0.02	Vitamin B12: 0.0	Vitamin A: 0.0	Vitamin D: 0.0	Linoleic acid: 0.0	alpha-Linolenic acid: 0.0
	11640	Shallots, freeze-dried	0.54	Carbohydrate: 0.61	Vitamin B6: 0.57	Iron: 0.5	Fiber: 0.5	Folate: 0.47	Potassium: 0.45	Manganese: 0.43	Pantothenic acid: 0.4	Zinc: 0.38	Calcium: 0.38	Vitamin C: 0.38	Thiamin: 0.37	Copper: 0.35	Magnesium: 0.32	Phosphorus: 0.32	Choline: 0.28	Isoleucine: 0.26	Threonine: 0.25	Tryptophan: 0.25	Protein: 0.25	Valine: 0.24	Leucine: 0.22	Phenylalanine: 0.21	Lysine: 0.2	Histidine: 0.19	Niacin: 0.18	Methionine: 0.15	Selenium: 0.13	Riboflavin: 0.12	Vitamin K: 0.03	Vitamin E: 0.02	Total lipid: 0.01	Vitamin A: 0.0	Vitamin B12: 0.0	Vitamin D: 0.0	Linoleic acid: 0.0	alpha-Linolenic acid: 0.0
	11137	Cauliflower, frozen, unprepared†	0.54	Vitamin C: 0.47	Vitamin K: 0.42	Folate: 0.39	Choline: 0.37	Iron: 0.14	Fiber: 0.14	Vitamin B6: 0.13	Manganese: 0.13	Potassium: 0.12	Thiamin: 0.11	Calcium: 0.11	Valine: 0.09	Tryptophan: 0.09	Isoleucine: 0.08	Threonine: 0.08	Pantothenic acid: 0.08	Riboflavin: 0.08	Lysine: 0.08	Protein: 0.08	Niacin: 0.08	Phosphorus: 0.08	Zinc: 0.07	Leucine: 0.07	Phenylalanine: 0.07	Histidine: 0.07	Methionine: 0.07	Carbohydrate: 0.06	Magnesium: 0.06	Selenium: 0.05	Copper: 0.04	Total lipid: 0.01	Vitamin E: 0.01	Vitamin A: 0.0	Vitamin B12: 0.0	Vitamin D: 0.0	Linoleic acid: 0.0	alpha-Linolenic acid: 0.0
	2031	Spices, pepper, red or cayenne	0.54	Vitamin A: 0.84	Vitamin K: 0.42	Vitamin E: 0.37	Vitamin B6: 0.29	Iron: 0.27	Fiber: 0.22	Manganese: 0.2	Riboflavin: 0.18	Potassium: 0.18	Vitamin C: 0.17	Zinc: 0.15	Total lipid: 0.14	Folate: 0.13	Carbohydrate: 0.12	Niacin: 0.12	Magnesium: 0.12	Calcium: 0.12	Thiamin: 0.11	Copper: 0.09	Phosphorus: 0.09	Choline: 0.08	Protein: 0.07	Selenium: 0.05	Histidine: 0.0	Pantothenic acid: 0.0	Vitamin B12: 0.0	Vitamin D: 0.0	Linoleic acid: 0.0	alpha-Linolenic acid: 0.0	Tryptophan: 0.0	Threonine: 0.0	Isoleucine: 0.0	Leucine: 0.0	Lysine: 0.0	Methionine: 0.0	Phenylalanine: 0.0	Valine: 0.0
	ND	Frozen broccoli†	0.53	Vitamin K: 0.81	Vitamin C: 0.45	Folate: 0.39	Vitamin A: 0.21	Calcium: 0.18	Iron: 0.16	Fiber: 0.15	Manganese: 0.15	Vitamin E: 0.14	Zinc: 0.13	Vitamin B6: 0.13	Riboflavin: 0.12	Pantothenic acid: 0.12	Choline: 0.11	Thiamin: 0.11	Potassium: 0.11	Phosphorus: 0.09	Valine: 0.08	Protein: 0.08	Isoleucine: 0.08	Selenium: 0.08	Threonine: 0.07	Tryptophan: 0.07	Magnesium: 0.07	Niacin: 0.07	Lysine: 0.07	Phenylalanine: 0.06	Histidine: 0.06	Leucine: 0.06	Carbohydrate: 0.06	Methionine: 0.05	Copper: 0.05	Total lipid: 0.01	Vitamin B12: 0.0	Vitamin D: 0.0	Linoleic acid: 0.0	alpha-Linolenic acid: 0.0
	11960	Carrots, baby, raw†	0.53	Vitamin A: 0.86	Vitamin K: 0.16	Iron: 0.12	Pantothenic acid: 0.11	Folate: 0.1	Fiber: 0.09	Calcium: 0.08	Potassium: 0.07	Copper: 0.07	Carbohydrate: 0.06	Vitamin B6: 0.06	Manganese: 0.05	Choline: 0.04	Zinc: 0.04	Thiamin: 0.03	Niacin: 0.03	Phosphorus: 0.03	Magnesium: 0.03	Riboflavin: 0.03	Vitamin C: 0.02	Selenium: 0.02	Isoleucine: 0.02	Threonine: 0.01	Valine: 0.01	Tryptophan: 0.01	Phenylalanine: 0.01	Protein: 0.01	Histidine: 0.01	Lysine: 0.01	Leucine: 0.01	Methionine: 0.01	Total lipid: 0.0	Vitamin B12: 0.0	Vitamin E: 0.0	Vitamin D: 0.0	Linoleic acid: 0.0	alpha-Linolenic acid: 0.0
	11124	Carrots, raw†	0.52	Vitamin A: 0.85	Vitamin K: 0.15	Potassium: 0.08	Fiber: 0.07	Threonine: 0.07	Calcium: 0.06	Pantothenic acid: 0.06	Vitamin B6: 0.06	Folate: 0.06	Carbohydrate: 0.06	Thiamin: 0.06	Niacin: 0.04	Zinc: 0.04	Manganese: 0.04	Vitamin C: 0.04	Choline: 0.04	Iron: 0.03	Riboflavin: 0.03	Vitamin E: 0.03	Phosphorus: 0.03	Isoleucine: 0.03	Copper: 0.03	Magnesium: 0.03	Histidine: 0.02	Lysine: 0.02	Valine: 0.02	Phenylalanine: 0.02	Leucine: 0.02	Tryptophan: 0.01	Methionine: 0.01	Protein: 0.01	Total lipid: 0.01	Selenium: 0.0	Vitamin B12: 0.0	Vitamin D: 0.0	Linoleic acid: 0.0	alpha-Linolenic acid: 0.0
	11011	Asparagus, raw†	0.52	Vitamin K: 0.77	Iron: 0.43	Folate: 0.37	Thiamin: 0.28	Copper: 0.25	Zinc: 0.22	Vitamin A: 0.2	Riboflavin: 0.19	Choline: 0.18	Pantothenic acid: 0.17	Fiber: 0.15	Niacin: 0.15	Vitamin E: 0.14	Potassium: 0.14	Calcium: 0.13	Manganese: 0.13	Vitamin C: 0.12	Phosphorus: 0.12	Selenium: 0.11	Vitamin B6: 0.11	Valine: 0.11	Threonine: 0.1	Tryptophan: 0.09	Protein: 0.09	Histidine: 0.09	Magnesium: 0.08	Isoleucine: 0.08	Leucine: 0.08	Phenylalanine: 0.08	Lysine: 0.07	Methionine: 0.07	Carbohydrate: 0.06	Total lipid: 0.01	Vitamin B12: 0.0	Vitamin D: 0.0	Linoleic acid: 0.0	alpha-Linolenic acid: 0.0
	11422	Pumpkin, raw†	0.52	Vitamin A: 0.85	Iron: 0.19	Potassium: 0.18	Copper: 0.17	Pantothenic acid: 0.16	Vitamin C: 0.14	Riboflavin: 0.13	Zinc: 0.13	Folate: 0.12	Vitamin E: 0.12	Thiamin: 0.11	Calcium: 0.1	Carbohydrate: 0.09	Manganese: 0.08	Phosphorus: 0.08	Choline: 0.08	Niacin: 0.07	Vitamin B6: 0.07	Magnesium: 0.06	Protein: 0.03	Tryptophan: 0.03	Fiber: 0.03	Vitamin K: 0.03	Lysine: 0.03	Phenylalanine: 0.03	Isoleucine: 0.03	Valine: 0.03	Threonine: 0.03	Histidine: 0.02	Leucine: 0.02	Methionine: 0.02	Selenium: 0.01	Total lipid: 0.01	Vitamin B12: 0.0	Vitamin D: 0.0	Linoleic acid: 0.0	alpha-Linolenic acid: 0.0
	11252	Lettuce, iceberg (includes crisphead types), raw†	0.52	Vitamin K: 0.8	Folate: 0.4	Vitamin A: 0.27	Iron: 0.23	Thiamin: 0.19	Calcium: 0.19	Manganese: 0.19	Potassium: 0.18	Fiber: 0.17	Vitamin C: 0.15	Choline: 0.15	Zinc: 0.14	Pantothenic acid: 0.12	Vitamin B6: 0.1	Carbohydrate: 0.1	Phosphorus: 0.09	Copper: 0.09	Magnesium: 0.08	Riboflavin: 0.08	Protein: 0.07	Tryptophan: 0.06	Niacin: 0.06	Threonine: 0.05	Phenylalanine: 0.05	Vitamin E: 0.04	Valine: 0.04	Isoleucine: 0.04	Lysine: 0.03	Histidine: 0.03	Leucine: 0.03	Methionine: 0.02	Total lipid: 0.02	Selenium: 0.01	Vitamin B12: 0.0	Vitamin D: 0.0	Linoleic acid: 0.0	alpha-Linolenic acid: 0.0
	11003	Amaranth leaves, raw†	0.51	Vitamin K: 0.95	Vitamin A: 0.51	Calcium: 0.38	Vitamin C: 0.33	Folate: 0.33	Iron: 0.3	Manganese: 0.29	Zinc: 0.2	Potassium: 0.18	Magnesium: 0.15	Copper: 0.13	Riboflavin: 0.12	Vitamin B6: 0.11	Phenylalanine: 0.06	Niacin: 0.06	Valine: 0.06	Isoleucine: 0.06	Phosphorus: 0.06	Leucine: 0.05	Threonine: 0.05	Tryptophan: 0.05	Protein: 0.05	Histidine: 0.04	Thiamin: 0.04	Lysine: 0.04	Carbohydrate: 0.03	Methionine: 0.03	Pantothenic acid: 0.03	Selenium: 0.02	Total lipid: 0.01	Vitamin B12: 0.0	Fiber: 0.0	Choline: 0.0	Vitamin E: 0.0	Vitamin D: 0.0	Linoleic acid: 0.0	alpha-Linolenic acid: 0.0
	11007	Artichokes, (globe or french), raw†	0.51	Vitamin K: 0.47	Folate: 0.45	Choline: 0.34	Fiber: 0.29	Iron: 0.29	Vitamin C: 0.27	Copper: 0.27	Magnesium: 0.27	Potassium: 0.24	Pantothenic acid: 0.21	Calcium: 0.21	Zinc: 0.2	Phosphorus: 0.19	Manganese: 0.18	Thiamin: 0.17	Vitamin B6: 0.16	Carbohydrate: 0.15	Protein: 0.14	Niacin: 0.11	Riboflavin: 0.1	Vitamin E: 0.02	Selenium: 0.01	Total lipid: 0.01	Vitamin A: 0.01	Histidine: 0.0	Vitamin B12: 0.0	Vitamin D: 0.0	Linoleic acid: 0.0	alpha-Linolenic acid: 0.0	Tryptophan: 0.0	Threonine: 0.0	Isoleucine: 0.0	Leucine: 0.0	Lysine: 0.0	Methionine: 0.0	Phenylalanine: 0.0	Valine: 0.0
	11205	Cucumber, with peel, raw†	0.51	Vitamin K: 0.7	Pantothenic acid: 0.28	Potassium: 0.2	Zinc: 0.18	Calcium: 0.18	Iron: 0.17	Magnesium: 0.15	Choline: 0.15	Folate: 0.14	Vitamin C: 0.14	Copper: 0.14	Thiamin: 0.13	Manganese: 0.13	Carbohydrate: 0.13	Phosphorus: 0.11	Vitamin B6: 0.1	Riboflavin: 0.1	Fiber: 0.08	Vitamin A: 0.06	Protein: 0.06	Isoleucine: 0.05	Threonine: 0.04	Valine: 0.04	Lysine: 0.04	Niacin: 0.04	Phenylalanine: 0.04	Histidine: 0.04	Leucine: 0.04	Tryptophan: 0.04	Selenium: 0.03	Methionine: 0.03	Total lipid: 0.01	Vitamin E: 0.01	Vitamin B12: 0.0	Vitamin D: 0.0	Linoleic acid: 0.0	alpha-Linolenic acid: 0.0
	11109	Cabbage, raw†	0.5	Vitamin K: 0.79	Vitamin C: 0.47	Folate: 0.36	Calcium: 0.23	Fiber: 0.2	Iron: 0.17	Thiamin: 0.16	Vitamin B6: 0.16	Pantothenic acid: 0.15	Manganese: 0.15	Choline: 0.14	Potassium: 0.14	Carbohydrate: 0.11	Zinc: 0.1	Magnesium: 0.08	Phosphorus: 0.07	Riboflavin: 0.07	Protein: 0.06	Niacin: 0.05	Threonine: 0.05	Valine: 0.05	Tryptophan: 0.04	Histidine: 0.04	Copper: 0.04	Phenylalanine: 0.04	Isoleucine: 0.04	Lysine: 0.03	Vitamin A: 0.03	Methionine: 0.03	Leucine: 0.03	Vitamin E: 0.02	Selenium: 0.02	Total lipid: 0.01	Vitamin B12: 0.0	Vitamin D: 0.0	Linoleic acid: 0.0	alpha-Linolenic acid: 0.0
	9307	Rhubarb, raw†	0.5	Vitamin K: 0.7	Calcium: 0.47	Potassium: 0.26	Vitamin C: 0.22	Manganese: 0.21	Fiber: 0.19	Carbohydrate: 0.12	Iron: 0.11	Choline: 0.11	Folate: 0.11	Magnesium: 0.1	Pantothenic acid: 0.09	Thiamin: 0.08	Selenium: 0.08	Zinc: 0.07	Riboflavin: 0.07	Vitamin E: 0.07	Copper: 0.06	Protein: 0.06	Phosphorus: 0.05	Niacin: 0.05	Vitamin A: 0.05	Vitamin B6: 0.05	Total lipid: 0.02	Histidine: 0.0	Vitamin B12: 0.0	Vitamin D: 0.0	Linoleic acid: 0.0	alpha-Linolenic acid: 0.0	Tryptophan: 0.0	Threonine: 0.0	Isoleucine: 0.0	Leucine: 0.0	Lysine: 0.0	Methionine: 0.0	Phenylalanine: 0.0	Valine: 0.0
	11114	Cabbage, savoy, raw†	0.5	Vitamin K: 0.8	Folate: 0.41	Vitamin C: 0.34	Vitamin A: 0.2	Fiber: 0.16	Vitamin B6: 0.16	Calcium: 0.14	Thiamin: 0.13	Magnesium: 0.12	Potassium: 0.12	Manganese: 0.11	Choline: 0.1	Iron: 0.1	Zinc: 0.1	Pantothenic acid: 0.1	Copper: 0.08	Carbohydrate: 0.07	Isoleucine: 0.07	Phosphorus: 0.07	Protein: 0.06	Valine: 0.06	Threonine: 0.05	Tryptophan: 0.05	Histidine: 0.05	Niacin: 0.05	Phenylalanine: 0.05	Lysine: 0.04	Leucine: 0.04	Riboflavin: 0.04	Selenium: 0.03	Methionine: 0.03	Vitamin E: 0.02	Total lipid: 0.0	Vitamin B12: 0.0	Vitamin D: 0.0	Linoleic acid: 0.0	alpha-Linolenic acid: 0.0
	2038	Spices, sage, ground	0.5	Vitamin K: 0.87	Calcium: 0.46	Iron: 0.41	Fiber: 0.21	Vitamin B6: 0.21	Folate: 0.19	Manganese: 0.19	Magnesium: 0.17	Zinc: 0.16	Vitamin E: 0.14	Thiamin: 0.14	Vitamin A: 0.14	Copper: 0.1	Carbohydrate: 0.08	Total lipid: 0.07	Potassium: 0.07	Riboflavin: 0.06	Niacin: 0.05	Vitamin C: 0.05	Choline: 0.04	Protein: 0.04	Phosphorus: 0.02	Selenium: 0.01	Histidine: 0.0	Pantothenic acid: 0.0	Vitamin B12: 0.0	Vitamin D: 0.0	Linoleic acid: 0.0	alpha-Linolenic acid: 0.0	Tryptophan: 0.0	Threonine: 0.0	Isoleucine: 0.0	Leucine: 0.0	Lysine: 0.0	Methionine: 0.0	Phenylalanine: 0.0	Valine: 0.0
	9309	Rhubarb, frozen, uncooked†	0.5	Vitamin K: 0.64	Calcium: 0.57	Fiber: 0.13	Magnesium: 0.09	Vitamin C: 0.09	Iron: 0.09	Carbohydrate: 0.08	Folate: 0.08	Potassium: 0.08	Manganese: 0.08	Thiamin: 0.07	Choline: 0.07	Vitamin E: 0.06	Riboflavin: 0.05	Selenium: 0.05	Zinc: 0.05	Pantothenic acid: 0.04	Copper: 0.04	Vitamin A: 0.03	Vitamin B6: 0.03	Phosphorus: 0.03	Protein: 0.02	Niacin: 0.02	Total lipid: 0.01	Histidine: 0.0	Vitamin B12: 0.0	Vitamin D: 0.0	Linoleic acid: 0.0	alpha-Linolenic acid: 0.0	Tryptophan: 0.0	Threonine: 0.0	Isoleucine: 0.0	Leucine: 0.0	Lysine: 0.0	Methionine: 0.0	Phenylalanine: 0.0	Valine: 0.0
	11931	Peppers, sweet, red, freeze-dried	0.49	Vitamin A: 0.82	Vitamin C: 0.63	Vitamin K: 0.24	Iron: 0.18	Thiamin: 0.16	Vitamin B6: 0.14	Copper: 0.13	Potassium: 0.13	Folate: 0.12	Riboflavin: 0.11	Fiber: 0.1	Manganese: 0.09	Carbohydrate: 0.07	Zinc: 0.07	Niacin: 0.07	Magnesium: 0.07	Calcium: 0.05	Tryptophan: 0.05	Phosphorus: 0.05	Protein: 0.04	Threonine: 0.04	Valine: 0.04	Histidine: 0.04	Isoleucine: 0.04	Phenylalanine: 0.03	Leucine: 0.03	Vitamin E: 0.03	Lysine: 0.03	Methionine: 0.03	Pantothenic acid: 0.02	Total lipid: 0.01	Selenium: 0.01	Vitamin B12: 0.0	Choline: 0.0	Vitamin D: 0.0	Linoleic acid: 0.0	alpha-Linolenic acid: 0.0
	11291	Onions, spring or scallions (includes tops and bulb), raw†	0.49	Vitamin K: 0.88	Folate: 0.38	Iron: 0.29	Calcium: 0.28	Vitamin C: 0.28	Vitamin A: 0.24	Fiber: 0.17	Potassium: 0.16	Zinc: 0.15	Thiamin: 0.13	Copper: 0.12	Riboflavin: 0.12	Manganese: 0.11	Carbohydrate: 0.1	Magnesium: 0.1	Vitamin E: 0.09	Niacin: 0.07	Phosphorus: 0.07	Vitamin B6: 0.07	Isoleucine: 0.06	Threonine: 0.06	Protein: 0.06	Valine: 0.06	Tryptophan: 0.05	Choline: 0.05	Leucine: 0.05	Pantothenic acid: 0.05	Phenylalanine: 0.05	Lysine: 0.05	Histidine: 0.04	Methionine: 0.03	Selenium: 0.02	Total lipid: 0.01	Vitamin B12: 0.0	Vitamin D: 0.0	Linoleic acid: 0.0	alpha-Linolenic acid: 0.0
	11819	Peppers, hot chili, red, raw†	0.48	Vitamin C: 0.81	Vitamin K: 0.6	Vitamin B6: 0.49	Vitamin A: 0.4	Iron: 0.36	Folate: 0.3	Potassium: 0.29	Copper: 0.27	Thiamin: 0.25	Niacin: 0.23	Carbohydrate: 0.21	Manganese: 0.2	Magnesium: 0.19	Pantothenic acid: 0.18	Riboflavin: 0.18	Choline: 0.18	Zinc: 0.18	Fiber: 0.18	Vitamin E: 0.16	Phosphorus: 0.14	Tryptophan: 0.12	Threonine: 0.11	Calcium: 0.11	Protein: 0.11	Valine: 0.1	Histidine: 0.1	Isoleucine: 0.09	Phenylalanine: 0.09	Leucine: 0.09	Lysine: 0.08	Methionine: 0.07	Total lipid: 0.04	Selenium: 0.03	Vitamin B12: 0.0	Vitamin D: 0.0	Linoleic acid: 0.0	alpha-Linolenic acid: 0.0
	11821	Peppers, sweet, red, raw†	0.48	Vitamin A: 0.76	Vitamin C: 0.71	Folate: 0.4	Vitamin B6: 0.33	Vitamin E: 0.27	Pantothenic acid: 0.24	Thiamin: 0.17	Fiber: 0.17	Potassium: 0.16	Riboflavin: 0.15	Niacin: 0.14	Zinc: 0.14	Iron: 0.13	Vitamin K: 0.13	Carbohydrate: 0.11	Manganese: 0.09	Magnesium: 0.09	Phosphorus: 0.07	Choline: 0.07	Phenylalanine: 0.06	Threonine: 0.05	Protein: 0.05	Tryptophan: 0.05	Calcium: 0.04	Copper: 0.04	Histidine: 0.03	Valine: 0.03	Lysine: 0.03	Isoleucine: 0.02	Leucine: 0.02	Total lipid: 0.02	Methionine: 0.01	Selenium: 0.0	Vitamin B12: 0.0	Vitamin D: 0.0	Linoleic acid: 0.0	alpha-Linolenic acid: 0.0
	11615	Chives, freeze-dried	0.48	Vitamin A: 0.77	Vitamin C: 0.38	Iron: 0.27	Calcium: 0.24	Magnesium: 0.19	Zinc: 0.14	Riboflavin: 0.13	Vitamin B6: 0.13	Thiamin: 0.12	Potassium: 0.12	Fiber: 0.11	Pantothenic acid: 0.08	Copper: 0.07	Phosphorus: 0.07	Manganese: 0.07	Carbohydrate: 0.07	Niacin: 0.06	Folate: 0.06	Isoleucine: 0.05	Threonine: 0.05	Protein: 0.05	Valine: 0.05	Tryptophan: 0.05	Leucine: 0.04	Phenylalanine: 0.04	Lysine: 0.04	Histidine: 0.04	Methionine: 0.03	Selenium: 0.03	Total lipid: 0.01	Vitamin B12: 0.0	Choline: 0.0	Vitamin K: 0.0	Vitamin E: 0.0	Vitamin D: 0.0	Linoleic acid: 0.0	alpha-Linolenic acid: 0.0
	20003	Arrowroot flour	0.48	Carbohydrate: 0.53	Fiber: 0.12	Manganese: 0.12	Calcium: 0.08	Pantothenic acid: 0.04	Iron: 0.03	Copper: 0.03	Folate: 0.02	Zinc: 0.01	Magnesium: 0.01	Tryptophan: 0.01	Threonine: 0.01	Methionine: 0.01	Phenylalanine: 0.01	Valine: 0.01	Protein: 0.01	Leucine: 0.01	Phosphorus: 0.01	Isoleucine: 0.0	Lysine: 0.0	Potassium: 0.0	Niacin: 0.0	Histidine: 0.0	Vitamin B6: 0.0	Total lipid: 0.0	Thiamin: 0.0	Vitamin C: 0.0	Riboflavin: 0.0	Vitamin B12: 0.0	Choline: 0.0	Vitamin K: 0.0	Selenium: 0.0	Vitamin A: 0.0	Vitamin E: 0.0	Vitamin D: 0.0	Linoleic acid: 0.0	alpha-Linolenic acid: 0.0
	11677	Shallots, raw†	0.47	Carbohydrate: 0.46	Vitamin B6: 0.46	Folate: 0.45	Iron: 0.38	Fiber: 0.38	Potassium: 0.36	Manganese: 0.33	Pantothenic acid: 0.32	Vitamin C: 0.31	Zinc: 0.29	Thiamin: 0.27	Calcium: 0.27	Copper: 0.27	Phosphorus: 0.23	Magnesium: 0.23	Choline: 0.21	Isoleucine: 0.19	Threonine: 0.19	Protein: 0.18	Tryptophan: 0.18	Valine: 0.18	Leucine: 0.16	Phenylalanine: 0.15	Lysine: 0.15	Histidine: 0.14	Niacin: 0.13	Selenium: 0.11	Methionine: 0.11	Riboflavin: 0.08	Vitamin K: 0.02	Vitamin E: 0.01	Total lipid: 0.01	Vitamin B12: 0.0	Vitamin A: 0.0	Vitamin D: 0.0	Linoleic acid: 0.0	alpha-Linolenic acid: 0.0
	2027	Spices, oregano, dried	0.47	Vitamin K: 0.81	Iron: 0.45	Calcium: 0.44	Vitamin E: 0.26	Manganese: 0.24	Fiber: 0.2	Folate: 0.16	alpha-Linolenic acid: 0.11	Magnesium: 0.1	Vitamin B6: 0.09	Zinc: 0.09	Copper: 0.08	Riboflavin: 0.08	Carbohydrate: 0.08	Potassium: 0.06	Niacin: 0.06	Tryptophan: 0.05	Pantothenic acid: 0.04	Valine: 0.04	Thiamin: 0.03	Isoleucine: 0.03	Leucine: 0.03	Phenylalanine: 0.03	Vitamin A: 0.03	Protein: 0.03	Threonine: 0.03	Choline: 0.03	Lysine: 0.02	Phosphorus: 0.02	Total lipid: 0.02	Histidine: 0.02	Methionine: 0.02	Selenium: 0.01	Vitamin C: 0.0	Vitamin B12: 0.0	Vitamin D: 0.0	Linoleic acid: 0.0
	11516	Sweet potato, frozen, unprepared†	0.47	Vitamin A: 0.76	Manganese: 0.18	Carbohydrate: 0.14	Pantothenic acid: 0.11	Copper: 0.11	Potassium: 0.1	Vitamin C: 0.09	Calcium: 0.08	Vitamin B6: 0.08	Folate: 0.07	Iron: 0.07	Thiamin: 0.06	Zinc: 0.06	Fiber: 0.05	Magnesium: 0.05	Phosphorus: 0.04	Phenylalanine: 0.04	Niacin: 0.04	Valine: 0.04	Threonine: 0.03	Isoleucine: 0.03	Riboflavin: 0.03	Methionine: 0.03	Leucine: 0.03	Tryptophan: 0.03	Protein: 0.03	Histidine: 0.02	Lysine: 0.02	Selenium: 0.01	Total lipid: 0.0	Vitamin B12: 0.0	Choline: 0.0	Vitamin K: 0.0	Vitamin E: 0.0	Vitamin D: 0.0	Linoleic acid: 0.0	alpha-Linolenic acid: 0.0
	2012	Spices, coriander leaf, dried	0.47	Vitamin K: 0.83	Iron: 0.43	Vitamin C: 0.36	Calcium: 0.31	Manganese: 0.24	Magnesium: 0.2	Thiamin: 0.16	Potassium: 0.16	Copper: 0.15	Folate: 0.14	Zinc: 0.13	Riboflavin: 0.12	Vitamin A: 0.1	Selenium: 0.07	Niacin: 0.06	Choline: 0.06	Phosphorus: 0.06	Protein: 0.05	Carbohydrate: 0.05	Fiber: 0.05	Vitamin B6: 0.04	Total lipid: 0.02	Vitamin E: 0.01	Histidine: 0.0	Pantothenic acid: 0.0	Vitamin B12: 0.0	Vitamin D: 0.0	Linoleic acid: 0.0	alpha-Linolenic acid: 0.0	Tryptophan: 0.0	Threonine: 0.0	Isoleucine: 0.0	Leucine: 0.0	Lysine: 0.0	Methionine: 0.0	Phenylalanine: 0.0	Valine: 0.0
	11235	Kale, frozen, unprepared†	0.46	Vitamin A: 0.71	Calcium: 0.29	Vitamin C: 0.25	Manganese: 0.16	Iron: 0.13	Potassium: 0.11	Riboflavin: 0.08	Isoleucine: 0.07	Fiber: 0.07	Folate: 0.07	Phenylalanine: 0.06	Thiamin: 0.06	Niacin: 0.06	Valine: 0.06	Threonine: 0.06	Magnesium: 0.05	Protein: 0.05	Leucine: 0.05	Vitamin B6: 0.05	Tryptophan: 0.05	Lysine: 0.05	Histidine: 0.05	Zinc: 0.04	Carbohydrate: 0.04	Copper: 0.04	Phosphorus: 0.03	Methionine: 0.02	Selenium: 0.02	Pantothenic acid: 0.02	Total lipid: 0.01	Vitamin B12: 0.0	Choline: 0.0	Vitamin K: 0.0	Vitamin E: 0.0	Vitamin D: 0.0	Linoleic acid: 0.0	alpha-Linolenic acid: 0.0
	11268	Mushrooms, shiitake, dried	0.46	Pantothenic acid: 0.55	Copper: 0.47	Vitamin D: 0.32	Zinc: 0.28	Selenium: 0.25	Choline: 0.23	Niacin: 0.16	Riboflavin: 0.15	Folate: 0.14	Carbohydrate: 0.12	Vitamin B6: 0.11	Potassium: 0.11	Manganese: 0.09	Fiber: 0.09	Magnesium: 0.08	Phosphorus: 0.08	Thiamin: 0.07	Threonine: 0.07	Phenylalanine: 0.06	Iron: 0.06	Isoleucine: 0.05	Valine: 0.05	Methionine: 0.05	Leucine: 0.05	Protein: 0.05	Histidine: 0.04	Lysine: 0.03	Tryptophan: 0.01	Vitamin C: 0.01	Total lipid: 0.01	Calcium: 0.0	Vitamin B12: 0.0	Vitamin K: 0.0	Vitamin A: 0.0	Vitamin E: 0.0	Linoleic acid: 0.0	alpha-Linolenic acid: 0.0
	11576	Turnip greens and turnips, frozen, unprepared†	0.46	Vitamin A: 0.73	Calcium: 0.28	Iron: 0.23	Vitamin C: 0.22	Folate: 0.18	Manganese: 0.1	Fiber: 0.09	Riboflavin: 0.07	Valine: 0.06	Phenylalanine: 0.06	Threonine: 0.06	Tryptophan: 0.06	Isoleucine: 0.06	Magnesium: 0.06	Thiamin: 0.06	Niacin: 0.05	Leucine: 0.05	Protein: 0.05	Copper: 0.05	Vitamin B6: 0.05	Pantothenic acid: 0.05	Histidine: 0.05	Methionine: 0.05	Lysine: 0.04	Zinc: 0.04	Potassium: 0.03	Carbohydrate: 0.03	Phosphorus: 0.03	Selenium: 0.02	Total lipid: 0.01	Vitamin B12: 0.0	Choline: 0.0	Vitamin K: 0.0	Vitamin E: 0.0	Vitamin D: 0.0	Linoleic acid: 0.0	alpha-Linolenic acid: 0.0
	11241	Kohlrabi, raw†	0.46	Vitamin C: 0.64	Fiber: 0.33	Potassium: 0.31	Copper: 0.28	Choline: 0.24	Vitamin B6: 0.23	Folate: 0.22	Calcium: 0.2	Iron: 0.18	Thiamin: 0.18	Pantothenic acid: 0.17	Phosphorus: 0.17	Manganese: 0.17	Magnesium: 0.17	Carbohydrate: 0.17	Isoleucine: 0.14	Protein: 0.12	Niacin: 0.1	Vitamin E: 0.1	Threonine: 0.1	Valine: 0.08	Selenium: 0.08	Lysine: 0.07	Leucine: 0.07	Phenylalanine: 0.07	Tryptophan: 0.06	Histidine: 0.06	Methionine: 0.05	Riboflavin: 0.05	Zinc: 0.03	Vitamin A: 0.02	Total lipid: 0.01	Vitamin K: 0.0	Vitamin B12: 0.0	Vitamin D: 0.0	Linoleic acid: 0.0	alpha-Linolenic acid: 0.0
	11163	Collards, frozen, chopped, unprepared†	0.46	Vitamin A: 0.73	Calcium: 0.3	Vitamin C: 0.21	Folate: 0.19	Manganese: 0.16	Iron: 0.11	Fiber: 0.09	Potassium: 0.06	Magnesium: 0.06	Riboflavin: 0.05	Vitamin B6: 0.04	Zinc: 0.04	Niacin: 0.04	Thiamin: 0.04	Carbohydrate: 0.04	Valine: 0.04	Tryptophan: 0.04	Isoleucine: 0.04	Protein: 0.03	Copper: 0.03	Threonine: 0.03	Phenylalanine: 0.03	Leucine: 0.03	Histidine: 0.03	Pantothenic acid: 0.03	Lysine: 0.03	Methionine: 0.02	Phosphorus: 0.02	Selenium: 0.02	Total lipid: 0.01	Vitamin B12: 0.0	Choline: 0.0	Vitamin K: 0.0	Vitamin E: 0.0	Vitamin D: 0.0	Linoleic acid: 0.0	alpha-Linolenic acid: 0.0
	11293	Onions, welsh, raw†	0.46	Vitamin K: 0.82	Vitamin C: 0.32	Iron: 0.29	Zinc: 0.22	Fiber: 0.18	Folate: 0.16	Potassium: 0.16	Riboflavin: 0.14	Magnesium: 0.14	Thiamin: 0.13	Copper: 0.12	Pantothenic acid: 0.12	Carbohydrate: 0.12	Phosphorus: 0.12	Manganese: 0.11	Calcium: 0.1	Vitamin B6: 0.1	Isoleucine: 0.09	Niacin: 0.09	Threonine: 0.09	Protein: 0.08	Valine: 0.08	Vitamin E: 0.08	Tryptophan: 0.08	Leucine: 0.07	Choline: 0.07	Phenylalanine: 0.07	Lysine: 0.07	Histidine: 0.06	Methionine: 0.05	Selenium: 0.03	Total lipid: 0.02	Vitamin B12: 0.0	Vitamin A: 0.0	Vitamin D: 0.0	Linoleic acid: 0.0	alpha-Linolenic acid: 0.0
	2003	Spices, basil, dried	0.46	Vitamin K: 0.82	Iron: 0.44	Calcium: 0.29	Manganese: 0.19	Magnesium: 0.11	Zinc: 0.09	Copper: 0.09	Folate: 0.08	Fiber: 0.08	Riboflavin: 0.06	Vitamin E: 0.06	Potassium: 0.05	Vitamin B6: 0.05	Valine: 0.04	Phenylalanine: 0.04	Isoleucine: 0.03	Leucine: 0.03	Niacin: 0.03	Protein: 0.03	Tryptophan: 0.02	Threonine: 0.02	Histidine: 0.02	Carbohydrate: 0.02	Lysine: 0.02	alpha-Linolenic acid: 0.02	Choline: 0.02	Methionine: 0.02	Phosphorus: 0.02	Pantothenic acid: 0.02	Total lipid: 0.01	Thiamin: 0.01	Vitamin A: 0.01	Selenium: 0.0	Vitamin C: 0.0	Vitamin B12: 0.0	Vitamin D: 0.0	Linoleic acid: 0.0
	11143	Celery, raw†	0.46	Vitamin K: 0.79	Folate: 0.32	Calcium: 0.23	Potassium: 0.18	Pantothenic acid: 0.18	Vitamin A: 0.15	Fiber: 0.14	Riboflavin: 0.1	Manganese: 0.1	Vitamin B6: 0.1	Vitamin C: 0.09	Choline: 0.08	Iron: 0.08	Zinc: 0.08	Magnesium: 0.08	Copper: 0.07	Thiamin: 0.07	Phosphorus: 0.07	Carbohydrate: 0.06	Niacin: 0.06	Vitamin E: 0.05	Tryptophan: 0.04	Protein: 0.03	Valine: 0.03	Threonine: 0.03	Isoleucine: 0.03	Selenium: 0.02	Phenylalanine: 0.02	Histidine: 0.02	Leucine: 0.02	Lysine: 0.02	Total lipid: 0.01	Methionine: 0.01	Vitamin B12: 0.0	Vitamin D: 0.0	Linoleic acid: 0.0	alpha-Linolenic acid: 0.0
	11574	Turnip greens, frozen, unprepared†	0.45	Vitamin A: 0.71	Folate: 0.24	Calcium: 0.24	Vitamin C: 0.2	Iron: 0.18	Manganese: 0.12	Fiber: 0.08	Magnesium: 0.07	Phenylalanine: 0.06	Valine: 0.06	Potassium: 0.05	Threonine: 0.05	Riboflavin: 0.05	Tryptophan: 0.05	Isoleucine: 0.05	Leucine: 0.05	Vitamin B6: 0.05	Thiamin: 0.05	Niacin: 0.05	Copper: 0.04	Pantothenic acid: 0.04	Methionine: 0.04	Histidine: 0.04	Lysine: 0.04	Protein: 0.04	Zinc: 0.04	Carbohydrate: 0.03	Phosphorus: 0.03	Selenium: 0.02	Total lipid: 0.01	Vitamin B12: 0.0	Choline: 0.0	Vitamin K: 0.0	Vitamin E: 0.0	Vitamin D: 0.0	Linoleic acid: 0.0	alpha-Linolenic acid: 0.0
	11432	Radishes, oriental, dried	0.45	Calcium: 0.37	Folate: 0.34	Copper: 0.31	Potassium: 0.28	Iron: 0.24	Fiber: 0.24	Choline: 0.2	Pantothenic acid: 0.16	Riboflavin: 0.16	Carbohydrate: 0.16	Zinc: 0.15	Magnesium: 0.14	Vitamin B6: 0.12	Thiamin: 0.11	Phosphorus: 0.08	Niacin: 0.07	Manganese: 0.07	Threonine: 0.06	Isoleucine: 0.06	Protein: 0.06	Valine: 0.06	Lysine: 0.05	Phenylalanine: 0.05	Histidine: 0.05	Leucine: 0.04	Methionine: 0.03	Tryptophan: 0.02	Vitamin K: 0.01	Total lipid: 0.01	Selenium: 0.01	Vitamin E: 0.0	Vitamin C: 0.0	Vitamin B12: 0.0	Vitamin A: 0.0	Vitamin D: 0.0	Linoleic acid: 0.0	alpha-Linolenic acid: 0.0
	11350	Pokeberry shoots, (poke), raw†	0.45	Vitamin A: 0.76	Vitamin C: 0.45	Iron: 0.19	Riboflavin: 0.17	Manganese: 0.13	Calcium: 0.12	Copper: 0.11	Thiamin: 0.08	Potassium: 0.07	Vitamin B6: 0.07	Folate: 0.06	Niacin: 0.05	Fiber: 0.05	Zinc: 0.05	Magnesium: 0.05	Protein: 0.04	Phosphorus: 0.04	Carbohydrate: 0.03	Selenium: 0.02	Pantothenic acid: 0.01	Total lipid: 0.01	Histidine: 0.0	Vitamin B12: 0.0	Choline: 0.0	Vitamin K: 0.0	Vitamin E: 0.0	Vitamin D: 0.0	Linoleic acid: 0.0	alpha-Linolenic acid: 0.0	Tryptophan: 0.0	Threonine: 0.0	Isoleucine: 0.0	Leucine: 0.0	Lysine: 0.0	Methionine: 0.0	Phenylalanine: 0.0	Valine: 0.0
	11435	Rutabagas, raw†	0.45	Vitamin C: 0.37	Calcium: 0.29	Potassium: 0.24	Thiamin: 0.22	Fiber: 0.21	Folate: 0.21	Choline: 0.21	Zinc: 0.18	Iron: 0.18	Carbohydrate: 0.16	Phosphorus: 0.16	Manganese: 0.15	Magnesium: 0.15	Vitamin B6: 0.13	Pantothenic acid: 0.13	Niacin: 0.12	Copper: 0.09	Riboflavin: 0.08	Vitamin E: 0.07	Histidine: 0.07	Isoleucine: 0.07	Threonine: 0.07	Protein: 0.07	Valine: 0.06	Tryptophan: 0.06	Selenium: 0.05	Phenylalanine: 0.04	Lysine: 0.04	Leucine: 0.03	Methionine: 0.03	Total lipid: 0.02	Vitamin K: 0.0	Vitamin B12: 0.0	Vitamin A: 0.0	Vitamin D: 0.0	Linoleic acid: 0.0	alpha-Linolenic acid: 0.0
	11274	Mustard spinach, (tendergreen), raw†	0.45	Vitamin A: 0.7	Vitamin C: 0.37	Folate: 0.28	Calcium: 0.23	Iron: 0.11	Manganese: 0.08	Potassium: 0.07	Fiber: 0.05	Vitamin B6: 0.04	Thiamin: 0.04	Riboflavin: 0.03	Copper: 0.03	Pantothenic acid: 0.03	Zinc: 0.02	Protein: 0.02	Magnesium: 0.02	Niacin: 0.02	Carbohydrate: 0.02	Phosphorus: 0.01	Selenium: 0.01	Total lipid: 0.0	Histidine: 0.0	Vitamin B12: 0.0	Choline: 0.0	Vitamin K: 0.0	Vitamin E: 0.0	Vitamin D: 0.0	Linoleic acid: 0.0	alpha-Linolenic acid: 0.0	Tryptophan: 0.0	Threonine: 0.0	Isoleucine: 0.0	Leucine: 0.0	Lysine: 0.0	Methionine: 0.0	Phenylalanine: 0.0	Valine: 0.0
	11998	Mushrooms, portabella, exposed to ultraviolet light, raw†	0.45	Vitamin D: 0.77	Selenium: 0.15	Pantothenic acid: 0.09	Niacin: 0.08	Copper: 0.06	Phosphorus: 0.04	Choline: 0.04	Potassium: 0.03	Folate: 0.03	Zinc: 0.03	Riboflavin: 0.02	Vitamin B6: 0.02	Tryptophan: 0.02	Threonine: 0.02	Histidine: 0.02	Thiamin: 0.02	Lysine: 0.02	Isoleucine: 0.02	Protein: 0.01	Leucine: 0.01	Phenylalanine: 0.01	Fiber: 0.01	Valine: 0.01	Methionine: 0.01	Iron: 0.01	Carbohydrate: 0.01	Magnesium: 0.01	Vitamin B12: 0.01	Manganese: 0.01	Linoleic acid: 0.0	Total lipid: 0.0	Calcium: 0.0	Vitamin E: 0.0	Vitamin C: 0.0	Vitamin K: 0.0	Vitamin A: 0.0	alpha-Linolenic acid: 0.0
	11917	Peppers, sweet, red, frozen, chopped, unprepared†	0.45	Vitamin A: 0.71	Vitamin C: 0.52	Iron: 0.18	Niacin: 0.16	Thiamin: 0.16	Vitamin E: 0.15	Vitamin B6: 0.15	Folate: 0.12	Vitamin K: 0.12	Fiber: 0.11	Manganese: 0.09	Copper: 0.09	Carbohydrate: 0.08	Potassium: 0.07	Riboflavin: 0.06	Calcium: 0.05	Choline: 0.05	Magnesium: 0.05	Tryptophan: 0.05	Threonine: 0.04	Protein: 0.04	Valine: 0.04	Histidine: 0.04	Phosphorus: 0.04	Isoleucine: 0.04	Phenylalanine: 0.03	Leucine: 0.03	Zinc: 0.03	Lysine: 0.03	Methionine: 0.03	Pantothenic acid: 0.02	Total lipid: 0.01	Selenium: 0.01	Vitamin B12: 0.0	Vitamin D: 0.0	Linoleic acid: 0.0	alpha-Linolenic acid: 0.0
	11206	Cucumber, peeled, raw†	0.44	Vitamin K: 0.46	Pantothenic acid: 0.26	Folate: 0.24	Copper: 0.21	Potassium: 0.17	Calcium: 0.15	Zinc: 0.15	Thiamin: 0.15	Vitamin C: 0.14	Iron: 0.13	Magnesium: 0.13	Choline: 0.13	Manganese: 0.12	Vitamin B6: 0.11	Fiber: 0.11	Phosphorus: 0.1	Carbohydrate: 0.07	Riboflavin: 0.07	Phenylalanine: 0.06	Methionine: 0.05	Protein: 0.05	Tryptophan: 0.05	Vitamin A: 0.04	Lysine: 0.03	Niacin: 0.03	Leucine: 0.03	Threonine: 0.03	Isoleucine: 0.03	Valine: 0.02	Total lipid: 0.02	Selenium: 0.01	Vitamin E: 0.01	Histidine: 0.01	Vitamin B12: 0.0	Vitamin D: 0.0	Linoleic acid: 0.0	alpha-Linolenic acid: 0.0
	11294	Onions, sweet, raw†	0.44	Vitamin B6: 0.27	Carbohydrate: 0.25	Calcium: 0.2	Vitamin C: 0.19	Potassium: 0.18	Copper: 0.18	Thiamin: 0.17	Fiber: 0.14	Pantothenic acid: 0.14	Iron: 0.13	Phosphorus: 0.13	Choline: 0.13	Manganese: 0.12	Zinc: 0.11	Magnesium: 0.11	Riboflavin: 0.08	Protein: 0.07	Tryptophan: 0.07	Niacin: 0.06	Selenium: 0.06	Phenylalanine: 0.05	Lysine: 0.05	Threonine: 0.05	Methionine: 0.04	Histidine: 0.04	Valine: 0.04	Isoleucine: 0.03	Leucine: 0.03	Total lipid: 0.01	Vitamin E: 0.01	Vitamin K: 0.01	Vitamin B12: 0.0	Folate: 0.0	Vitamin A: 0.0	Vitamin D: 0.0	Linoleic acid: 0.0	alpha-Linolenic acid: 0.0
	11282	Onions, raw†	0.44	Carbohydrate: 0.39	Folate: 0.39	Vitamin C: 0.36	Vitamin B6: 0.33	Fiber: 0.28	Thiamin: 0.28	Potassium: 0.27	Calcium: 0.25	Pantothenic acid: 0.25	Manganese: 0.22	Zinc: 0.19	Choline: 0.17	Copper: 0.17	Phosphorus: 0.16	Magnesium: 0.15	Iron: 0.14	Tryptophan: 0.13	Protein: 0.12	Riboflavin: 0.11	Niacin: 0.1	Lysine: 0.07	Phenylalanine: 0.07	Selenium: 0.07	Threonine: 0.07	Histidine: 0.07	Valine: 0.06	Isoleucine: 0.04	Leucine: 0.04	Vitamin K: 0.02	Total lipid: 0.02	Methionine: 0.01	Vitamin E: 0.01	Vitamin B12: 0.0	Vitamin A: 0.0	Vitamin D: 0.0	Linoleic acid: 0.0	alpha-Linolenic acid: 0.0
	11993	Mushrooms, maitake, raw†	0.44	Vitamin D: 0.76	Niacin: 0.07	Choline: 0.06	Copper: 0.04	Zinc: 0.03	Thiamin: 0.03	Riboflavin: 0.03	Fiber: 0.02	Phosphorus: 0.02	Folate: 0.02	Pantothenic acid: 0.02	Potassium: 0.01	Selenium: 0.01	Tryptophan: 0.01	Threonine: 0.01	Carbohydrate: 0.01	Valine: 0.01	Histidine: 0.01	Protein: 0.01	Iron: 0.01	Lysine: 0.01	Phenylalanine: 0.01	Isoleucine: 0.01	Vitamin B6: 0.01	Magnesium: 0.01	Leucine: 0.01	Manganese: 0.0	Methionine: 0.0	Total lipid: 0.0	Calcium: 0.0	Vitamin E: 0.0	Vitamin C: 0.0	Vitamin B12: 0.0	Vitamin K: 0.0	Vitamin A: 0.0	Linoleic acid: 0.0	alpha-Linolenic acid: 0.0
	11564	Turnips, raw†	0.44	Vitamin C: 0.37	Calcium: 0.21	Choline: 0.2	Copper: 0.19	Folate: 0.19	Potassium: 0.19	Pantothenic acid: 0.18	Fiber: 0.18	Zinc: 0.18	Carbohydrate: 0.16	Manganese: 0.15	Vitamin B6: 0.15	Thiamin: 0.14	Iron: 0.13	Phosphorus: 0.1	Magnesium: 0.1	Niacin: 0.09	Selenium: 0.07	Isoleucine: 0.07	Riboflavin: 0.07	Protein: 0.06	Tryptophan: 0.05	Threonine: 0.05	Valine: 0.05	Lysine: 0.05	Methionine: 0.04	Histidine: 0.04	Leucine: 0.04	Phenylalanine: 0.03	Total lipid: 0.01	Vitamin E: 0.01	Vitamin K: 0.0	Vitamin B12: 0.0	Vitamin A: 0.0	Vitamin D: 0.0	Linoleic acid: 0.0	alpha-Linolenic acid: 0.0
	11467	Squash, summer, crookneck and straightneck, raw†	0.44	Vitamin C: 0.52	Folate: 0.44	Copper: 0.36	Manganese: 0.36	Magnesium: 0.35	Potassium: 0.35	alpha-Linolenic acid: 0.33	Zinc: 0.33	Thiamin: 0.32	Calcium: 0.31	Pantothenic acid: 0.29	Vitamin B6: 0.28	Iron: 0.28	Riboflavin: 0.26	Fiber: 0.26	Vitamin K: 0.25	Phosphorus: 0.22	Choline: 0.22	Niacin: 0.19	Carbohydrate: 0.16	Protein: 0.13	Valine: 0.13	Vitamin A: 0.13	Phenylalanine: 0.12	Isoleucine: 0.12	Histidine: 0.12	Leucine: 0.12	Tryptophan: 0.11	Lysine: 0.11	Vitamin E: 0.1	Methionine: 0.1	Threonine: 0.09	Total lipid: 0.05	Linoleic acid: 0.04	Selenium: 0.03	Vitamin B12: 0.0	Vitamin D: 0.0
	2023	Spices, marjoram, dried	0.44	Vitamin K: 0.75	Iron: 0.54	Calcium: 0.36	Manganese: 0.17	Fiber: 0.12	Folate: 0.11	Vitamin A: 0.1	Magnesium: 0.08	Copper: 0.08	Zinc: 0.08	Vitamin B6: 0.06	Potassium: 0.04	Vitamin C: 0.04	Carbohydrate: 0.04	Thiamin: 0.03	Phosphorus: 0.03	Riboflavin: 0.02	Choline: 0.02	Protein: 0.02	Total lipid: 0.02	Niacin: 0.02	Vitamin E: 0.01	Selenium: 0.01	Histidine: 0.0	Pantothenic acid: 0.0	Vitamin B12: 0.0	Vitamin D: 0.0	Linoleic acid: 0.0	alpha-Linolenic acid: 0.0	Tryptophan: 0.0	Threonine: 0.0	Isoleucine: 0.0	Leucine: 0.0	Lysine: 0.0	Methionine: 0.0	Phenylalanine: 0.0	Valine: 0.0
	11333	Peppers, sweet, green, raw†	0.43	Vitamin C: 0.79	Vitamin K: 0.55	Vitamin B6: 0.4	Thiamin: 0.28	Fiber: 0.25	Potassium: 0.25	Vitamin A: 0.23	Iron: 0.22	Copper: 0.22	Folate: 0.21	Manganese: 0.2	Phenylalanine: 0.18	Carbohydrate: 0.18	Pantothenic acid: 0.16	Niacin: 0.15	Choline: 0.14	Zinc: 0.14	Magnesium: 0.13	Calcium: 0.13	Phosphorus: 0.1	Riboflavin: 0.09	Tryptophan: 0.09	Vitamin E: 0.09	Threonine: 0.09	Protein: 0.08	Valine: 0.07	Lysine: 0.06	Isoleucine: 0.06	Leucine: 0.05	Histidine: 0.04	Methionine: 0.03	Total lipid: 0.02	Vitamin B12: 0.0	Selenium: 0.0	Vitamin D: 0.0	Linoleic acid: 0.0	alpha-Linolenic acid: 0.0
	11670	Peppers, hot chili, green, raw†	0.43	Vitamin C: 0.81	Vitamin K: 0.32	Vitamin A: 0.29	Iron: 0.28	Vitamin B6: 0.27	Copper: 0.24	Potassium: 0.21	Folate: 0.21	Thiamin: 0.2	Manganese: 0.17	Carbohydrate: 0.15	Zinc: 0.14	Niacin: 0.14	Magnesium: 0.14	Choline: 0.12	Riboflavin: 0.12	Fiber: 0.11	Phosphorus: 0.1	Calcium: 0.09	Vitamin E: 0.09	Tryptophan: 0.08	Protein: 0.08	Threonine: 0.08	Valine: 0.07	Histidine: 0.07	Isoleucine: 0.07	Phenylalanine: 0.06	Leucine: 0.06	Lysine: 0.06	Methionine: 0.05	Pantothenic acid: 0.04	Selenium: 0.02	Total lipid: 0.01	Vitamin B12: 0.0	Vitamin D: 0.0	Linoleic acid: 0.0	alpha-Linolenic acid: 0.0
	11278	Okra, raw†	0.43	Vitamin K: 0.72	Folate: 0.32	Manganese: 0.3	Thiamin: 0.21	Vitamin C: 0.2	Calcium: 0.2	Magnesium: 0.15	Zinc: 0.14	Iron: 0.13	Vitamin B6: 0.12	Fiber: 0.11	Potassium: 0.1	Pantothenic acid: 0.08	Copper: 0.07	Phosphorus: 0.07	Choline: 0.07	Niacin: 0.07	Carbohydrate: 0.05	Vitamin A: 0.05	Riboflavin: 0.05	Valine: 0.04	Protein: 0.04	Isoleucine: 0.03	Threonine: 0.03	Phenylalanine: 0.03	Leucine: 0.03	Tryptophan: 0.03	Histidine: 0.03	Lysine: 0.02	Vitamin E: 0.02	Methionine: 0.02	Selenium: 0.01	Total lipid: 0.0	Vitamin B12: 0.0	Vitamin D: 0.0	Linoleic acid: 0.0	alpha-Linolenic acid: 0.0
	2042	Spices, thyme, dried	0.43	Vitamin K: 0.83	Iron: 0.52	Calcium: 0.23	Manganese: 0.16	Zinc: 0.08	Folate: 0.07	Fiber: 0.07	Copper: 0.04	Magnesium: 0.04	Thiamin: 0.03	Vitamin E: 0.03	Carbohydrate: 0.03	Vitamin A: 0.03	Vitamin C: 0.02	Niacin: 0.02	Vitamin B6: 0.02	Riboflavin: 0.02	Tryptophan: 0.02	Potassium: 0.02	Isoleucine: 0.01	Choline: 0.01	Total lipid: 0.01	Phosphorus: 0.01	Valine: 0.01	Protein: 0.01	Threonine: 0.01	Leucine: 0.01	Selenium: 0.01	Lysine: 0.0	Histidine: 0.0	Pantothenic acid: 0.0	Vitamin B12: 0.0	Vitamin D: 0.0	Linoleic acid: 0.0	alpha-Linolenic acid: 0.0	Methionine: 0.0	Phenylalanine: 0.0
	11119	Cabbage, chinese (pe-tsai), raw†	0.43	Vitamin K: 0.7	Folate: 0.35	Vitamin C: 0.28	Calcium: 0.23	Vitamin B6: 0.16	Potassium: 0.1	Manganese: 0.1	Zinc: 0.07	Thiamin: 0.07	Iron: 0.07	Fiber: 0.06	Choline: 0.05	Riboflavin: 0.05	Vitamin A: 0.05	Magnesium: 0.05	Pantothenic acid: 0.05	Isoleucine: 0.04	Phosphorus: 0.04	Niacin: 0.04	Copper: 0.04	Carbohydrate: 0.03	Protein: 0.03	Valine: 0.03	Lysine: 0.03	Threonine: 0.03	Tryptophan: 0.03	Leucine: 0.03	Histidine: 0.02	Phenylalanine: 0.02	Selenium: 0.02	Vitamin E: 0.01	Methionine: 0.01	Total lipid: 0.01	Vitamin B12: 0.0	Vitamin D: 0.0	Linoleic acid: 0.0	alpha-Linolenic acid: 0.0
	11344	Pigeonpeas, immature seeds, raw†	0.42	Folate: 0.48	Thiamin: 0.32	Vitamin C: 0.3	Vitamin K: 0.29	Choline: 0.21	Zinc: 0.19	Pantothenic acid: 0.18	Iron: 0.17	Manganese: 0.17	Magnesium: 0.16	Potassium: 0.16	Carbohydrate: 0.16	Fiber: 0.15	Phosphorus: 0.13	Protein: 0.12	Riboflavin: 0.11	Niacin: 0.11	Calcium: 0.09	Copper: 0.09	Vitamin B6: 0.05	Total lipid: 0.04	Selenium: 0.04	Vitamin E: 0.02	Vitamin A: 0.01	Histidine: 0.0	Vitamin B12: 0.0	Vitamin D: 0.0	Linoleic acid: 0.0	alpha-Linolenic acid: 0.0	Tryptophan: 0.0	Threonine: 0.0	Isoleucine: 0.0	Leucine: 0.0	Lysine: 0.0	Methionine: 0.0	Phenylalanine: 0.0	Valine: 0.0
	11982	Peppers, pasilla, dried	0.42	Vitamin A: 0.68	Riboflavin: 0.28	Vitamin B6: 0.27	Iron: 0.2	Fiber: 0.14	Potassium: 0.11	Folate: 0.11	Manganese: 0.1	Pantothenic acid: 0.08	Total lipid: 0.08	Carbohydrate: 0.07	Magnesium: 0.06	Copper: 0.06	Niacin: 0.06	Zinc: 0.06	Phosphorus: 0.05	Calcium: 0.04	Protein: 0.04	Thiamin: 0.04	Selenium: 0.01	Vitamin C: 0.01	Histidine: 0.0	Vitamin B12: 0.0	Choline: 0.0	Vitamin K: 0.0	Vitamin E: 0.0	Vitamin D: 0.0	Linoleic acid: 0.0	alpha-Linolenic acid: 0.0	Tryptophan: 0.0	Threonine: 0.0	Isoleucine: 0.0	Leucine: 0.0	Lysine: 0.0	Methionine: 0.0	Phenylalanine: 0.0	Valine: 0.0
	11634	Peppers, sweet, green, freeze-dried	0.42	Vitamin C: 0.81	Vitamin K: 0.38	Iron: 0.3	Thiamin: 0.3	Vitamin B6: 0.28	Folate: 0.26	Potassium: 0.24	Copper: 0.24	Riboflavin: 0.2	Fiber: 0.19	Manganese: 0.17	Vitamin A: 0.16	Niacin: 0.14	Zinc: 0.14	Carbohydrate: 0.14	Magnesium: 0.14	Choline: 0.12	Tryptophan: 0.1	Phosphorus: 0.09	Calcium: 0.09	Threonine: 0.09	Protein: 0.09	Valine: 0.09	Histidine: 0.08	Vitamin E: 0.08	Isoleucine: 0.08	Phenylalanine: 0.07	Leucine: 0.07	Lysine: 0.06	Methionine: 0.05	Pantothenic acid: 0.04	Total lipid: 0.02	Selenium: 0.02	Vitamin B12: 0.0	Vitamin D: 0.0	Linoleic acid: 0.0	alpha-Linolenic acid: 0.0
	11978	Peppers, ancho, dried	0.41	Vitamin A: 0.66	Vitamin B6: 0.33	Riboflavin: 0.3	Iron: 0.29	Potassium: 0.17	Fiber: 0.17	Pantothenic acid: 0.14	Manganese: 0.12	Niacin: 0.11	Carbohydrate: 0.11	Copper: 0.1	Zinc: 0.08	Magnesium: 0.08	Folate: 0.07	Tryptophan: 0.06	Thiamin: 0.06	Total lipid: 0.06	Protein: 0.06	Phosphorus: 0.05	Threonine: 0.05	Valine: 0.05	Histidine: 0.05	Isoleucine: 0.04	Phenylalanine: 0.04	Leucine: 0.04	Calcium: 0.04	Lysine: 0.04	Methionine: 0.03	Selenium: 0.02	Vitamin C: 0.0	Vitamin B12: 0.0	Choline: 0.0	Vitamin K: 0.0	Vitamin E: 0.0	Vitamin D: 0.0	Linoleic acid: 0.0	alpha-Linolenic acid: 0.0
	2045	Dill weed, fresh†	0.41	Vitamin A: 0.62	Iron: 0.36	Vitamin C: 0.32	Folate: 0.29	Calcium: 0.24	Manganese: 0.22	Potassium: 0.12	Zinc: 0.11	Riboflavin: 0.1	Magnesium: 0.08	Pantothenic acid: 0.07	Vitamin B6: 0.06	Copper: 0.06	Niacin: 0.05	Isoleucine: 0.05	Thiamin: 0.04	Fiber: 0.04	Phosphorus: 0.04	Lysine: 0.04	Protein: 0.03	Valine: 0.03	Carbohydrate: 0.03	Histidine: 0.03	Leucine: 0.02	Threonine: 0.02	Total lipid: 0.02	Phenylalanine: 0.02	Tryptophan: 0.01	Methionine: 0.01	Vitamin B12: 0.0	Choline: 0.0	Vitamin K: 0.0	Selenium: 0.0	Vitamin E: 0.0	Vitamin D: 0.0	Linoleic acid: 0.0	alpha-Linolenic acid: 0.0
	11280	Okra, frozen, unprepared†	0.41	Vitamin K: 0.71	Folate: 0.4	Manganese: 0.24	Calcium: 0.17	Vitamin C: 0.11	Zinc: 0.1	Magnesium: 0.1	Thiamin: 0.09	Iron: 0.08	Fiber: 0.06	Riboflavin: 0.06	Potassium: 0.06	Pantothenic acid: 0.06	Copper: 0.05	Choline: 0.05	Carbohydrate: 0.04	Niacin: 0.04	Phosphorus: 0.04	Vitamin A: 0.04	Valine: 0.03	Protein: 0.03	Isoleucine: 0.02	Threonine: 0.02	Vitamin B6: 0.02	Phenylalanine: 0.02	Leucine: 0.02	Tryptophan: 0.02	Histidine: 0.02	Lysine: 0.02	Vitamin E: 0.02	Methionine: 0.01	Selenium: 0.01	Total lipid: 0.01	Vitamin B12: 0.0	Vitamin D: 0.0	Linoleic acid: 0.0	alpha-Linolenic acid: 0.0
	11955	Tomatoes, sun-dried	0.41	Iron: 0.32	Potassium: 0.28	Copper: 0.28	Manganese: 0.2	Thiamin: 0.19	Pantothenic acid: 0.19	Choline: 0.18	Niacin: 0.17	Magnesium: 0.16	Zinc: 0.15	Carbohydrate: 0.14	Vitamin K: 0.14	Fiber: 0.14	Phosphorus: 0.13	Vitamin C: 0.12	Riboflavin: 0.11	Folate: 0.1	Calcium: 0.09	Protein: 0.09	Vitamin B6: 0.07	Threonine: 0.06	Histidine: 0.06	Phenylalanine: 0.06	Isoleucine: 0.06	Tryptophan: 0.06	Lysine: 0.06	Valine: 0.05	Leucine: 0.05	Methionine: 0.04	Selenium: 0.04	Vitamin A: 0.03	Total lipid: 0.03	Vitamin E: 0.0	Vitamin B12: 0.0	Vitamin D: 0.0	Linoleic acid: 0.0	alpha-Linolenic acid: 0.0
	43392	Palm hearts, raw†	0.41	Zinc: 0.58	Copper: 0.52	Potassium: 0.5	Vitamin B6: 0.47	Carbohydrate: 0.33	Phosphorus: 0.25	Iron: 0.24	Riboflavin: 0.21	Folate: 0.19	Thiamin: 0.12	Fiber: 0.11	Vitamin E: 0.1	Protein: 0.1	Niacin: 0.08	Vitamin C: 0.07	Calcium: 0.06	Magnesium: 0.06	Selenium: 0.03	Vitamin A: 0.01	Total lipid: 0.01	Histidine: 0.0	Pantothenic acid: 0.0	Vitamin B12: 0.0	Choline: 0.0	Vitamin K: 0.0	Manganese: 0.0	Vitamin D: 0.0	Linoleic acid: 0.0	alpha-Linolenic acid: 0.0	Tryptophan: 0.0	Threonine: 0.0	Isoleucine: 0.0	Leucine: 0.0	Lysine: 0.0	Methionine: 0.0	Phenylalanine: 0.0	Valine: 0.0
	11060	Beans, snap, green, frozen, all styles, unprepared†	0.41	Vitamin K: 0.81	Manganese: 0.22	Iron: 0.2	Vitamin C: 0.19	Thiamin: 0.18	Calcium: 0.18	Fiber: 0.15	Riboflavin: 0.13	Folate: 0.13	Vitamin A: 0.12	Potassium: 0.11	Magnesium: 0.11	Zinc: 0.11	Carbohydrate: 0.1	Copper: 0.08	Niacin: 0.07	Threonine: 0.07	Valine: 0.06	Pantothenic acid: 0.06	Phosphorus: 0.06	Protein: 0.06	Vitamin E: 0.06	Isoleucine: 0.05	Tryptophan: 0.05	Vitamin B6: 0.05	Phenylalanine: 0.05	Leucine: 0.05	Histidine: 0.05	Lysine: 0.04	Methionine: 0.04	Selenium: 0.02	Total lipid: 0.01	Vitamin B12: 0.0	Choline: 0.0	Vitamin D: 0.0	Linoleic acid: 0.0	alpha-Linolenic acid: 0.0
	11289	Onions, frozen, whole, unprepared†	0.41	Folate: 0.3	Calcium: 0.29	Vitamin C: 0.28	Carbohydrate: 0.25	Fiber: 0.2	Iron: 0.19	Vitamin B6: 0.19	Potassium: 0.18	Manganese: 0.16	Copper: 0.15	Thiamin: 0.14	Pantothenic acid: 0.14	Choline: 0.11	Magnesium: 0.11	Zinc: 0.1	Phosphorus: 0.09	Tryptophan: 0.08	Niacin: 0.07	Protein: 0.07	Riboflavin: 0.07	Isoleucine: 0.06	Lysine: 0.06	Histidine: 0.05	Threonine: 0.05	Phenylalanine: 0.04	Selenium: 0.04	Valine: 0.04	Leucine: 0.04	Methionine: 0.03	Vitamin K: 0.02	Total lipid: 0.01	Vitamin E: 0.01	Vitamin B12: 0.0	Vitamin A: 0.0	Vitamin D: 0.0	Linoleic acid: 0.0	alpha-Linolenic acid: 0.0
	11977	Peppers, serrano, raw†	0.4	Vitamin C: 0.59	Vitamin B6: 0.45	Vitamin K: 0.45	Vitamin A: 0.38	Fiber: 0.32	Iron: 0.31	Folate: 0.3	Potassium: 0.26	Copper: 0.26	Niacin: 0.21	Thiamin: 0.2	Manganese: 0.19	Riboflavin: 0.18	Pantothenic acid: 0.17	Magnesium: 0.17	Zinc: 0.17	Carbohydrate: 0.15	Choline: 0.14	Vitamin E: 0.13	Phosphorus: 0.12	Protein: 0.09	Calcium: 0.08	Total lipid: 0.03	Selenium: 0.02	Histidine: 0.0	Vitamin B12: 0.0	Vitamin D: 0.0	Linoleic acid: 0.0	alpha-Linolenic acid: 0.0	Tryptophan: 0.0	Threonine: 0.0	Isoleucine: 0.0	Leucine: 0.0	Lysine: 0.0	Methionine: 0.0	Phenylalanine: 0.0	Valine: 0.0
	11437	Salsify, (vegetable oyster), raw†	0.4	Carbohydrate: 0.55	Vitamin B6: 0.48	Pantothenic acid: 0.42	Riboflavin: 0.41	Fiber: 0.41	Potassium: 0.4	Folate: 0.38	Calcium: 0.36	Thiamin: 0.35	Vitamin C: 0.35	Manganese: 0.29	Iron: 0.29	Copper: 0.27	Zinc: 0.26	Phosphorus: 0.24	Magnesium: 0.22	Protein: 0.18	Niacin: 0.09	Selenium: 0.05	Total lipid: 0.02	Histidine: 0.0	Vitamin B12: 0.0	Choline: 0.0	Vitamin K: 0.0	Vitamin A: 0.0	Vitamin E: 0.0	Vitamin D: 0.0	Linoleic acid: 0.0	alpha-Linolenic acid: 0.0	Tryptophan: 0.0	Threonine: 0.0	Isoleucine: 0.0	Leucine: 0.0	Lysine: 0.0	Methionine: 0.0	Phenylalanine: 0.0	Valine: 0.0
	11446	Seaweed, laver, raw†	0.39	Vitamin A: 0.6	Folate: 0.43	Vitamin C: 0.28	Manganese: 0.26	Riboflavin: 0.24	Iron: 0.21	Zinc: 0.19	Copper: 0.17	Pantothenic acid: 0.15	Calcium: 0.15	Valine: 0.13	Thiamin: 0.12	Leucine: 0.11	Potassium: 0.1	Phenylalanine: 0.1	Methionine: 0.1	Isoleucine: 0.1	Vitamin B6: 0.1	Threonine: 0.09	Niacin: 0.09	Protein: 0.09	Histidine: 0.09	Vitamin E: 0.07	Vitamin K: 0.06	Tryptophan: 0.06	Phosphorus: 0.06	Lysine: 0.05	Choline: 0.05	Carbohydrate: 0.03	Selenium: 0.01	Fiber: 0.01	Total lipid: 0.01	Magnesium: 0.01	Vitamin B12: 0.0	Vitamin D: 0.0	Linoleic acid: 0.0	alpha-Linolenic acid: 0.0
	11154	Chicory roots, raw†	0.39	Carbohydrate: 0.57	Vitamin B6: 0.47	Pantothenic acid: 0.42	Folate: 0.38	Potassium: 0.36	Iron: 0.33	Calcium: 0.3	Manganese: 0.28	Fiber: 0.28	Vitamin C: 0.28	Copper: 0.26	Zinc: 0.25	Thiamin: 0.24	Magnesium: 0.23	Phosphorus: 0.22	Riboflavin: 0.11	Protein: 0.1	Niacin: 0.08	Selenium: 0.05	Total lipid: 0.02	Histidine: 0.0	Vitamin B12: 0.0	Choline: 0.0	Vitamin K: 0.0	Vitamin A: 0.0	Vitamin E: 0.0	Vitamin D: 0.0	Linoleic acid: 0.0	alpha-Linolenic acid: 0.0	Tryptophan: 0.0	Threonine: 0.0	Isoleucine: 0.0	Leucine: 0.0	Lysine: 0.0	Methionine: 0.0	Phenylalanine: 0.0	Valine: 0.0
	2005	Spices, caraway seed	0.39	Iron: 0.38	Calcium: 0.33	Zinc: 0.3	Fiber: 0.28	Copper: 0.22	Magnesium: 0.19	Phosphorus: 0.18	Histidine: 0.14	Valine: 0.13	Phenylalanine: 0.13	Manganese: 0.13	Isoleucine: 0.12	Total lipid: 0.12	Potassium: 0.12	Threonine: 0.12	Protein: 0.12	Thiamin: 0.12	Tryptophan: 0.12	Niacin: 0.11	Leucine: 0.11	Methionine: 0.1	Carbohydrate: 0.1	Lysine: 0.1	Vitamin E: 0.09	Selenium: 0.09	Riboflavin: 0.08	Vitamin B6: 0.06	Vitamin C: 0.04	Choline: 0.04	Folate: 0.01	Vitamin A: 0.01	Pantothenic acid: 0.0	Vitamin B12: 0.0	Vitamin K: 0.0	Vitamin D: 0.0	Linoleic acid: 0.0	alpha-Linolenic acid: 0.0
	11990	Wasabi, root, raw†	0.39	Zinc: 0.38	Vitamin C: 0.36	Fiber: 0.36	Calcium: 0.35	Carbohydrate: 0.33	Potassium: 0.27	Magnesium: 0.26	Vitamin B6: 0.26	Thiamin: 0.25	Copper: 0.22	Iron: 0.21	Manganese: 0.21	Riboflavin: 0.16	Folate: 0.16	Pantothenic acid: 0.15	Phosphorus: 0.14	Protein: 0.14	Niacin: 0.07	Total lipid: 0.03	Vitamin A: 0.01	Histidine: 0.0	Vitamin B12: 0.0	Choline: 0.0	Vitamin K: 0.0	Selenium: 0.0	Vitamin E: 0.0	Vitamin D: 0.0	Linoleic acid: 0.0	alpha-Linolenic acid: 0.0	Tryptophan: 0.0	Threonine: 0.0	Isoleucine: 0.0	Leucine: 0.0	Lysine: 0.0	Methionine: 0.0	Phenylalanine: 0.0	Valine: 0.0
	11240	Mushrooms, morel, raw†	0.39	Vitamin D: 0.63	Iron: 0.33	Copper: 0.19	Zinc: 0.16	Phosphorus: 0.1	Manganese: 0.07	Riboflavin: 0.05	Potassium: 0.05	Niacin: 0.05	Pantothenic acid: 0.05	Fiber: 0.03	Protein: 0.03	Vitamin B6: 0.03	Thiamin: 0.03	Selenium: 0.03	Calcium: 0.03	Magnesium: 0.02	Carbohydrate: 0.01	Linoleic acid: 0.01	Total lipid: 0.01	Histidine: 0.0	Vitamin C: 0.0	Vitamin B12: 0.0	Choline: 0.0	Vitamin K: 0.0	Folate: 0.0	Vitamin A: 0.0	Vitamin E: 0.0	alpha-Linolenic acid: 0.0	Tryptophan: 0.0	Threonine: 0.0	Isoleucine: 0.0	Leucine: 0.0	Lysine: 0.0	Methionine: 0.0	Phenylalanine: 0.0	Valine: 0.0
	11272	Mustard greens, frozen, unprepared†	0.38	Vitamin A: 0.62	Folate: 0.39	Calcium: 0.21	Vitamin C: 0.2	Iron: 0.15	Manganese: 0.1	Fiber: 0.09	Vitamin B6: 0.07	Thiamin: 0.05	Potassium: 0.05	Zinc: 0.04	Copper: 0.04	Magnesium: 0.04	Riboflavin: 0.04	Protein: 0.04	Isoleucine: 0.03	Tryptophan: 0.03	Valine: 0.03	Niacin: 0.03	Histidine: 0.03	Phosphorus: 0.03	Threonine: 0.03	Lysine: 0.02	Phenylalanine: 0.02	Carbohydrate: 0.02	Leucine: 0.02	Methionine: 0.02	Selenium: 0.01	Total lipid: 0.01	Pantothenic acid: 0.01	Vitamin B12: 0.0	Choline: 0.0	Vitamin K: 0.0	Vitamin E: 0.0	Vitamin D: 0.0	Linoleic acid: 0.0	alpha-Linolenic acid: 0.0
	11963	Nopales, raw†	0.38	Calcium: 0.41	Manganese: 0.22	Magnesium: 0.18	Iron: 0.12	Potassium: 0.12	Vitamin K: 0.11	Fiber: 0.11	Vitamin C: 0.1	Zinc: 0.09	Vitamin A: 0.09	Pantothenic acid: 0.08	Copper: 0.07	Choline: 0.06	Vitamin B6: 0.06	Niacin: 0.05	Riboflavin: 0.05	Carbohydrate: 0.04	Protein: 0.04	Valine: 0.04	Isoleucine: 0.04	Phenylalanine: 0.04	Histidine: 0.03	Tryptophan: 0.03	Leucine: 0.03	Threonine: 0.03	Phosphorus: 0.03	Lysine: 0.03	Selenium: 0.02	Methionine: 0.02	Thiamin: 0.02	Folate: 0.02	Total lipid: 0.0	Vitamin B12: 0.0	Vitamin E: 0.0	Vitamin D: 0.0	Linoleic acid: 0.0	alpha-Linolenic acid: 0.0
	11430	Radishes, oriental, raw†	0.37	Vitamin C: 0.38	Folate: 0.29	Copper: 0.23	Potassium: 0.2	Calcium: 0.19	Fiber: 0.16	Iron: 0.16	Choline: 0.13	Magnesium: 0.13	Pantothenic acid: 0.13	Carbohydrate: 0.1	Zinc: 0.1	Phosphorus: 0.08	Vitamin B6: 0.07	Thiamin: 0.07	Selenium: 0.06	Manganese: 0.05	Threonine: 0.04	Isoleucine: 0.04	Riboflavin: 0.04	Niacin: 0.04	Valine: 0.04	Protein: 0.04	Lysine: 0.03	Phenylalanine: 0.03	Histidine: 0.03	Leucine: 0.03	Methionine: 0.02	Tryptophan: 0.02	Total lipid: 0.01	Vitamin K: 0.01	Vitamin B12: 0.0	Vitamin A: 0.0	Vitamin E: 0.0	Vitamin D: 0.0	Linoleic acid: 0.0	alpha-Linolenic acid: 0.0
[truncated: 68 more rows]

## Sheet: c
(c) Nutritional fitness (NF) and ϕij in an ovo-lacto vegetarian diet. Foods with NF > 0.7 are highlighted in blue (NF is rounded to 2 decimal places for visual clarity). †Low-calorie foods (calorie density ≤ 200 kcal/100g). Foods with zero NF are not presented here. ϕij was calculated for each nutrient that has the lower bound of its recommended daily intake (Supplementary Table S1; ϕij is rounde…
[truncated: 377 more rows]

[truncated: 6 more sheets: d, e, f, g, h, i]
