# Supplementary material for: Nutritionally recommended food for semi- to strict vegetarian diets based on large-scale nutrient composition data
Source: Sci Rep. 2018 Mar 12;8:4344. doi: 10.1038/s41598-018-22691-1 (PMC5847509; doi:10.1038/s41598-018-22691-1)
Supplement: Supplementary file 3 — Supplementary Data S2 [file 41598_2018_22691_MOESM3_ESM.xlsx]

## Sheet: a
Supplementary Data S2. Foods and nutrients in highly personalised, plant-based methionine-restricted diets.
(a) List of foods considered in highly personalised diets of 61-year-old male (case I) and 58-year-old female (case II) (marked √ in the last two columns). Diets (cases I and II) and food categories are defined in the main text. Foods redundant in their nutrient contents were systematically unified (marked ND in the second column; see Supplementary Methods).
Food category	USDA Food ID (ND for unified redundant foods)	Food name	Calorie (kcal/100g)	Case I	Case II
Protein-rich	ND	Whole eggs	295	√	√
	1211	Milk, whole, 3.25% milkfat, without added vitamin A and vitamin D	61	√	√
	11001	Alfalfa seeds, sprouted, raw	23	√	√
	11667	Seaweed, spirulina, dried	290	√	√
	12033	Seeds, sesame flour, low-fat	333	√	√
	15001	Fish, anchovy, european, raw	131	√	√
	15003	Fish, bass, fresh water, mixed species, raw	114.309	√	√
	15004	Fish, bass, striped, raw	96.6906	√	√
	15005	Fish, bluefish, raw	128.925	√	√
	15007	Fish, butterfish, raw	145.086	√	√
	15008	Fish, carp, raw	125.494	√	√
	15010	Fish, catfish, channel, wild, raw	94.5086	√	√
	15015	Fish, cod, Atlantic, raw	81.3008	√	√
	15019	Fish, cod, Pacific, raw	68.256	√	√
	15020	Fish, croaker, Atlantic, raw	103.906	√	√
	15025	Fish, eel, mixed species, raw	184.424	√	√
	15028	Fish, flatfish (flounder and sole species), raw	69.8673	√	√
	15031	Fish, grouper, mixed species, raw	91.2789	√	√
	15033	Fish, haddock, raw	72.9567	√	√
	15036	Fish, halibut, Atlantic and Pacific, raw	89.6375	√	√
	15038	Fish, halibut, Greenland, raw	186.972	√	√
	15039	Fish, herring, Atlantic, raw	157.198	√	√
	15043	Fish, herring, Pacific, raw	187.212	√	√
	15046	Fish, mackerel, Atlantic, raw	210.494	√	√
	15049	Fish, mackerel, king, raw	105.623	√	√
	15050	Fish, mackerel, Pacific and jack, mixed species, raw	158.428	√	√
	15051	Fish, mackerel, spanish, raw	141.074	√	√
	15054	Fish, monkfish, raw	75.6595	√	√
	15055	Fish, mullet, striped, raw	115.442	√	√
	15057	Fish, ocean perch, Atlantic, raw	81.5526	√	√
	15060	Fish, perch, mixed species, raw	90.3854	√	√
	15062	Fish, pike, northern, raw	87.9384	√	√
	15064	Fish, pike, walleye, raw	92.1979	√	√
	15065	Fish, pollock, Atlantic, raw	91.9908	√	√
	15066	Fish, pollock, walleye, raw	55.6052	√	√
	15068	Fish, pompano, florida, raw	163.722	√	√
	15072	Fish, roe, mixed species, raw	143.95	√	√
	15073	Fish, roughy, orange, raw	80.9717	√	√
	15076	Fish, salmon, Atlantic, wild, raw	146.06	√	√
	15078	Fish, salmon, chinook, raw	173.231	√	√
	15079	Fish, salmon, chum, raw	119.439	√	√
	15081	Fish, salmon, coho, wild, raw	143.956	√	√
	15083	Fish, salmon, pink, raw	124.583	√	√
	15085	Fish, salmon, sockeye, raw	140.219	√	√
	15090	Fish, scup, raw	106.936	√	√
	15091	Fish, sea bass, mixed species, raw	97.2041	√	√
	15094	Fish, shad, american, raw	196.587	√	√
	15095	Fish, shark, mixed species, raw	129.405	√	√
	15099	Fish, smelt, rainbow, raw	96.7871	√	√
	15101	Fish, snapper, mixed species, raw	99.97	√	√
	15104	Fish, sturgeon, mixed species, raw	107.329	√	√
	15110	Fish, swordfish, raw	142.391	√	√
	15112	Fish, tilefish, raw	96.1442	√	√
	15114	Fish, trout, mixed species, raw	148.044	√	√
	15115	Fish, trout, rainbow, wild, raw	122.529	√	√
	15117	Fish, tuna, fresh, bluefin, raw	147.692	√	√
	15123	Fish, tuna, fresh, skipjack, raw	108.547	√	√
	15127	Fish, tuna, fresh, yellowfin, raw	108.393	√	√
	ND	Whitefish, mixed species	133.286	√	√
	15132	Fish, whiting, mixed species, raw	88.9416	√	√
	15135	Fish, yellowtail, mixed species, raw	140.398	√	√
	15149	Crustaceans, shrimp, mixed species, raw	70.7171	√	√
	15155	Mollusks, abalone, mixed species, raw	105	√	√
	15157	Mollusks, clam, mixed species, raw	86	√	√
	15164	Mollusks, mussel, blue, raw	86	√	√
	15166	Mollusks, octopus, common, raw	82	√	√
	15167	Mollusks, oyster, eastern, wild, raw	51	√	√
	15171	Mollusks, oyster, Pacific, raw	81.0081	√	√
	15172	Mollusks, scallop, mixed species, raw	69	√	√
	15175	Mollusks, squid, mixed species, raw	92	√	√
	15177	Mollusks, whelk, unspecified, raw	137	√	√
	15234	Fish, catfish, channel, farmed, raw	117.496	√	√
	15236	Fish, salmon, Atlantic, farmed, raw	208.292	√	√
	15238	Fish, salmon, coho, farmed, raw	158.872	√	√
	15240	Fish, trout, rainbow, farmed, raw	139.425	√	√
	15261	Fish, tilapia, raw	95.2475	√	√
	16118	Soy flour, low-fat	375.038	√	√
	35028	Cockles, raw (Alaska Native)	79	√	√
	35054	Octopus (Alaska Native)	56.7951	√	√
	35060	Fish, pike, northern, liver (Alaska Native)	156	√	√
	ND	Salmon	147.271	√	√
	35152	Fish, Salmon, Chum, raw (Alaska Native)	118.404	√	√
	35153	Fish, salmon, king (chinook), raw (Alaska Native)	188.527	√	√
	35165	Fish, whitefish, dried (Alaska Native)	363.583	√	√
	35171	Fish, salmon, chum, dried (Alaska Native)	367.169	√	√
	35184	Smelt, dried (Alaska Native)	388.878	√	√
Fat-rich	2033	Spices, poppy seed	525	√	√
	ND	Avocados	163.5	√	√
	9039	Avocados, raw, Florida	120	√	√
	12006	Seeds, chia seeds, dried	486	√	√
	12014	Seeds, pumpkin and squash seed kernels, dried	559	√	√
	12021	Seeds, safflower seed kernels, dried	516.948	√	√
	12023	Seeds, sesame seeds, whole, dried	573.057	√	√
	12036	Seeds, sunflower seed kernels, dried	584.058	√	√
	ND	Acorns, raw and flour	386.961	√	√
	12059	Nuts, acorns, dried	508.949	√	√
	12061	Nuts, almonds	575	√	√
	12078	Nuts, brazilnuts, dried, unblanched	655.934	√	√
	12087	Nuts, cashew nuts, raw	553	√	√
	12104	Nuts, coconut meat, raw	353.965	√	√
	12108	Nuts, coconut meat, dried (desiccated), not sweetened	660	√	√
	12120	Nuts, hazelnuts or filberts	628	√	√
	12130	Nuts, hickorynuts, dried	657.066	√	√
	12131	Nuts, macadamia nuts, raw	718	√	√
	12142	Nuts, pecans	690.931	√	√
	12145	Nuts, pilinuts, dried	718.928	√	√
	12147	Nuts, pine nuts, dried	672.933	√	√
	12149	Nuts, pine nuts, pinyon, dried	628.937	√	√
	12151	Nuts, pistachio nuts, raw	562.056	√	√
	12154	Nuts, walnuts, black, dried	618	√	√
	12155	Nuts, walnuts, english	654	√	√
	12170	Seeds, sesame flour, high-fat	526	√	√
	12174	Seeds, watermelon seed kernels, dried	557	√	√
	12201	Seeds, sesame seed kernels, dried (decorticated)	631	√	√
	12220	Seeds, flaxseed	533.947	√	√
	ND	Peanuts	566.686	√	√
	16093	Peanuts, valencia, raw	569.943	√	√
	16100	Peanut flour, low fat	428	√	√
	20060	Rice bran, crude	316	√	√
	35233	Hazelnuts, beaked (Northern Plains Indians)	628	√	√
Carbohydrate-rich	2019	Spices, fenugreek seed	323	√	√
	2020	Spices, garlic powder	331	√	√
	2024	Spices, mustard seed, ground	507.949	√	√
	2026	Spices, onion powder	341	√	√
	9001	Acerola, (west indian cherry), raw	32	√	√
	9003	Apples, raw, with skin	52.0052	√	√
	9004	Apples, raw, without skin	48	√	√
	9014	Apples, frozen, unsweetened, unheated	48	√	√
	9021	Apricots, raw	47.9952	√	√
	9040	Bananas, raw	89.0089	√	√
	9042	Blackberries, raw	42.9957	√	√
	9048	Blackberries, frozen, unsweetened	64	√	√
	9050	Blueberries, raw	56.9943	√	√
	9053	Blueberries, wild, frozen	51	√	√
	9054	Blueberries, frozen, unsweetened	51	√	√
	9057	Boysenberries, frozen, unsweetened	50.005	√	√
	9059	Breadfruit, raw	103	√	√
	9060	Carambola, (starfruit), raw	31	√	√
	9062	Cherimoya, raw	75	√	√
	9063	Cherries, sour, red, raw	49.995	√	√
	9068	Cherries, sour, red, frozen, unsweetened	46	√	√
	9070	Cherries, sweet, raw	63	√	√
	9078	Cranberries, raw	46	√	√
	9083	Currants, european black, raw	62.9937	√	√
	9084	Currants, red and white, raw	55.9944	√	√
	9085	Currants, zante, dried	283	√	√
	9087	Dates, deglet noor	282	√	√
	9088	Elderberries, raw	73	√	√
	9089	Figs, raw	74	√	√
	9094	Figs, dried, uncooked	248.975	√	√
	9107	Gooseberries, raw	44	√	√
	9111	Grapefruit, raw, pink and red and white, all areas	31.9968	√	√
	9112	Grapefruit, raw, pink and red, all areas	42.0042	√	√
	9113	Grapefruit, raw, pink and red, California and Arizona	37	√	√
	9114	Grapefruit, raw, pink and red, Florida	30	√	√
	9116	Grapefruit, raw, white, all areas	32.9967	√	√
	9117	Grapefruit, raw, white, California	37	√	√
	9118	Grapefruit, raw, white, Florida	32	√	√
	9131	Grapes, american type (slip skin), raw	67	√	√
	9132	Grapes, red or green (European type, such as Thompson seedless), raw	69	√	√
	9138	Groundcherries, (cape-gooseberries or poha), raw	53	√	√
	9139	Guavas, common, raw	67.9932	√	√
	9140	Guavas, strawberry, raw	69	√	√
	9147	Jujube, dried	287	√	√
	9148	Kiwifruit, green, raw	61	√	√
	9149	Kumquats, raw	70.9929	√	√
	9150	Lemons, raw, without peel	29	√	√
	9156	Lemon peel, raw	47	√	√
	9159	Limes, raw	30	√	√
	9164	Litchis, raw	66	√	√
	9173	Longans, dried	286	√	√
	9176	Mangos, raw	60	√	√
	9181	Melons, cantaloupe, raw	34.0034	√	√
	9183	Melons, casaba, raw	28	√	√
	9184	Melons, honeydew, raw	36	√	√
	9191	Nectarines, raw	44	√	√
	9200	Oranges, raw, all commercial varieties	47	√	√
	9201	Oranges, raw, California, valencias	49.0049	√	√
	9202	Oranges, raw, navels	49	√	√
	9203	Oranges, raw, Florida	46	√	√
	9205	Oranges, raw, with peel	63	√	√
	9218	Tangerines, (mandarin oranges), raw	52.9947	√	√
	9226	Papayas, raw	43	√	√
	9236	Peaches, raw	39	√	√
	9252	Pears, raw	58	√	√
	9263	Persimmons, japanese, raw	69.993	√	√
	9264	Persimmons, japanese, dried	274	√	√
	9265	Persimmons, native, raw	127	√	√
	9266	Pineapple, raw, all varieties	50	√	√
	9277	Plantains, raw	121.988	√	√
	9279	Plums, raw	46	√	√
	9286	Pomegranates, raw	83	√	√
	9291	Plums, dried (prunes), uncooked	240	√	√
	9296	Quinces, raw	57	√	√
	9297	Raisins, golden seedless	302	√	√
	9298	Raisins, seedless	299.03	√	√
	9299	Raisins, seeded	296.03	√	√
	9302	Raspberries, raw	52	√	√
	9314	Sapote, mamey, raw	124	√	√
	9316	Strawberries, raw	32	√	√
	9318	Strawberries, frozen, unsweetened	34.9965	√	√
	9322	Tamarinds, raw	239	√	√
	9326	Watermelon, raw	29.997	√	√
	9334	Feijoa, raw	55	√	√
	9340	Pears, asian, raw	42	√	√
	9421	Dates, medjool	277.028	√	√
	9422	Durian, raw or frozen	147	√	√
	9433	Clementines, raw	47	√	√
	9445	Kiwifruit, gold, raw	60	√	√
	9451	Horned melon (Kiwano)	43.9956	√	√
	11009	Artichokes, (globe or french), frozen, unprepared	37.9962	√	√
	11026	Bamboo shoots, raw	27	√	√
	11031	Lima beans, immature seeds, raw	113	√	√
	11037	Lima beans, immature seeds, frozen, fordhook, unprepared	106	√	√
	11039	Lima beans, immature seeds, frozen, baby, unprepared	132	√	√
	11043	Mung beans, mature seeds, sprouted, raw	30	√	√
	11048	Beans, pinto, immature seeds, frozen, unprepared	170	√	√
	11088	Broadbeans, immature seeds, raw	72	√	√
	11106	Butterbur, (fuki), raw	14	√	√
	11167	Corn, sweet, yellow, raw	86.0086	√	√
	11178	Corn, sweet, yellow, frozen, kernels cut off cob, unprepared	88.0088	√	√
	11180	Corn, sweet, yellow, frozen, kernels on cob, unprepared	98	√	√
	11195	Cowpeas (blackeyes), immature seeds, frozen, unprepared	138.986	√	√
	11211	Edamame, frozen, unprepared	110	√	√
	11215	Garlic, raw	149	√	√
	11216	Ginger root, raw	80	√	√
	11226	Jerusalem-artichokes, raw	73	√	√
	11248	Lentils, sprouted, raw	106.011	√	√
	11298	Parsnips, raw	75	√	√
	11304	Peas, green, raw	81	√	√
	11312	Peas, green, frozen, unprepared	77	√	√
	11316	Peas, mature seeds, sprouted, raw	124	√	√
	ND	Potatoes, flesh and skin	78	√	√
	ND	White and red potatoes, flesh and skin	69.5001	√	√
	11362	Potatoes, raw, skin	57.9942	√	√
	11400	Potatoes, frozen, whole, unprepared	78	√	√
	11413	Potato flour	357	√	√
	11442	Seaweed, agar, raw	26	√	√
	11444	Seaweed, irishmoss, raw	49	√	√
	11445	Seaweed, kelp, raw	43	√	√
	11450	Soybeans, green, raw	147	√	√
	11507	Sweet potato, raw, unprepared	85.9914	√	√
	11588	Waterchestnuts, chinese, (matai), raw	97	√	√
	11653	Beans, pinto, mature seeds, sprouted, raw	62	√	√
	11663	Seaweed, agar, dried	306	√	√
	11676	Radish seeds, sprouted, raw	42.769	√	√
	ND	Sweet corn, white, frozen	93	√	√
	11954	Tomatillos, raw	32	√	√
	11984	Epazote, raw	32	√	√
	11988	Fungi, Cloud ears, dried	284	√	√
	11991	Yautia (tannier), raw	98	√	√
	ND	Chinese chestnuts	224	√	√
	12097	Nuts, chestnuts, european, raw, unpeeled	213	√	√
	12098	Nuts, chestnuts, european, raw, peeled	195.98	√	√
	12099	Nuts, chestnuts, european, dried, unpeeled	374	√	√
	12100	Nuts, chestnuts, european, dried, peeled	369.037	√	√
	16001	Beans, adzuki, mature seeds, raw	329	√	√
	ND	Black beans	340	√	√
	ND	Cranberry, pink, white beans	337.989	√	√
	16022	Beans, french, mature seeds, raw	342.966	√	√
	16024	Beans, great northern, mature seeds, raw	339	√	√
	ND	Kidney beans	330.656	√	√
	16032	Beans, kidney, red, mature seeds, raw	337	√	√
	16037	Beans, navy, mature seeds, raw	337	√	√
	16042	Beans, pinto, mature seeds, raw	347.035	√	√
	16047	Beans, yellow, mature seeds, raw	345	√	√
	16049	Beans, white, mature seeds, raw	333	√	√
	16052	Broadbeans (fava beans), mature seeds, raw	341	√	√
	16055	Carob flour	222	√	√
	16056	Chickpeas (garbanzo beans, bengal gram), mature seeds, raw	364	√	√
	16060	Cowpeas, catjang, mature seeds, raw	343	√	√
	16062	Cowpeas, common (blackeyes, crowder, southern), mature seeds, raw	336	√	√
	16069	Lentils, raw	352.965	√	√
	ND	Lima beans	336.5	√	√
	16076	Lupins, mature seeds, raw	370.963	√	√
	16080	Mung beans, mature seeds, raw	347	√	√
	16083	Mungo beans, mature seeds, raw	341	√	√
	16085	Peas, split, mature seeds, raw	341	√	√
	16101	Pigeon peas (red gram), mature seeds, raw	342.966	√	√
	16108	Soybeans, mature seeds, raw	446	√	√
	ND	Full-fat soy flour	435	√	√
	16144	Lentils, pink, raw	345	√	√
	16157	Chickpea flour (besan)	387	√	√
	20001	Amaranth, uncooked	371	√	√
	20004	Barley, hulled	354.035	√	√
	20005	Barley, pearled, raw	352.035	√	√
	20008	Buckwheat	343	√	√
	20011	Buckwheat flour, whole-groat	335	√	√
	20012	Bulgur, dry	342	√	√
	ND	Yellow corn and cornmeal	363.536	√	√
	20016	Corn flour, whole-grain, yellow	361	√	√
	20031	Millet, raw	377.962	√	√
	ND	Oats and oat bran	317.512	√	√
	20035	Quinoa, uncooked	367.963	√	√
	ND	Brown rice, raw and flour	366.018	√	√
	20044	Rice, white, long-grain, regular, raw, enriched	365	√	√
	20050	Rice, white, medium-grain, raw, enriched	360	√	√
	20052	Rice, white, short-grain, raw	358	√	√
	20054	Rice, white, glutinous, raw	370.037	√	√
	20061	Rice flour, white	366	√	√
	20062	Rye	338	√	√
	20063	Rye flour, dark	324.968	√	√
	20064	Rye flour, medium	349	√	√
	20065	Rye flour, light	356.964	√	√
	20067	Sorghum	339	√	√
	20069	Triticale	335.966	√	√
	ND	Wheats and triticale flour	336.991	√	√
	20077	Wheat bran, crude	216.022	√	√
	20078	Wheat germ, crude	360	√	√
	20087	Wheat, sprouted	198	√	√
	20088	Wild rice, raw	357	√	√
	20130	Barley flour or meal	344.966	√	√
	20131	Barley malt flour	361	√	√
	20138	Kamut, uncooked	337	√	√
	20140	Spelt, uncooked	338.034	√	√
	20142	Teff, uncooked	367	√	√
	ND	White corn and cornmeal	363.536	√	√
	20315	Corn flour, whole-grain, blue (harina de maiz morado)	364	√	√
	20316	Corn flour, whole-grain, white	361	√	√
	20444	Rice, white, long-grain, regular, raw, unenriched	365	√	√
	ND	White rice, unenriched	359	√	√
	20466	Semolina, unenriched	360	√	√
	20647	Millet flour	373	√	√
	20648	Sorghum flour	361	√	√
	20649	Wheat flour, whole-grain, soft wheat	332.033	√	√
	35015	Blackberries, wild, raw (Alaska Native)	51.9948	√	√
	35017	Blueberries, wild, frozen (Alaska Native)	44	√	√
	35155	Blueberries, wild, raw (Alaska Native)	61	√	√
Low-macronutrient	2002	Spices, anise seed	336.966	√	√
	2003	Spices, basil, dried	233	√	√
	2004	Spices, bay leaf	313	√	√
	2005	Spices, caraway seed	333	√	√
	2006	Spices, cardamom	311.031	√	√
	2007	Spices, celery seed	392	√	√
	2008	Spices, chervil, dried	237	√	√
	2009	Spices, chili powder	282	√	√
	2010	Spices, cinnamon, ground	247	√	√
	2011	Spices, cloves, ground	274	√	√
	2012	Spices, coriander leaf, dried	278.471	√	√
	2013	Spices, coriander seed	297.97	√	√
	2014	Spices, cumin seed	375	√	√
	2016	Spices, dill seed	304.97	√	√
	2017	Spices, dill weed, dried	253	√	√
	2018	Spices, fennel seed	345.035	√	√
	2021	Spices, ginger, ground	335	√	√
	2022	Spices, mace, ground	475.048	√	√
	2023	Spices, marjoram, dried	271	√	√
	2025	Spices, nutmeg, ground	524.948	√	√
	2027	Spices, oregano, dried	265	√	√
	2028	Spices, paprika	282	√	√
	2029	Spices, parsley, dried	292	√	√
	2030	Spices, pepper, black	265.468	√	√
	2031	Spices, pepper, red or cayenne	318	√	√
	2032	Spices, pepper, white	314.425	√	√
	2036	Spices, rosemary, dried	331	√	√
	2037	Spices, saffron	310	√	√
	2038	Spices, sage, ground	314.937	√	√
	2039	Spices, savory, ground	272	√	√
	2041	Spices, tarragon, dried	295	√	√
	2042	Spices, thyme, dried	275.972	√	√
	2043	Spices, turmeric, ground	353.929	√	√
	2044	Basil, fresh	23.0023	√	√
	2045	Dill weed, fresh	43	√	√
	2049	Thyme, fresh	101	√	√
	2063	Rosemary, fresh	131.013	√	√
	2064	Peppermint, fresh	70.007	√	√
	2065	Spearmint, fresh	43.9956	√	√
	2066	Spearmint, dried	285	√	√
	9307	Rhubarb, raw	20.9979	√	√
	9309	Rhubarb, frozen, uncooked	21.0021	√	√
	11003	Amaranth leaves, raw	23	√	√
	11007	Artichokes, (globe or french), raw	47	√	√
	11011	Asparagus, raw	20	√	√
	11018	Asparagus, frozen, unprepared	24	√	√
	11022	Balsam-pear (bitter gourd), leafy tips, raw	30	√	√
	11052	Beans, snap, green, raw	31	√	√
	11060	Beans, snap, green, frozen, all styles, unprepared	39	√	√
	11080	Beets, raw	43	√	√
	11086	Beet greens, raw	21.9978	√	√
	11090	Broccoli, raw	34	√	√
	ND	Frozen broccoli	27.5	√	√
	11096	Broccoli raab, raw	22.0022	√	√
	11098	Brussels sprouts, raw	43	√	√
	11100	Brussels sprouts, frozen, unprepared	41	√	√
	11104	Burdock root, raw	72	√	√
	11109	Cabbage, raw	25	√	√
	11112	Cabbage, red, raw	31.0031	√	√
	11114	Cabbage, savoy, raw	27	√	√
	11116	Cabbage, chinese (pak-choi), raw	13	√	√
	11119	Cabbage, chinese (pe-tsai), raw	16	√	√
	11124	Carrots, raw	40.9959	√	√
	11130	Carrots, frozen, unprepared	35.9964	√	√
	11134	Cassava, raw	160	√	√
	11135	Cauliflower, raw	25	√	√
	11137	Cauliflower, frozen, unprepared	24	√	√
	11143	Celery, raw	15.9984	√	√
	11147	Chard, swiss, raw	19	√	√
	11154	Chicory roots, raw	72	√	√
	11156	Chives, raw	30	√	√
	11161	Collards, raw	30	√	√
	11163	Collards, frozen, chopped, unprepared	33	√	√
	11165	Coriander (cilantro) leaves, raw	23	√	√
	11191	Cowpeas (blackeyes), immature seeds, raw	90	√	√
	11197	Cowpeas, young pods with seeds, raw	44	√	√
	11199	Yardlong bean, raw	47	√	√
	11203	Cress, garden, raw	32	√	√
	11205	Cucumber, with peel, raw	15	√	√
	11206	Cucumber, peeled, raw	12	√	√
	11207	Dandelion greens, raw	45	√	√
	11209	Eggplant, raw	23.9976	√	√
	11233	Kale, raw	50	√	√
	11235	Kale, frozen, unprepared	27.9944	√	√
	11238	Mushrooms, shiitake, raw	34.0034	√	√
	11239	Mushrooms, Chanterelle, raw	38.0038	√	√
	11240	Mushrooms, morel, raw	31.0062	√	√
	11241	Kohlrabi, raw	27	√	√
	11246	Leeks, (bulb and lower leaf-portion), raw	61	√	√
	11250	Lettuce, butterhead (includes boston and bibb types), raw	13	√	√
	11251	Lettuce, cos or romaine, raw	16.9983	√	√
	11252	Lettuce, iceberg (includes crisphead types), raw	13.9986	√	√
	11253	Lettuce, green leaf, raw	15.003	√	√
	11254	Lotus root, raw	74	√	√
	11257	Lettuce, red leaf, raw	16	√	√
	11260	Mushrooms, white, raw	22.0022	√	√
	11265	Mushrooms, portabella, raw	22	√	√
	11266	Mushrooms, brown, Italian, or Crimini, raw	22	√	√
	11268	Mushrooms, shiitake, dried	296	√	√
	11270	Mustard greens, raw	26	√	√
	11272	Mustard greens, frozen, unprepared	19.998	√	√
	11274	Mustard spinach, (tendergreen), raw	22	√	√
	11278	Okra, raw	31	√	√
	11280	Okra, frozen, unprepared	30	√	√
	11282	Onions, raw	40	√	√
	11287	Onions, frozen, chopped, unprepared	29.0029	√	√
	11289	Onions, frozen, whole, unprepared	35	√	√
	11291	Onions, spring or scallions (includes tops and bulb), raw	32	√	√
	11292	Onions, young green, tops only	26.9973	√	√
	11293	Onions, welsh, raw	34	√	√
	11294	Onions, sweet, raw	31.9968	√	√
	11297	Parsley, fresh	36	√	√
	11300	Peas, edible-podded, raw	42	√	√
	11302	Peas, edible-podded, frozen, unprepared	42	√	√
	11333	Peppers, sweet, green, raw	20.002	√	√
	11337	Peppers, sweet, green, frozen, chopped, unprepared	20	√	√
	11344	Pigeonpeas, immature seeds, raw	136	√	√
	11350	Pokeberry shoots, (poke), raw	23	√	√
	11422	Pumpkin, raw	26	√	√
	11429	Radishes, raw	16	√	√
	11430	Radishes, oriental, raw	18	√	√
	11432	Radishes, oriental, dried	271	√	√
	11435	Rutabagas, raw	36	√	√
	11437	Salsify, (vegetable oyster), raw	82	√	√
	11446	Seaweed, laver, raw	35	√	√
	11457	Spinach, raw	23	√	√
	11463	Spinach, frozen, chopped or leaf, unprepared	28.9971	√	√
	11467	Squash, summer, crookneck and straightneck, raw	19	√	√
	11473	Squash, summer, crookneck and straightneck, frozen, unprepared	19.998	√	√
	11477	Squash, summer, zucchini, includes skin, raw	16.9983	√	√
	11479	Squash, summer, zucchini, includes skin, frozen, unprepared	16.9983	√	√
	11482	Squash, winter, acorn, raw	40	√	√
	11489	Squash, winter, hubbard, raw	40	√	√
	11516	Sweet potato, frozen, unprepared	96	√	√
	11518	Taro, raw	112	√	√
	11520	Taro leaves, raw	42	√	√
	11527	Tomatoes, green, raw	23	√	√
	11529	Tomatoes, red, ripe, raw, year round average	18.0018	√	√
	11564	Turnips, raw	28	√	√
	11566	Turnips, frozen, unprepared	16	√	√
	11574	Turnip greens, frozen, unprepared	22	√	√
	11576	Turnip greens and turnips, frozen, unprepared	20.9979	√	√
	11591	Watercress, raw	11	√	√
	11593	Waxgourd, (chinese preserving melon), raw	13	√	√
	11601	Yam, raw	118	√	√
	11603	Yambean (jicama), raw	38	√	√
	11615	Chives, freeze-dried	311	√	√
	11624	Leeks, (bulb and lower-leaf portion), freeze-dried	321	√	√
	11625	Parsley, freeze-dried	271	√	√
	11634	Peppers, sweet, green, freeze-dried	314	√	√
	11637	Radishes, white icicle, raw	14	√	√
	11640	Shallots, freeze-dried	348	√	√
	11641	Squash, summer, all varieties, raw	16	√	√
	11643	Squash, winter, all varieties, raw	34	√	√
	11670	Peppers, hot chili, green, raw	40	√	√
	11677	Shallots, raw	72	√	√
	11698	Chrysanthemum leaves, raw	24	√	√
	ND	Cabbage, common	24	√	√
	11819	Peppers, hot chili, red, raw	39.996	√	√
	11821	Peppers, sweet, red, raw	31	√	√
	11917	Peppers, sweet, red, frozen, chopped, unprepared	20	√	√
	11931	Peppers, sweet, red, freeze-dried	314	√	√
	11950	Mushrooms, enoki, raw	36.9963	√	√
	11951	Peppers, sweet, yellow, raw	27	√	√
	11955	Tomatoes, sun-dried	258	√	√
	11959	Arugula, raw	25	√	√
	11960	Carrots, baby, raw	35.0035	√	√
	11962	Peppers, hot chile, sun-dried	324	√	√
	11963	Nopales, raw	16	√	√
	11965	Cauliflower, green, raw	30.9969	√	√
	11976	Pepper, banana, raw	27	√	√
	11977	Peppers, serrano, raw	32	√	√
	11978	Peppers, ancho, dried	281	√	√
	11979	Peppers, jalapeno, raw	29	√	√
	11981	Peppers, hungarian, raw	29	√	√
	11982	Peppers, pasilla, dried	345.035	√	√
	11987	Mushrooms, oyster, raw	33	√	√
	11990	Wasabi, root, raw	109	√	√
	11993	Mushrooms, maitake, raw	31	√	√
	11998	Mushrooms, portabella, exposed to ultraviolet light, raw	22	√	√
	ND	Japanese chestnuts	153.985	√	√
	20003	Arrowroot flour	357	√	√
	35043	Huckleberries, raw (Alaska Native)	37	√	√
	35063	Rhubarb, wild, leaves (Alaska Native)	61	√	√
	43392	Palm hearts, raw	115	√	√
	44055	Celery flakes, dried	319	√	√
Not raw food (cheese)	ND	Cheese, various2	314.826	√	√
	1012	Cheese, cottage, creamed, large or small curd	98	√	√
	ND	Cheese, cottage	96.1287	√	√
	1014	Cheese, cottage, nonfat, uncreamed, dry, large or small curd	71.9928	√	√
	ND	Cheese, cottage, low fat	76.0022	√	√
	1021	Cheese, gjetost	466	√	√
	ND	Cheese, goat	354.51	√	√
	1161	Cheese substitute, mozzarella	248.025	√	√
	1164	Cheese sauce, prepared from recipe	197	√	√
	1186	Cheese, cream, fat free	105.011	√	√
	42205	Cheese, pasteurized process, cheddar or American, fat-free	148	√	√
	42304	Cheese, mozzarella, nonfat	141	√	√
	43020	Salad dressing, blue or roquefort cheese, low calorie	99	√	√
	43299	Soybean, curd cheese	151	√	√
	43396	Cheese, cottage, lowfat, 1% milkfat, with vegetables	67	√	√
	44048	Cheese food, pasteurized process, American, imitation, without added vitamin D	257	√	√
Outsider	2047	Salt, table	0	√	√
	19296	Honey	304	√	√

## Sheet: b
(b) Nutritional fitness (NF) and ϕij in case I. Foods with NF > 0.7 are highlighted in blue (NF is rounded to 2 decimal places for visual clarity). †Low-calorie foods (calorie density ≤ 200 kcal/100g). Foods with zero NF are not presented here. ϕij was calculated for each nutrient that has the lower bound of its recommended daily intake (Supplementary Table S1; ϕij is rounded to 2 decimal places …
Food category	Food ID	Food name	Nutritional fitness	ϕij
Protein-rich	35165	Fish, whitefish, dried (Alaska Native)	0.88	Vitamin B12: 0.99	Selenium: 0.31	Methionine: 0.23	Lysine: 0.19	Threonine: 0.14	Leucine: 0.11	Isoleucine: 0.11	Protein: 0.11	Calcium: 0.11	Valine: 0.11	Histidine: 0.1	Phenylalanine: 0.1	Tryptophan: 0.09	Phosphorus: 0.08	Niacin: 0.07	Choline: 0.07	Zinc: 0.06	Pantothenic acid: 0.05	Total lipid: 0.03	Iron: 0.03	Riboflavin: 0.02	Potassium: 0.02	Vitamin B6: 0.02	Magnesium: 0.01	Copper: 0.01	Vitamin A: 0.0	Manganese: 0.0	Thiamin: 0.0	Vitamin E: 0.0	Folate: 0.0	Vitamin K: 0.0	Vitamin C: 0.0	Fiber: 0.0	Vitamin D: 0.0	Carbohydrate: 0.0	Linoleic acid: 0.0	alpha-Linolenic acid: 0.0
	35184	Smelt, dried (Alaska Native)	0.82	Vitamin B12: 0.99	Selenium: 0.45	Calcium: 0.21	Methionine: 0.16	Lysine: 0.14	Threonine: 0.12	Phosphorus: 0.11	Leucine: 0.1	Valine: 0.1	Isoleucine: 0.1	Protein: 0.09	Zinc: 0.08	Phenylalanine: 0.08	Histidine: 0.08	Tryptophan: 0.07	Niacin: 0.05	Pantothenic acid: 0.04	Total lipid: 0.04	Iron: 0.03	Vitamin E: 0.02	Potassium: 0.02	Vitamin A: 0.02	Riboflavin: 0.02	Magnesium: 0.01	Manganese: 0.01	Vitamin B6: 0.01	Copper: 0.01	Thiamin: 0.01	Vitamin C: 0.0	Fiber: 0.0	Choline: 0.0	Vitamin K: 0.0	Folate: 0.0	Vitamin D: 0.0	Carbohydrate: 0.0	Linoleic acid: 0.0	alpha-Linolenic acid: 0.0
	15039	Fish, herring, Atlantic, raw†	0.58	Vitamin B12: 0.98	Selenium: 0.1	Methionine: 0.07	Lysine: 0.07	Vitamin D: 0.05	Threonine: 0.04	Histidine: 0.04	Leucine: 0.04	Isoleucine: 0.04	Valine: 0.04	Protein: 0.03	Tryptophan: 0.03	Phenylalanine: 0.03	Niacin: 0.02	Total lipid: 0.02	Choline: 0.02	Phosphorus: 0.02	Vitamin B6: 0.01	Riboflavin: 0.01	Zinc: 0.01	Pantothenic acid: 0.01	Calcium: 0.01	Iron: 0.01	Potassium: 0.01	Thiamin: 0.01	Vitamin E: 0.01	Magnesium: 0.01	Copper: 0.0	Vitamin A: 0.0	Folate: 0.0	Manganese: 0.0	Vitamin C: 0.0	Vitamin K: 0.0	Fiber: 0.0	Carbohydrate: 0.0	Linoleic acid: 0.0	alpha-Linolenic acid: 0.0
	15157	Mollusks, clam, mixed species, raw†	0.56	Vitamin B12: 0.97	Selenium: 0.09	Methionine: 0.06	Lysine: 0.05	Threonine: 0.04	Leucine: 0.04	Isoleucine: 0.04	Tryptophan: 0.03	Valine: 0.03	Protein: 0.03	Histidine: 0.03	Phenylalanine: 0.03	Choline: 0.02	Phosphorus: 0.02	Niacin: 0.01	Vitamin A: 0.01	Iron: 0.01	Zinc: 0.01	Calcium: 0.01	Vitamin E: 0.0	Magnesium: 0.0	Pantothenic acid: 0.0	Copper: 0.0	Total lipid: 0.0	Riboflavin: 0.0	Carbohydrate: 0.0	Manganese: 0.0	alpha-Linolenic acid: 0.0	Folate: 0.0	Thiamin: 0.0	Potassium: 0.0	Vitamin B6: 0.0	Linoleic acid: 0.0	Vitamin K: 0.0	Vitamin C: 0.0	Fiber: 0.0	Vitamin D: 0.0
	15166	Mollusks, octopus, common, raw†	0.56	Vitamin B12: 0.98	Selenium: 0.12	Methionine: 0.05	Lysine: 0.04	Threonine: 0.04	Iron: 0.03	Isoleucine: 0.03	Leucine: 0.03	Valine: 0.03	Protein: 0.03	Tryptophan: 0.02	Histidine: 0.02	Phenylalanine: 0.02	Choline: 0.02	Zinc: 0.02	Copper: 0.02	Vitamin B6: 0.02	Niacin: 0.02	Phosphorus: 0.01	Pantothenic acid: 0.01	Calcium: 0.01	Potassium: 0.01	Vitamin E: 0.01	Vitamin A: 0.01	Magnesium: 0.0	Folate: 0.0	Total lipid: 0.0	Riboflavin: 0.0	Thiamin: 0.0	Vitamin C: 0.0	Carbohydrate: 0.0	Manganese: 0.0	Vitamin K: 0.0	Fiber: 0.0	Vitamin D: 0.0	Linoleic acid: 0.0	alpha-Linolenic acid: 0.0
	35171	Fish, salmon, chum, dried (Alaska Native)	0.55	Vitamin B12: 0.99	Selenium: 0.23	Protein: 0.09	Choline: 0.06	Pantothenic acid: 0.04	Niacin: 0.04	Phosphorus: 0.04	Total lipid: 0.03	Vitamin B6: 0.03	Riboflavin: 0.02	Thiamin: 0.02	Calcium: 0.02	Potassium: 0.02	Zinc: 0.01	Iron: 0.01	Copper: 0.01	Magnesium: 0.01	Vitamin E: 0.01	Folate: 0.0	Vitamin A: 0.0	Manganese: 0.0	Histidine: 0.0	Vitamin C: 0.0	Fiber: 0.0	Vitamin K: 0.0	Vitamin D: 0.0	Carbohydrate: 0.0	Linoleic acid: 0.0	alpha-Linolenic acid: 0.0	Tryptophan: 0.0	Threonine: 0.0	Isoleucine: 0.0	Leucine: 0.0	Lysine: 0.0	Methionine: 0.0	Phenylalanine: 0.0	Valine: 0.0
	15049	Fish, mackerel, king, raw†	0.53	Vitamin B12: 0.98	Selenium: 0.1	Methionine: 0.08	Lysine: 0.07	Threonine: 0.04	Histidine: 0.04	Leucine: 0.04	Niacin: 0.04	Isoleucine: 0.04	Valine: 0.04	Protein: 0.03	Tryptophan: 0.03	Phenylalanine: 0.03	Riboflavin: 0.03	Vitamin A: 0.02	Vitamin B6: 0.02	Phosphorus: 0.02	Pantothenic acid: 0.02	Iron: 0.01	Potassium: 0.01	Zinc: 0.01	Thiamin: 0.01	Magnesium: 0.0	Total lipid: 0.0	Calcium: 0.0	Folate: 0.0	Copper: 0.0	Vitamin C: 0.0	Manganese: 0.0	Fiber: 0.0	Choline: 0.0	Vitamin K: 0.0	Vitamin E: 0.0	Vitamin D: 0.0	Carbohydrate: 0.0	Linoleic acid: 0.0	alpha-Linolenic acid: 0.0
	15171	Mollusks, oyster, Pacific, raw†	0.5	Vitamin B12: 0.98	Selenium: 0.19	Zinc: 0.16	Copper: 0.06	Iron: 0.03	Lysine: 0.03	Methionine: 0.03	Threonine: 0.02	Leucine: 0.02	Isoleucine: 0.02	Protein: 0.02	Valine: 0.02	Histidine: 0.01	Tryptophan: 0.01	Phenylalanine: 0.01	Riboflavin: 0.01	Niacin: 0.01	Phosphorus: 0.01	Manganese: 0.01	Pantothenic acid: 0.01	Vitamin A: 0.01	Total lipid: 0.01	Thiamin: 0.0	Magnesium: 0.0	Potassium: 0.0	Carbohydrate: 0.0	Vitamin C: 0.0	Vitamin B6: 0.0	Folate: 0.0	Calcium: 0.0	Fiber: 0.0	Choline: 0.0	Vitamin K: 0.0	Vitamin E: 0.0	Vitamin D: 0.0	Linoleic acid: 0.0	alpha-Linolenic acid: 0.0
	15164	Mollusks, mussel, blue, raw†	0.48	Vitamin B12: 0.98	Selenium: 0.13	Manganese: 0.07	Lysine: 0.04	Methionine: 0.04	Threonine: 0.03	Isoleucine: 0.03	Leucine: 0.03	Iron: 0.02	Choline: 0.02	Valine: 0.02	Protein: 0.02	Tryptophan: 0.02	Histidine: 0.02	Phenylalanine: 0.02	Zinc: 0.02	Phosphorus: 0.02	Niacin: 0.01	Riboflavin: 0.01	Folate: 0.01	Pantothenic acid: 0.01	Thiamin: 0.01	Potassium: 0.01	Magnesium: 0.01	Total lipid: 0.01	Vitamin A: 0.01	Copper: 0.0	Calcium: 0.0	Vitamin E: 0.0	Vitamin B6: 0.0	Vitamin C: 0.0	Carbohydrate: 0.0	Vitamin K: 0.0	Fiber: 0.0	Vitamin D: 0.0	Linoleic acid: 0.0	alpha-Linolenic acid: 0.0
	11001	Alfalfa seeds, sprouted, raw†	0.26	Vitamin K: 0.75	Zinc: 0.27	Folate: 0.21	Lysine: 0.19	Iron: 0.17	Riboflavin: 0.16	Copper: 0.15	Threonine: 0.15	Leucine: 0.15	Phosphorus: 0.15	Pantothenic acid: 0.15	Protein: 0.14	Isoleucine: 0.14	Valine: 0.13	Choline: 0.12	Calcium: 0.11	Thiamin: 0.11	Magnesium: 0.1	Vitamin C: 0.1	Manganese: 0.08	Fiber: 0.06	Selenium: 0.04	Niacin: 0.04	Total lipid: 0.03	Potassium: 0.03	Carbohydrate: 0.03	Vitamin B6: 0.03	Vitamin A: 0.02	Vitamin E: 0.0	Histidine: 0.0	Vitamin B12: 0.0	Vitamin D: 0.0	Linoleic acid: 0.0	alpha-Linolenic acid: 0.0	Tryptophan: 0.0	Methionine: 0.0	Phenylalanine: 0.0
	11667	Seaweed, spirulina, dried	0.1	Copper: 0.3	Isoleucine: 0.2	Leucine: 0.18	Iron: 0.18	Threonine: 0.18	Valine: 0.17	Methionine: 0.17	Tryptophan: 0.15	Phenylalanine: 0.15	Lysine: 0.15	Riboflavin: 0.14	Thiamin: 0.14	Protein: 0.11	Histidine: 0.11	Niacin: 0.1	Pantothenic acid: 0.06	Magnesium: 0.04	Manganese: 0.04	Zinc: 0.03	Vitamin E: 0.03	Potassium: 0.03	Choline: 0.02	Folate: 0.02	Total lipid: 0.02	Selenium: 0.02	Calcium: 0.02	Carbohydrate: 0.01	Phosphorus: 0.01	Vitamin B6: 0.01	Fiber: 0.01	Vitamin K: 0.01	Vitamin A: 0.0	Vitamin C: 0.0	Vitamin B12: 0.0	Vitamin D: 0.0	Linoleic acid: 0.0	alpha-Linolenic acid: 0.0
	12033	Seeds, sesame flour, low-fat	0.1	Methionine: 0.18	Tryptophan: 0.14	Leucine: 0.11	Thiamin: 0.11	Phenylalanine: 0.11	Histidine: 0.11	Valine: 0.11	Zinc: 0.11	Isoleucine: 0.11	Threonine: 0.1	Niacin: 0.09	Protein: 0.07	Copper: 0.07	Iron: 0.07	Lysine: 0.06	Phosphorus: 0.06	Magnesium: 0.05	Pantothenic acid: 0.04	Manganese: 0.02	Carbohydrate: 0.01	Calcium: 0.01	Riboflavin: 0.01	Potassium: 0.01	Folate: 0.01	Total lipid: 0.0	Vitamin B6: 0.0	Vitamin A: 0.0	Vitamin C: 0.0	Vitamin B12: 0.0	Fiber: 0.0	Choline: 0.0	Vitamin K: 0.0	Selenium: 0.0	Vitamin E: 0.0	Vitamin D: 0.0	Linoleic acid: 0.0	alpha-Linolenic acid: 0.0
Fat-rich	12061	Nuts, almonds	0.95	Linoleic acid: 0.95	Total lipid: 0.78	Vitamin E: 0.78	Riboflavin: 0.39	Copper: 0.34	Magnesium: 0.34	Manganese: 0.32	Phenylalanine: 0.31	Phosphorus: 0.3	Zinc: 0.29	Histidine: 0.29	Leucine: 0.28	Calcium: 0.27	Protein: 0.25	Tryptophan: 0.23	Valine: 0.22	Isoleucine: 0.22	Threonine: 0.22	Iron: 0.18	Niacin: 0.17	Lysine: 0.16	Fiber: 0.16	Methionine: 0.15	Choline: 0.12	Thiamin: 0.11	Potassium: 0.1	Carbohydrate: 0.09	Folate: 0.09	Pantothenic acid: 0.06	Selenium: 0.05	Vitamin B6: 0.05	alpha-Linolenic acid: 0.0	Vitamin C: 0.0	Vitamin B12: 0.0	Vitamin K: 0.0	Vitamin A: 0.0	Vitamin D: 0.0
	12006	Seeds, chia seeds, dried	0.94	alpha-Linolenic acid: 0.98	Selenium: 0.11	Calcium: 0.06	Methionine: 0.06	Phosphorus: 0.06	Total lipid: 0.05	Linoleic acid: 0.05	Tryptophan: 0.05	Zinc: 0.05	Fiber: 0.04	Magnesium: 0.04	Niacin: 0.04	Manganese: 0.04	Iron: 0.04	Thiamin: 0.03	Copper: 0.03	Phenylalanine: 0.03	Histidine: 0.03	Lysine: 0.03	Leucine: 0.03	Valine: 0.03	Threonine: 0.03	Isoleucine: 0.03	Protein: 0.02	Carbohydrate: 0.02	Riboflavin: 0.01	Potassium: 0.01	Vitamin E: 0.0	Vitamin C: 0.0	Pantothenic acid: 0.0	Vitamin B6: 0.0	Vitamin B12: 0.0	Choline: 0.0	Vitamin K: 0.0	Folate: 0.0	Vitamin A: 0.0	Vitamin D: 0.0
	12014	Seeds, pumpkin and squash seed kernels, dried	0.82	Linoleic acid: 0.98	Total lipid: 0.62	Manganese: 0.44	Magnesium: 0.44	Tryptophan: 0.44	Phenylalanine: 0.44	Phosphorus: 0.43	Zinc: 0.43	Leucine: 0.42	Methionine: 0.4	Histidine: 0.39	Isoleucine: 0.38	Valine: 0.37	Threonine: 0.34	Lysine: 0.31	Protein: 0.3	Copper: 0.28	Niacin: 0.27	Iron: 0.26	Selenium: 0.12	Choline: 0.11	Thiamin: 0.09	Vitamin E: 0.09	Potassium: 0.08	Folate: 0.08	Pantothenic acid: 0.07	Fiber: 0.06	alpha-Linolenic acid: 0.06	Riboflavin: 0.05	Vitamin B6: 0.03	Calcium: 0.03	Carbohydrate: 0.03	Vitamin K: 0.0	Vitamin C: 0.0	Vitamin A: 0.0	Vitamin B12: 0.0	Vitamin D: 0.0
	12154	Nuts, walnuts, black, dried	0.66	alpha-Linolenic acid: 0.94	Total lipid: 0.52	Manganese: 0.33	Histidine: 0.29	Methionine: 0.28	Valine: 0.27	Leucine: 0.27	Isoleucine: 0.26	Phenylalanine: 0.26	Tryptophan: 0.25	Copper: 0.24	Threonine: 0.23	Protein: 0.22	Selenium: 0.19	Zinc: 0.18	Phosphorus: 0.17	Lysine: 0.17	Magnesium: 0.15	Pantothenic acid: 0.14	Vitamin B6: 0.14	Niacin: 0.1	Iron: 0.09	Vitamin E: 0.07	Fiber: 0.06	Potassium: 0.05	Choline: 0.05	Riboflavin: 0.05	Folate: 0.04	Calcium: 0.03	Carbohydrate: 0.03	Thiamin: 0.02	Vitamin C: 0.0	Vitamin K: 0.0	Vitamin A: 0.0	Vitamin B12: 0.0	Vitamin D: 0.0	Linoleic acid: 0.0
	12036	Seeds, sunflower seed kernels, dried	0.26	Vitamin E: 0.64	Selenium: 0.34	Total lipid: 0.31	Copper: 0.23	Thiamin: 0.16	Isoleucine: 0.16	Methionine: 0.15	Phenylalanine: 0.14	Leucine: 0.14	Histidine: 0.14	Valine: 0.14	Zinc: 0.13	Threonine: 0.13	Magnesium: 0.12	Phosphorus: 0.12	Tryptophan: 0.11	Lysine: 0.11	Folate: 0.11	Niacin: 0.11	Protein: 0.1	Manganese: 0.07	Iron: 0.07	Vitamin B6: 0.06	Pantothenic acid: 0.05	Choline: 0.04	Riboflavin: 0.04	Fiber: 0.04	Potassium: 0.03	Calcium: 0.02	Carbohydrate: 0.02	Vitamin A: 0.0	Vitamin C: 0.0	Vitamin B12: 0.0	Vitamin K: 0.0	Vitamin D: 0.0	Linoleic acid: 0.0	alpha-Linolenic acid: 0.0
	9039	Avocados, raw, Florida†	0.1	Vitamin E: 0.47	Total lipid: 0.35	Copper: 0.24	Pantothenic acid: 0.22	Fiber: 0.14	Folate: 0.11	Lysine: 0.1	Leucine: 0.09	Phenylalanine: 0.08	Potassium: 0.08	Isoleucine: 0.08	Histidine: 0.08	Methionine: 0.08	Valine: 0.08	Threonine: 0.07	Zinc: 0.06	Protein: 0.06	Magnesium: 0.06	Tryptophan: 0.06	Niacin: 0.05	Carbohydrate: 0.05	Phosphorus: 0.04	Riboflavin: 0.04	Vitamin C: 0.03	Vitamin B6: 0.03	Manganese: 0.02	Thiamin: 0.02	Calcium: 0.02	Iron: 0.01	Vitamin A: 0.01	Vitamin B12: 0.0	Choline: 0.0	Vitamin K: 0.0	Selenium: 0.0	Vitamin D: 0.0	Linoleic acid: 0.0	alpha-Linolenic acid: 0.0
Carbohydrate-rich	11037	Lima beans, immature seeds, frozen, fordhook, unprepared†	0.76	Carbohydrate: 0.75	Isoleucine: 0.71	Choline: 0.7	Lysine: 0.68	Valine: 0.67	Histidine: 0.66	Fiber: 0.63	Threonine: 0.63	Leucine: 0.62	Tryptophan: 0.6	Potassium: 0.59	Phenylalanine: 0.59	Vitamin C: 0.59	Protein: 0.57	Vitamin B6: 0.56	Folate: 0.55	Thiamin: 0.52	Iron: 0.52	Methionine: 0.52	Niacin: 0.5	Magnesium: 0.42	Manganese: 0.42	Zinc: 0.4	Phosphorus: 0.38	Pantothenic acid: 0.35	Selenium: 0.26	Riboflavin: 0.25	Copper: 0.22	Calcium: 0.21	Vitamin E: 0.18	Vitamin A: 0.1	Vitamin K: 0.08	Total lipid: 0.05	Vitamin B12: 0.0	Vitamin D: 0.0	Linoleic acid: 0.0	alpha-Linolenic acid: 0.0
	9062	Cherimoya, raw†	0.69	alpha-Linolenic acid: 0.95	Carbohydrate: 0.61	Vitamin B6: 0.51	Fiber: 0.42	Thiamin: 0.4	Pantothenic acid: 0.39	Riboflavin: 0.38	Potassium: 0.35	Folate: 0.35	Tryptophan: 0.27	Niacin: 0.25	Vitamin C: 0.24	Copper: 0.2	Threonine: 0.2	Protein: 0.19	Methionine: 0.19	Valine: 0.18	Magnesium: 0.17	Isoleucine: 0.15	Leucine: 0.14	Phenylalanine: 0.13	Histidine: 0.13	Lysine: 0.13	Phosphorus: 0.12	Vitamin E: 0.12	Zinc: 0.12	Manganese: 0.12	Total lipid: 0.11	Iron: 0.11	Calcium: 0.09	Linoleic acid: 0.02	Vitamin B12: 0.0	Choline: 0.0	Vitamin K: 0.0	Selenium: 0.0	Vitamin A: 0.0	Vitamin D: 0.0
	11312	Peas, green, frozen, unprepared†	0.62	Vitamin A: 0.89	Vitamin K: 0.87	Thiamin: 0.67	Folate: 0.62	Lysine: 0.59	Methionine: 0.57	Threonine: 0.54	Valine: 0.52	Pantothenic acid: 0.51	Iron: 0.51	Isoleucine: 0.5	Choline: 0.49	Leucine: 0.48	Niacin: 0.48	Zinc: 0.48	Protein: 0.46	Histidine: 0.46	Phenylalanine: 0.45	Fiber: 0.43	Carbohydrate: 0.42	Tryptophan: 0.4	Manganese: 0.39	Vitamin C: 0.36	Phosphorus: 0.36	Riboflavin: 0.32	Vitamin B6: 0.32	Selenium: 0.3	Copper: 0.3	Magnesium: 0.28	Potassium: 0.25	Calcium: 0.18	Total lipid: 0.05	Vitamin E: 0.01	Vitamin B12: 0.0	Vitamin D: 0.0	Linoleic acid: 0.0	alpha-Linolenic acid: 0.0
	16037	Beans, navy, mature seeds, raw	0.56	Folate: 0.75	alpha-Linolenic acid: 0.53	Valine: 0.45	Lysine: 0.45	Leucine: 0.44	Thiamin: 0.44	Isoleucine: 0.44	Phenylalanine: 0.43	Fiber: 0.42	Histidine: 0.4	Threonine: 0.38	Protein: 0.36	Methionine: 0.35	Zinc: 0.35	Carbohydrate: 0.31	Tryptophan: 0.3	Choline: 0.3	Phosphorus: 0.28	Magnesium: 0.27	Manganese: 0.27	Iron: 0.27	Copper: 0.27	Potassium: 0.23	Selenium: 0.23	Vitamin B6: 0.23	Niacin: 0.21	Calcium: 0.18	Pantothenic acid: 0.14	Riboflavin: 0.1	Total lipid: 0.04	Vitamin K: 0.01	Vitamin E: 0.0	Vitamin C: 0.0	Vitamin B12: 0.0	Vitamin A: 0.0	Vitamin D: 0.0	Linoleic acid: 0.0
	9445	Kiwifruit, gold, raw†	0.54	Vitamin C: 0.83	Pantothenic acid: 0.53	Carbohydrate: 0.48	alpha-Linolenic acid: 0.43	Vitamin E: 0.39	Potassium: 0.38	Selenium: 0.38	Tryptophan: 0.32	Copper: 0.3	Fiber: 0.24	Niacin: 0.21	Vitamin B6: 0.2	Riboflavin: 0.18	Calcium: 0.16	Threonine: 0.15	Lysine: 0.15	Magnesium: 0.14	Methionine: 0.14	Protein: 0.14	Phosphorus: 0.13	Isoleucine: 0.12	Valine: 0.12	Histidine: 0.11	Choline: 0.11	Leucine: 0.1	Thiamin: 0.1	Total lipid: 0.1	Iron: 0.09	Phenylalanine: 0.08	Manganese: 0.07	Zinc: 0.06	Vitamin K: 0.06	Vitamin A: 0.03	Vitamin B12: 0.0	Folate: 0.0	Vitamin D: 0.0	Linoleic acid: 0.0
	9218	Tangerines, (mandarin oranges), raw†	0.51	Carbohydrate: 0.81	Vitamin C: 0.75	Folate: 0.57	Fiber: 0.54	Vitamin B6: 0.53	Potassium: 0.52	Calcium: 0.52	Pantothenic acid: 0.5	Vitamin A: 0.49	Thiamin: 0.46	Choline: 0.44	Riboflavin: 0.35	Copper: 0.26	Vitamin E: 0.24	Magnesium: 0.23	Protein: 0.2	Niacin: 0.18	Phosphorus: 0.17	Lysine: 0.17	Histidine: 0.13	Threonine: 0.13	Isoleucine: 0.12	Iron: 0.12	Valine: 0.12	Leucine: 0.12	Phenylalanine: 0.11	Manganese: 0.1	Zinc: 0.09	Total lipid: 0.09	Tryptophan: 0.04	Selenium: 0.04	Methionine: 0.03	Vitamin B12: 0.0	Vitamin K: 0.0	Vitamin D: 0.0	Linoleic acid: 0.0	alpha-Linolenic acid: 0.0
	9203	Oranges, raw, Florida†	0.47	Vitamin C: 0.86	Carbohydrate: 0.82	Fiber: 0.68	Thiamin: 0.67	Folate: 0.64	Pantothenic acid: 0.62	Calcium: 0.56	Potassium: 0.52	Vitamin B6: 0.44	Choline: 0.41	Riboflavin: 0.38	Lysine: 0.28	Methionine: 0.28	Niacin: 0.27	Valine: 0.23	Protein: 0.23	Copper: 0.23	Magnesium: 0.21	Histidine: 0.2	Vitamin E: 0.2	Phenylalanine: 0.18	Isoleucine: 0.18	Selenium: 0.18	Tryptophan: 0.17	Zinc: 0.14	Threonine: 0.14	Phosphorus: 0.13	Vitamin A: 0.11	Leucine: 0.1	Iron: 0.08	Manganese: 0.07	Total lipid: 0.07	Vitamin B12: 0.0	Vitamin K: 0.0	Vitamin D: 0.0	Linoleic acid: 0.0	alpha-Linolenic acid: 0.0
	9433	Clementines, raw†	0.47	Carbohydrate: 0.86	Vitamin C: 0.83	Folate: 0.78	Thiamin: 0.64	Fiber: 0.62	Choline: 0.6	Vitamin B6: 0.53	Potassium: 0.52	Calcium: 0.42	Pantothenic acid: 0.42	Riboflavin: 0.34	Niacin: 0.31	Vitamin E: 0.26	Copper: 0.25	Protein: 0.22	Magnesium: 0.21	Phosphorus: 0.19	Iron: 0.14	Zinc: 0.1	Manganese: 0.06	Total lipid: 0.04	Selenium: 0.04	Histidine: 0.0	Vitamin B12: 0.0	Vitamin K: 0.0	Vitamin A: 0.0	Vitamin D: 0.0	Linoleic acid: 0.0	alpha-Linolenic acid: 0.0	Tryptophan: 0.0	Threonine: 0.0	Isoleucine: 0.0	Leucine: 0.0	Lysine: 0.0	Methionine: 0.0	Phenylalanine: 0.0	Valine: 0.0
	2020	Spices, garlic powder	0.46	Carbohydrate: 0.63	Selenium: 0.58	Vitamin B6: 0.53	Iron: 0.5	Thiamin: 0.45	Protein: 0.41	Zinc: 0.4	Lysine: 0.39	Phosphorus: 0.39	Valine: 0.39	Fiber: 0.37	Choline: 0.35	Copper: 0.35	Phenylalanine: 0.34	Tryptophan: 0.34	Threonine: 0.34	Isoleucine: 0.33	Histidine: 0.33	Leucine: 0.32	Potassium: 0.31	Manganese: 0.29	Methionine: 0.25	Pantothenic acid: 0.23	Magnesium: 0.23	Calcium: 0.19	Niacin: 0.18	Folate: 0.18	Riboflavin: 0.11	Vitamin E: 0.06	Total lipid: 0.03	alpha-Linolenic acid: 0.02	Vitamin C: 0.01	Vitamin K: 0.01	Vitamin B12: 0.0	Vitamin A: 0.0	Vitamin D: 0.0	Linoleic acid: 0.0
	ND	Full-fat soy flour	0.46	Lysine: 0.58	Isoleucine: 0.53	Copper: 0.53	Leucine: 0.53	Threonine: 0.51	Histidine: 0.51	Folate: 0.51	Valine: 0.5	Phenylalanine: 0.49	Choline: 0.47	Tryptophan: 0.47	Methionine: 0.46	Protein: 0.44	Magnesium: 0.42	Vitamin K: 0.38	Manganese: 0.37	Zinc: 0.36	Riboflavin: 0.35	Potassium: 0.35	Iron: 0.33	Niacin: 0.32	Total lipid: 0.31	Thiamin: 0.31	Phosphorus: 0.3	Calcium: 0.22	Pantothenic acid: 0.2	Vitamin B6: 0.19	Fiber: 0.18	Carbohydrate: 0.15	Selenium: 0.14	Vitamin E: 0.07	Vitamin A: 0.0	Vitamin C: 0.0	Vitamin B12: 0.0	Vitamin D: 0.0	Linoleic acid: 0.0	alpha-Linolenic acid: 0.0
	20016	Corn flour, whole-grain, yellow	0.44	Carbohydrate: 0.54	Selenium: 0.47	Leucine: 0.29	Methionine: 0.25	Phosphorus: 0.23	Fiber: 0.23	Histidine: 0.23	Threonine: 0.21	Zinc: 0.21	Thiamin: 0.21	Phenylalanine: 0.2	Valine: 0.2	Iron: 0.18	Magnesium: 0.18	Isoleucine: 0.18	Protein: 0.17	Pantothenic acid: 0.16	Vitamin B6: 0.14	Niacin: 0.14	Copper: 0.14	Tryptophan: 0.13	Total lipid: 0.12	Lysine: 0.11	Manganese: 0.11	Choline: 0.09	Potassium: 0.07	Folate: 0.07	Riboflavin: 0.04	Vitamin E: 0.03	Vitamin A: 0.02	Calcium: 0.01	Vitamin K: 0.0	Vitamin C: 0.0	Vitamin B12: 0.0	Vitamin D: 0.0	Linoleic acid: 0.0	alpha-Linolenic acid: 0.0
	20316	Corn flour, whole-grain, white	0.43	Carbohydrate: 0.53	Selenium: 0.45	Leucine: 0.28	Methionine: 0.24	Fiber: 0.23	Phosphorus: 0.22	Histidine: 0.22	Threonine: 0.21	Thiamin: 0.21	Zinc: 0.2	Phenylalanine: 0.19	Valine: 0.19	Iron: 0.18	Magnesium: 0.17	Isoleucine: 0.17	Protein: 0.16	Pantothenic acid: 0.16	Vitamin B6: 0.14	Niacin: 0.14	Copper: 0.13	Tryptophan: 0.13	Total lipid: 0.11	Lysine: 0.11	Manganese: 0.1	Choline: 0.09	Potassium: 0.07	Folate: 0.06	Riboflavin: 0.04	Vitamin E: 0.03	Calcium: 0.01	Vitamin K: 0.0	Vitamin C: 0.0	Vitamin B12: 0.0	Vitamin A: 0.0	Vitamin D: 0.0	Linoleic acid: 0.0	alpha-Linolenic acid: 0.0
	11216	Ginger root, raw†	0.42	Carbohydrate: 0.58	Choline: 0.56	Potassium: 0.5	Copper: 0.48	Vitamin B6: 0.44	Magnesium: 0.37	Fiber: 0.36	Iron: 0.29	Pantothenic acid: 0.29	Manganese: 0.27	Zinc: 0.24	Folate: 0.23	Protein: 0.23	Niacin: 0.22	Valine: 0.21	Vitamin C: 0.2	Histidine: 0.19	Isoleucine: 0.19	Riboflavin: 0.18	Thiamin: 0.17	Lysine: 0.17	Vitamin E: 0.16	Phosphorus: 0.16	Leucine: 0.16	Phenylalanine: 0.15	Threonine: 0.15	Calcium: 0.14	Total lipid: 0.13	Tryptophan: 0.12	Selenium: 0.12	Methionine: 0.11	Vitamin K: 0.0	Vitamin B12: 0.0	Vitamin A: 0.0	Vitamin D: 0.0	Linoleic acid: 0.0	alpha-Linolenic acid: 0.0
	9111	Grapefruit, raw, pink and red and white, all areas†	0.39	Vitamin C: 0.9	Vitamin A: 0.86	Pantothenic acid: 0.66	Carbohydrate: 0.64	Vitamin B6: 0.48	Potassium: 0.41	Thiamin: 0.4	Folate: 0.39	Choline: 0.38	Fiber: 0.36	Copper: 0.27	Calcium: 0.24	Phenylalanine: 0.23	Riboflavin: 0.22	Magnesium: 0.2	Niacin: 0.19	Protein: 0.18	Vitamin E: 0.16	Tryptophan: 0.15	Methionine: 0.12	Zinc: 0.12	Lysine: 0.11	Threonine: 0.11	Selenium: 0.1	Phosphorus: 0.1	Iron: 0.09	Valine: 0.09	Histidine: 0.09	Isoleucine: 0.06	Leucine: 0.06	Manganese: 0.05	Total lipid: 0.04	Vitamin B12: 0.0	Vitamin K: 0.0	Vitamin D: 0.0	Linoleic acid: 0.0	alpha-Linolenic acid: 0.0
	11413	Potato flour	0.39	Carbohydrate: 0.54	Vitamin B6: 0.23	Tryptophan: 0.22	Niacin: 0.22	Thiamin: 0.2	Fiber: 0.18	Threonine: 0.18	Lysine: 0.17	Potassium: 0.17	Valine: 0.17	Isoleucine: 0.16	Methionine: 0.16	Choline: 0.15	Phenylalanine: 0.15	Histidine: 0.15	Protein: 0.14	Leucine: 0.14	Phosphorus: 0.13	Iron: 0.12	Magnesium: 0.11	Pantothenic acid: 0.1	Copper: 0.1	Calcium: 0.1	Zinc: 0.06	Manganese: 0.06	Folate: 0.06	Selenium: 0.04	Riboflavin: 0.02	Vitamin C: 0.01	Vitamin E: 0.01	Total lipid: 0.01	Vitamin B12: 0.0	Vitamin K: 0.0	Vitamin A: 0.0	Vitamin D: 0.0	Linoleic acid: 0.0	alpha-Linolenic acid: 0.0
	9150	Lemons, raw, without peel†	0.37	Vitamin C: 0.81	Vitamin B6: 0.53	Carbohydrate: 0.46	Potassium: 0.46	Fiber: 0.41	Calcium: 0.41	Iron: 0.31	Pantothenic acid: 0.31	Folate: 0.22	Copper: 0.19	Choline: 0.18	Magnesium: 0.18	Protein: 0.18	Thiamin: 0.17	Phosphorus: 0.14	Riboflavin: 0.13	Selenium: 0.12	Vitamin E: 0.09	Total lipid: 0.08	Manganese: 0.07	Zinc: 0.07	Niacin: 0.04	Vitamin A: 0.01	Histidine: 0.0	Vitamin B12: 0.0	Vitamin K: 0.0	Vitamin D: 0.0	Linoleic acid: 0.0	alpha-Linolenic acid: 0.0	Tryptophan: 0.0	Threonine: 0.0	Isoleucine: 0.0	Leucine: 0.0	Lysine: 0.0	Methionine: 0.0	Phenylalanine: 0.0	Valine: 0.0
	9200	Oranges, raw, all commercial varieties†	0.37	Vitamin C: 0.86	Carbohydrate: 0.78	Folate: 0.72	Fiber: 0.62	Thiamin: 0.6	Pantothenic acid: 0.54	Potassium: 0.5	Calcium: 0.47	Vitamin B6: 0.41	Choline: 0.36	Methionine: 0.32	Lysine: 0.32	Riboflavin: 0.3	Valine: 0.25	Protein: 0.24	Histidine: 0.22	Copper: 0.22	Magnesium: 0.21	Niacin: 0.21	Phenylalanine: 0.21	Tryptophan: 0.2	Isoleucine: 0.2	Threonine: 0.15	Selenium: 0.15	Phosphorus: 0.14	Vitamin E: 0.14	Leucine: 0.12	Zinc: 0.11	Vitamin A: 0.1	Iron: 0.08	Manganese: 0.07	Total lipid: 0.03	Vitamin B12: 0.0	Vitamin K: 0.0	Vitamin D: 0.0	Linoleic acid: 0.0	alpha-Linolenic acid: 0.0
	ND	Yellow corn and cornmeal	0.37	Carbohydrate: 0.53	Selenium: 0.5	Leucine: 0.37	Methionine: 0.32	Thiamin: 0.3	Histidine: 0.28	Threonine: 0.28	Valine: 0.26	Phenylalanine: 0.26	Zinc: 0.25	Magnesium: 0.25	Niacin: 0.24	Isoleucine: 0.23	Fiber: 0.23	Iron: 0.23	Protein: 0.21	Phosphorus: 0.21	Tryptophan: 0.18	Vitamin B6: 0.17	Copper: 0.16	Lysine: 0.16	Pantothenic acid: 0.13	Total lipid: 0.12	Manganese: 0.12	Riboflavin: 0.1	Choline: 0.1	Potassium: 0.07	Folate: 0.07	Vitamin E: 0.03	Vitamin A: 0.02	Calcium: 0.01	Vitamin K: 0.0	Vitamin C: 0.0	Vitamin B12: 0.0	Vitamin D: 0.0	Linoleic acid: 0.0	alpha-Linolenic acid: 0.0
	ND	White corn and cornmeal	0.37	Carbohydrate: 0.52	Selenium: 0.49	Leucine: 0.36	Methionine: 0.32	Thiamin: 0.29	Histidine: 0.28	Threonine: 0.28	Valine: 0.26	Phenylalanine: 0.26	Zinc: 0.25	Magnesium: 0.24	Niacin: 0.23	Isoleucine: 0.23	Fiber: 0.22	Iron: 0.22	Protein: 0.21	Phosphorus: 0.21	Tryptophan: 0.18	Vitamin B6: 0.16	Copper: 0.15	Lysine: 0.15	Pantothenic acid: 0.12	Total lipid: 0.12	Manganese: 0.11	Riboflavin: 0.09	Choline: 0.09	Folate: 0.07	Potassium: 0.07	Vitamin E: 0.02	Calcium: 0.01	Vitamin K: 0.0	Vitamin C: 0.0	Vitamin B12: 0.0	Vitamin A: 0.0	Vitamin D: 0.0	Linoleic acid: 0.0	alpha-Linolenic acid: 0.0
	9112	Grapefruit, raw, pink and red, all areas†	0.36	Vitamin C: 0.91	Vitamin A: 0.78	Carbohydrate: 0.69	Pantothenic acid: 0.46	Fiber: 0.44	Vitamin B6: 0.43	Folate: 0.39	Potassium: 0.39	Calcium: 0.35	Thiamin: 0.33	Choline: 0.28	Riboflavin: 0.2	Magnesium: 0.17	Phosphorus: 0.16	Protein: 0.15	Copper: 0.14	Niacin: 0.13	Tryptophan: 0.13	Methionine: 0.1	Vitamin E: 0.1	Zinc: 0.1	Lysine: 0.08	Threonine: 0.08	Iron: 0.08	Valine: 0.07	Histidine: 0.07	Phenylalanine: 0.06	Manganese: 0.06	Leucine: 0.05	Isoleucine: 0.05	Total lipid: 0.03	Selenium: 0.03	Vitamin B12: 0.0	Vitamin K: 0.0	Vitamin D: 0.0	Linoleic acid: 0.0	alpha-Linolenic acid: 0.0
	11178	Corn, sweet, yellow, frozen, kernels cut off cob, unprepared†	0.26	Carbohydrate: 0.48	Lysine: 0.4	Leucine: 0.39	Folate: 0.37	Methionine: 0.37	Niacin: 0.35	Pantothenic acid: 0.35	Choline: 0.3	Histidine: 0.28	Thiamin: 0.26	Phenylalanine: 0.26	Valine: 0.25	Vitamin B6: 0.25	Phosphorus: 0.24	Protein: 0.24	Potassium: 0.23	Isoleucine: 0.23	Threonine: 0.23	Tryptophan: 0.22	Zinc: 0.22	Fiber: 0.21	Magnesium: 0.16	Riboflavin: 0.15	Iron: 0.12	Copper: 0.12	Manganese: 0.11	Selenium: 0.09	Vitamin A: 0.07	Total lipid: 0.07	Vitamin C: 0.05	Calcium: 0.02	Vitamin E: 0.02	Vitamin K: 0.0	Vitamin B12: 0.0	Vitamin D: 0.0	Linoleic acid: 0.0	alpha-Linolenic acid: 0.0
	ND	White and red potatoes, flesh and skin†	0.26	Carbohydrate: 0.78	Potassium: 0.65	Vitamin B6: 0.58	Pantothenic acid: 0.55	Folate: 0.54	Vitamin C: 0.53	Fiber: 0.51	Thiamin: 0.47	Niacin: 0.46	Lysine: 0.44	Choline: 0.41	Copper: 0.38	Valine: 0.38	Threonine: 0.37	Phosphorus: 0.35	Phenylalanine: 0.33	Isoleucine: 0.33	Methionine: 0.32	Protein: 0.32	Magnesium: 0.31	Zinc: 0.31	Tryptophan: 0.28	Leucine: 0.28	Histidine: 0.28	Iron: 0.27	Manganese: 0.22	Riboflavin: 0.22	Calcium: 0.11	Selenium: 0.11	Total lipid: 0.02	Vitamin K: 0.01	Vitamin E: 0.01	Vitamin B12: 0.0	Vitamin A: 0.0	Vitamin D: 0.0	Linoleic acid: 0.0	alpha-Linolenic acid: 0.0
	11507	Sweet potato, raw, unprepared†	0.26	Vitamin A: 0.8	Pantothenic acid: 0.18	Carbohydrate: 0.16	Fiber: 0.1	Copper: 0.09	Tryptophan: 0.08	Thiamin: 0.07	Potassium: 0.07	Vitamin B6: 0.07	Threonine: 0.07	Calcium: 0.06	Manganese: 0.06	Iron: 0.06	Niacin: 0.05	Magnesium: 0.05	Choline: 0.05	Methionine: 0.05	Phenylalanine: 0.05	Valine: 0.05	Phosphorus: 0.04	Isoleucine: 0.04	Protein: 0.04	Zinc: 0.04	Leucine: 0.03	Lysine: 0.03	Vitamin K: 0.03	Histidine: 0.03	Riboflavin: 0.03	Folate: 0.03	Selenium: 0.02	Vitamin E: 0.02	Vitamin C: 0.01	Total lipid: 0.0	Vitamin B12: 0.0	Vitamin D: 0.0	Linoleic acid: 0.0	alpha-Linolenic acid: 0.0
	20067	Sorghum	0.26	Carbohydrate: 0.46	Leucine: 0.41	Valine: 0.28	Phenylalanine: 0.27	Isoleucine: 0.27	Methionine: 0.26	Tryptophan: 0.26	Threonine: 0.24	Iron: 0.24	Histidine: 0.24	Phosphorus: 0.22	Protein: 0.22	Niacin: 0.21	Thiamin: 0.18	Fiber: 0.17	Lysine: 0.13	Total lipid: 0.09	Potassium: 0.08	Riboflavin: 0.07	Calcium: 0.03	Vitamin C: 0.0	Pantothenic acid: 0.0	Vitamin B6: 0.0	Vitamin B12: 0.0	Choline: 0.0	Vitamin K: 0.0	Magnesium: 0.0	Folate: 0.0	Zinc: 0.0	Copper: 0.0	Manganese: 0.0	Selenium: 0.0	Vitamin A: 0.0	Vitamin E: 0.0	Vitamin D: 0.0	Linoleic acid: 0.0	alpha-Linolenic acid: 0.0
	2026	Spices, onion powder	0.23	Calcium: 0.49	Vitamin B6: 0.47	Carbohydrate: 0.38	Potassium: 0.35	Selenium: 0.34	Zinc: 0.3	Fiber: 0.24	Copper: 0.24	Phosphorus: 0.23	Manganese: 0.22	Magnesium: 0.21	Iron: 0.2	Thiamin: 0.16	Protein: 0.15	Vitamin C: 0.14	Lysine: 0.14	Pantothenic acid: 0.13	Folate: 0.12	Choline: 0.12	Histidine: 0.11	Tryptophan: 0.11	Phenylalanine: 0.1	Methionine: 0.1	Valine: 0.06	Isoleucine: 0.06	Threonine: 0.06	Leucine: 0.06	Riboflavin: 0.05	Niacin: 0.04	Total lipid: 0.03	Vitamin K: 0.02	Vitamin E: 0.01	alpha-Linolenic acid: 0.01	Vitamin B12: 0.0	Vitamin A: 0.0	Vitamin D: 0.0	Linoleic acid: 0.0
	9116	Grapefruit, raw, white, all areas†	0.23	Vitamin C: 0.82	Pantothenic acid: 0.56	Carbohydrate: 0.55	Potassium: 0.43	Selenium: 0.37	Choline: 0.35	Folate: 0.34	Vitamin B6: 0.3	Fiber: 0.3	Thiamin: 0.3	Copper: 0.26	Phenylalanine: 0.23	Calcium: 0.21	Magnesium: 0.2	Niacin: 0.18	Riboflavin: 0.17	Protein: 0.17	Tryptophan: 0.16	Methionine: 0.12	Lysine: 0.11	Threonine: 0.11	Zinc: 0.1	Vitamin E: 0.1	Histidine: 0.09	Valine: 0.09	Phosphorus: 0.09	Leucine: 0.06	Isoleucine: 0.06	Iron: 0.04	Manganese: 0.04	Total lipid: 0.03	Vitamin A: 0.02	Vitamin B12: 0.0	Vitamin K: 0.0	Vitamin D: 0.0	Linoleic acid: 0.0	alpha-Linolenic acid: 0.0
	11167	Corn, sweet, yellow, raw†	0.23	Pantothenic acid: 0.5	Carbohydrate: 0.39	Folate: 0.38	Thiamin: 0.36	Leucine: 0.36	Methionine: 0.33	Niacin: 0.31	Valine: 0.3	Isoleucine: 0.27	Threonine: 0.27	Histidine: 0.27	Phosphorus: 0.25	Phenylalanine: 0.25	Choline: 0.25	Lysine: 0.24	Magnesium: 0.24	Protein: 0.22	Potassium: 0.22	Zinc: 0.22	Tryptophan: 0.17	Fiber: 0.16	Linoleic acid: 0.15	Copper: 0.15	Iron: 0.12	Vitamin B6: 0.12	Manganese: 0.11	Riboflavin: 0.11	Total lipid: 0.1	Selenium: 0.06	Vitamin A: 0.05	Vitamin C: 0.04	alpha-Linolenic acid: 0.03	Vitamin E: 0.01	Calcium: 0.01	Vitamin K: 0.0	Vitamin B12: 0.0	Vitamin D: 0.0
	11180	Corn, sweet, yellow, frozen, kernels on cob, unprepared†	0.23	Carbohydrate: 0.44	Leucine: 0.4	Methionine: 0.36	Folate: 0.35	Valine: 0.33	Zinc: 0.32	Niacin: 0.31	Isoleucine: 0.3	Threonine: 0.3	Histidine: 0.3	Phenylalanine: 0.29	Pantothenic acid: 0.29	Thiamin: 0.27	Phosphorus: 0.27	Lysine: 0.26	Protein: 0.24	Magnesium: 0.23	Potassium: 0.22	Fiber: 0.22	Vitamin B6: 0.19	Tryptophan: 0.19	Riboflavin: 0.17	Copper: 0.17	Iron: 0.16	Manganese: 0.11	Selenium: 0.09	Total lipid: 0.08	Vitamin A: 0.06	Vitamin C: 0.04	Vitamin E: 0.02	Calcium: 0.02	Vitamin K: 0.0	Vitamin B12: 0.0	Choline: 0.0	Vitamin D: 0.0	Linoleic acid: 0.0	alpha-Linolenic acid: 0.0
	11445	Seaweed, kelp, raw†	0.23	Vitamin K: 0.68	Folate: 0.29	Calcium: 0.19	Iron: 0.17	Zinc: 0.14	Magnesium: 0.14	Riboflavin: 0.07	Pantothenic acid: 0.06	Tryptophan: 0.05	Copper: 0.05	Carbohydrate: 0.04	Choline: 0.03	Phosphorus: 0.03	Niacin: 0.03	Vitamin E: 0.03	Manganese: 0.03	Lysine: 0.03	Isoleucine: 0.03	Methionine: 0.03	Thiamin: 0.02	Threonine: 0.02	Valine: 0.02	Protein: 0.02	Leucine: 0.02	Selenium: 0.02	Histidine: 0.02	Phenylalanine: 0.01	Fiber: 0.01	Vitamin C: 0.01	Potassium: 0.01	Total lipid: 0.01	Vitamin A: 0.0	Vitamin B6: 0.0	Vitamin B12: 0.0	Vitamin D: 0.0	Linoleic acid: 0.0	alpha-Linolenic acid: 0.0
	ND	Sweet corn, white, frozen†	0.23	Carbohydrate: 0.41	Leucine: 0.38	Methionine: 0.33	Folate: 0.33	Valine: 0.31	Niacin: 0.3	Isoleucine: 0.28	Histidine: 0.28	Threonine: 0.28	Pantothenic acid: 0.27	Phenylalanine: 0.27	Zinc: 0.25	Thiamin: 0.24	Lysine: 0.24	Phosphorus: 0.24	Protein: 0.23	Fiber: 0.2	Potassium: 0.19	Magnesium: 0.18	Vitamin B6: 0.18	Tryptophan: 0.17	Riboflavin: 0.15	Copper: 0.14	Iron: 0.13	Manganese: 0.1	Selenium: 0.08	Total lipid: 0.07	Vitamin C: 0.03	Calcium: 0.02	Vitamin B12: 0.0	Choline: 0.0	Vitamin K: 0.0	Vitamin A: 0.0	Vitamin E: 0.0	Vitamin D: 0.0	Linoleic acid: 0.0	alpha-Linolenic acid: 0.0
	16085	Peas, split, mature seeds, raw	0.23	Folate: 0.58	Lysine: 0.5	Fiber: 0.45	Valine: 0.43	Isoleucine: 0.43	Leucine: 0.41	Threonine: 0.4	Tryptophan: 0.39	Phenylalanine: 0.39	Histidine: 0.39	Zinc: 0.38	Thiamin: 0.38	Carbohydrate: 0.37	Protein: 0.35	Methionine: 0.34	Choline: 0.33	Manganese: 0.28	Iron: 0.27	Copper: 0.27	Niacin: 0.26	Phosphorus: 0.26	Magnesium: 0.22	Potassium: 0.2	Pantothenic acid: 0.17	Riboflavin: 0.12	Vitamin B6: 0.11	Vitamin K: 0.09	Calcium: 0.09	Selenium: 0.04	Total lipid: 0.02	Vitamin A: 0.01	Vitamin C: 0.01	Vitamin E: 0.0	Vitamin B12: 0.0	Vitamin D: 0.0	Linoleic acid: 0.0	alpha-Linolenic acid: 0.0
	9021	Apricots, raw†	0.2	Vitamin A: 0.76	Carbohydrate: 0.33	Potassium: 0.23	Fiber: 0.22	Copper: 0.18	Vitamin E: 0.18	Pantothenic acid: 0.18	Niacin: 0.16	Lysine: 0.16	Vitamin K: 0.16	Iron: 0.14	Threonine: 0.13	Thiamin: 0.13	Tryptophan: 0.12	Protein: 0.12	Vitamin C: 0.12	Phenylalanine: 0.11	Leucine: 0.11	Histidine: 0.11	Isoleucine: 0.11	Calcium: 0.1	Magnesium: 0.1	Vitamin B6: 0.1	Zinc: 0.1	Riboflavin: 0.1	Valine: 0.1	Folate: 0.09	Phosphorus: 0.09	Manganese: 0.08	Total lipid: 0.05	Methionine: 0.04	Choline: 0.04	Selenium: 0.01	Vitamin B12: 0.0	Vitamin D: 0.0	Linoleic acid: 0.0	alpha-Linolenic acid: 0.0
	9159	Limes, raw†	0.2	Vitamin C: 0.73	Carbohydrate: 0.52	Calcium: 0.49	Fiber: 0.44	Potassium: 0.42	Vitamin B6: 0.42	Pantothenic acid: 0.37	Iron: 0.33	Copper: 0.32	Choline: 0.2	Folate: 0.19	Phosphorus: 0.17	Magnesium: 0.16	Thiamin: 0.15	Selenium: 0.15	Riboflavin: 0.14	Vitamin E: 0.14	Zinc: 0.13	Protein: 0.13	Niacin: 0.11	Tryptophan: 0.07	Total lipid: 0.06	Lysine: 0.05	Vitamin K: 0.04	Vitamin A: 0.03	Methionine: 0.03	Manganese: 0.02	Histidine: 0.0	Vitamin B12: 0.0	Vitamin D: 0.0	Linoleic acid: 0.0	alpha-Linolenic acid: 0.0	Threonine: 0.0	Isoleucine: 0.0	Leucine: 0.0	Phenylalanine: 0.0	Valine: 0.0
	9181	Melons, cantaloupe, raw†	0.2	Vitamin A: 0.76	Vitamin C: 0.29	Carbohydrate: 0.13	Folate: 0.12	Potassium: 0.11	Vitamin K: 0.1	Niacin: 0.09	Thiamin: 0.08	Choline: 0.07	Fiber: 0.07	Magnesium: 0.06	Pantothenic acid: 0.06	Copper: 0.05	Methionine: 0.05	Vitamin B6: 0.04	Zinc: 0.04	Calcium: 0.04	Protein: 0.04	Valine: 0.04	Iron: 0.04	Histidine: 0.03	Isoleucine: 0.03	Threonine: 0.03	Lysine: 0.03	Phenylalanine: 0.03	Phosphorus: 0.03	Leucine: 0.02	Selenium: 0.02	Riboflavin: 0.02	Manganese: 0.02	Total lipid: 0.01	Tryptophan: 0.01	Vitamin E: 0.01	Vitamin B12: 0.0	Vitamin D: 0.0	Linoleic acid: 0.0	alpha-Linolenic acid: 0.0
	9277	Plantains, raw†	0.2	Carbohydrate: 0.67	Vitamin B6: 0.31	Potassium: 0.3	Fiber: 0.28	Vitamin A: 0.26	Histidine: 0.22	Pantothenic acid: 0.22	Vitamin C: 0.21	Magnesium: 0.21	Choline: 0.2	Folate: 0.19	Thiamin: 0.17	Selenium: 0.17	Copper: 0.16	Niacin: 0.16	Iron: 0.15	Tryptophan: 0.11	Protein: 0.11	Lysine: 0.11	Riboflavin: 0.1	Threonine: 0.1	Methionine: 0.09	Phosphorus: 0.09	Phenylalanine: 0.09	Valine: 0.09	Isoleucine: 0.09	Leucine: 0.08	Zinc: 0.06	Vitamin E: 0.05	Total lipid: 0.04	Calcium: 0.02	Vitamin K: 0.0	Vitamin B12: 0.0	Manganese: 0.0	Vitamin D: 0.0	Linoleic acid: 0.0	alpha-Linolenic acid: 0.0
	16049	Beans, white, mature seeds, raw	0.2	Folate: 0.57	Lysine: 0.4	Iron: 0.37	Valine: 0.37	Isoleucine: 0.36	Zinc: 0.36	Leucine: 0.36	Threonine: 0.35	Methionine: 0.35	Phenylalanine: 0.35	Histidine: 0.34	Tryptophan: 0.33	Carbohydrate: 0.28	Protein: 0.27	Fiber: 0.26	Manganese: 0.26	Magnesium: 0.25	Selenium: 0.24	Calcium: 0.24	Potassium: 0.23	Copper: 0.22	Thiamin: 0.2	Choline: 0.18	Phosphorus: 0.17	Niacin: 0.14	Vitamin B6: 0.13	Riboflavin: 0.06	Pantothenic acid: 0.05	Vitamin K: 0.02	Total lipid: 0.01	Vitamin E: 0.01	Vitamin C: 0.0	Vitamin B12: 0.0	Vitamin A: 0.0	Vitamin D: 0.0	Linoleic acid: 0.0	alpha-Linolenic acid: 0.0
	ND	Lima beans	0.2	Folate: 0.62	Valine: 0.4	Isoleucine: 0.39	Lysine: 0.39	Leucine: 0.37	Threonine: 0.36	Phenylalanine: 0.35	Histidine: 0.35	Fiber: 0.33	Tryptophan: 0.32	Carbohydrate: 0.32	Zinc: 0.31	Methionine: 0.3	Iron: 0.29	Magnesium: 0.28	Protein: 0.27	Choline: 0.27	Thiamin: 0.26	Manganese: 0.26	Potassium: 0.23	Phosphorus: 0.22	Vitamin B6: 0.18	Copper: 0.18	Selenium: 0.18	Niacin: 0.17	Calcium: 0.1	Pantothenic acid: 0.1	Riboflavin: 0.09	Vitamin K: 0.03	Vitamin E: 0.02	Total lipid: 0.01	Vitamin C: 0.0	Vitamin B12: 0.0	Vitamin A: 0.0	Vitamin D: 0.0	Linoleic acid: 0.0	alpha-Linolenic acid: 0.0
	20035	Quinoa, uncooked	0.2	Folate: 0.41	Zinc: 0.35	Methionine: 0.33	Carbohydrate: 0.31	Manganese: 0.31	Magnesium: 0.28	Histidine: 0.27	Lysine: 0.26	Phosphorus: 0.25	Tryptophan: 0.24	Valine: 0.24	Isoleucine: 0.23	Phenylalanine: 0.22	Leucine: 0.22	Iron: 0.22	Threonine: 0.21	Protein: 0.2	Choline: 0.2	Vitamin B6: 0.19	Selenium: 0.18	Thiamin: 0.18	Copper: 0.16	Fiber: 0.15	Riboflavin: 0.14	Niacin: 0.13	Total lipid: 0.11	Potassium: 0.09	Vitamin E: 0.07	Calcium: 0.06	Pantothenic acid: 0.06	Vitamin A: 0.0	Vitamin C: 0.0	Vitamin B12: 0.0	Vitamin K: 0.0	Vitamin D: 0.0	Linoleic acid: 0.0	alpha-Linolenic acid: 0.0
	9070	Cherries, sweet, raw†	0.16	Carbohydrate: 0.31	Potassium: 0.16	Pantothenic acid: 0.14	Vitamin C: 0.12	Fiber: 0.12	Copper: 0.09	Vitamin B6: 0.07	Choline: 0.07	Protein: 0.06	Iron: 0.06	Thiamin: 0.06	Phosphorus: 0.06	Magnesium: 0.06	Tryptophan: 0.05	Calcium: 0.05	Methionine: 0.05	Riboflavin: 0.04	Lysine: 0.04	Manganese: 0.04	Histidine: 0.04	Niacin: 0.04	Threonine: 0.04	Isoleucine: 0.03	Vitamin K: 0.03	Phenylalanine: 0.03	Valine: 0.03	Zinc: 0.03	Leucine: 0.03	Folate: 0.03	Vitamin A: 0.02	Total lipid: 0.01	Vitamin E: 0.01	Vitamin B12: 0.0	Selenium: 0.0	Vitamin D: 0.0	Linoleic acid: 0.0	alpha-Linolenic acid: 0.0
	9094	Figs, dried, uncooked	0.16	Carbohydrate: 0.41	Calcium: 0.23	Fiber: 0.21	Copper: 0.16	Iron: 0.15	Potassium: 0.14	Magnesium: 0.13	Vitamin K: 0.11	Manganese: 0.11	Pantothenic acid: 0.1	Thiamin: 0.09	Protein: 0.08	Zinc: 0.08	Valine: 0.07	Choline: 0.07	Phosphorus: 0.06	Threonine: 0.06	Isoleucine: 0.06	Methionine: 0.06	Leucine: 0.05	Tryptophan: 0.05	Phenylalanine: 0.04	Lysine: 0.04	Niacin: 0.04	Vitamin B6: 0.04	Histidine: 0.04	Riboflavin: 0.04	Total lipid: 0.03	Selenium: 0.02	Folate: 0.02	Vitamin E: 0.02	Vitamin C: 0.01	Vitamin B12: 0.0	Vitamin A: 0.0	Vitamin D: 0.0	Linoleic acid: 0.0	alpha-Linolenic acid: 0.0
	9148	Kiwifruit, green, raw†	0.16	Vitamin K: 0.87	Vitamin C: 0.65	Carbohydrate: 0.25	Folate: 0.24	Vitamin E: 0.22	Copper: 0.2	Calcium: 0.18	Potassium: 0.17	Fiber: 0.13	Phosphorus: 0.12	Magnesium: 0.11	Methionine: 0.11	Iron: 0.1	Choline: 0.09	Lysine: 0.09	Threonine: 0.09	Pantothenic acid: 0.09	Isoleucine: 0.09	Vitamin B6: 0.09	Valine: 0.08	Zinc: 0.08	Histidine: 0.08	Manganese: 0.08	Tryptophan: 0.07	Protein: 0.07	Niacin: 0.07	Leucine: 0.07	Thiamin: 0.07	Phenylalanine: 0.07	Riboflavin: 0.06	Total lipid: 0.04	Selenium: 0.02	Vitamin A: 0.01	Vitamin B12: 0.0	Vitamin D: 0.0	Linoleic acid: 0.0	alpha-Linolenic acid: 0.0
	9173	Longans, dried	0.16	Carbohydrate: 0.29	Copper: 0.21	Iron: 0.16	Riboflavin: 0.12	Potassium: 0.1	Phosphorus: 0.1	Vitamin C: 0.1	Protein: 0.06	Valine: 0.06	Magnesium: 0.05	Lysine: 0.05	Methionine: 0.05	Threonine: 0.04	Leucine: 0.04	Isoleucine: 0.03	Calcium: 0.03	Phenylalanine: 0.03	Manganese: 0.03	Histidine: 0.03	Niacin: 0.02	Zinc: 0.02	Thiamin: 0.02	Total lipid: 0.01	Pantothenic acid: 0.0	Vitamin B6: 0.0	Vitamin B12: 0.0	Fiber: 0.0	Choline: 0.0	Vitamin K: 0.0	Folate: 0.0	Selenium: 0.0	Vitamin A: 0.0	Vitamin E: 0.0	Vitamin D: 0.0	Linoleic acid: 0.0	alpha-Linolenic acid: 0.0	Tryptophan: 0.0
	9183	Melons, casaba, raw†	0.16	Vitamin B6: 0.72	Vitamin C: 0.68	Potassium: 0.54	Carbohydrate: 0.41	Copper: 0.29	Choline: 0.29	Magnesium: 0.24	Iron: 0.22	Fiber: 0.21	Folate: 0.2	Riboflavin: 0.2	Protein: 0.18	Pantothenic acid: 0.18	Calcium: 0.18	Vitamin K: 0.14	Niacin: 0.1	Manganese: 0.09	Selenium: 0.09	Thiamin: 0.09	Zinc: 0.09	Phosphorus: 0.05	Vitamin E: 0.03	Total lipid: 0.03	Histidine: 0.0	Vitamin B12: 0.0	Vitamin A: 0.0	Vitamin D: 0.0	Linoleic acid: 0.0	alpha-Linolenic acid: 0.0	Tryptophan: 0.0	Threonine: 0.0	Isoleucine: 0.0	Leucine: 0.0	Lysine: 0.0	Methionine: 0.0	Phenylalanine: 0.0	Valine: 0.0
	9184	Melons, honeydew, raw†	0.16	Carbohydrate: 0.81	Vitamin C: 0.79	Folate: 0.7	Potassium: 0.66	Vitamin B6: 0.57	Pantothenic acid: 0.51	Thiamin: 0.48	Fiber: 0.45	Choline: 0.41	Niacin: 0.29	Magnesium: 0.27	Selenium: 0.24	Protein: 0.19	Iron: 0.18	Zinc: 0.17	Lysine: 0.17	Copper: 0.17	Riboflavin: 0.17	Threonine: 0.16	Valine: 0.16	Calcium: 0.15	Tryptophan: 0.14	Isoleucine: 0.14	Phosphorus: 0.14	Phenylalanine: 0.14	Methionine: 0.11	Leucine: 0.1	Histidine: 0.09	Manganese: 0.09	Total lipid: 0.04	Vitamin A: 0.04	Vitamin E: 0.03	Vitamin K: 0.03	Vitamin B12: 0.0	Vitamin D: 0.0	Linoleic acid: 0.0	alpha-Linolenic acid: 0.0
	11043	Mung beans, mature seeds, sprouted, raw†	0.16	Vitamin K: 0.74	Folate: 0.3	Iron: 0.17	Copper: 0.16	Riboflavin: 0.16	Lysine: 0.16	Zinc: 0.15	Vitamin C: 0.14	Isoleucine: 0.13	Histidine: 0.12	Thiamin: 0.12	Phosphorus: 0.12	Choline: 0.12	Valine: 0.12	Protein: 0.11	Niacin: 0.11	Tryptophan: 0.11	Leucine: 0.11	Methionine: 0.11	Pantothenic acid: 0.11	Phenylalanine: 0.1	Threonine: 0.1	Magnesium: 0.08	Manganese: 0.08	Carbohydrate: 0.08	Vitamin B6: 0.07	Potassium: 0.06	Fiber: 0.05	Calcium: 0.05	Selenium: 0.04	Vitamin E: 0.01	Total lipid: 0.01	Vitamin A: 0.0	Vitamin B12: 0.0	Vitamin D: 0.0	Linoleic acid: 0.0	alpha-Linolenic acid: 0.0
	11304	Peas, green, raw†	0.16	Vitamin K: 0.83	Folate: 0.46	Thiamin: 0.45	Zinc: 0.45	Lysine: 0.41	Iron: 0.41	Threonine: 0.37	Methionine: 0.36	Isoleucine: 0.35	Valine: 0.35	Niacin: 0.34	Manganese: 0.33	Leucine: 0.33	Choline: 0.33	Phosphorus: 0.33	Vitamin B6: 0.32	Protein: 0.32	Histidine: 0.32	Fiber: 0.31	Vitamin C: 0.28	Riboflavin: 0.27	Phenylalanine: 0.27	Copper: 0.27	Carbohydrate: 0.25	Tryptophan: 0.24	Magnesium: 0.23	Potassium: 0.2	Selenium: 0.17	Vitamin A: 0.14	Calcium: 0.13	Pantothenic acid: 0.06	Total lipid: 0.04	Vitamin E: 0.02	Vitamin B12: 0.0	Vitamin D: 0.0	Linoleic acid: 0.0	alpha-Linolenic acid: 0.0
	11588	Waterchestnuts, chinese, (matai), raw†	0.16	Choline: 0.45	Carbohydrate: 0.41	Copper: 0.38	Potassium: 0.34	Vitamin B6: 0.33	Riboflavin: 0.29	Vitamin E: 0.29	Fiber: 0.28	Pantothenic acid: 0.28	Thiamin: 0.28	Manganese: 0.21	Zinc: 0.2	Folate: 0.19	Phosphorus: 0.14	Niacin: 0.12	Magnesium: 0.12	Protein: 0.1	Selenium: 0.06	Vitamin C: 0.06	Calcium: 0.05	Iron: 0.02	Total lipid: 0.01	Vitamin K: 0.0	Histidine: 0.0	Vitamin B12: 0.0	Vitamin A: 0.0	Vitamin D: 0.0	Linoleic acid: 0.0	alpha-Linolenic acid: 0.0	Tryptophan: 0.0	Threonine: 0.0	Isoleucine: 0.0	Leucine: 0.0	Lysine: 0.0	Methionine: 0.0	Phenylalanine: 0.0	Valine: 0.0
	16032	Beans, kidney, red, mature seeds, raw	0.16	Folate: 0.56	Lysine: 0.36	Valine: 0.34	Isoleucine: 0.33	Leucine: 0.33	Threonine: 0.32	Phenylalanine: 0.32	Histidine: 0.31	Methionine: 0.31	Tryptophan: 0.3	Zinc: 0.29	Carbohydrate: 0.27	Iron: 0.26	Protein: 0.25	Fiber: 0.24	Thiamin: 0.24	Phosphorus: 0.2	Magnesium: 0.18	Potassium: 0.17	Niacin: 0.17	Manganese: 0.16	Choline: 0.16	Copper: 0.16	Vitamin B6: 0.14	Calcium: 0.09	Riboflavin: 0.08	Selenium: 0.07	Pantothenic acid: 0.05	Vitamin K: 0.02	Total lipid: 0.02	Vitamin C: 0.01	Vitamin E: 0.01	Vitamin B12: 0.0	Vitamin A: 0.0	Vitamin D: 0.0	Linoleic acid: 0.0	alpha-Linolenic acid: 0.0
	20054	Rice, white, glutinous, raw	0.16	Carbohydrate: 0.39	Selenium: 0.26	Methionine: 0.2	Valine: 0.17	Leucine: 0.16	Pantothenic acid: 0.16	Phenylalanine: 0.16	Isoleucine: 0.15	Manganese: 0.15	Zinc: 0.14	Tryptophan: 0.13	Histidine: 0.13	Threonine: 0.13	Thiamin: 0.12	Protein: 0.12	Niacin: 0.12	Lysine: 0.1	Copper: 0.09	Iron: 0.09	Fiber: 0.06	Phosphorus: 0.06	Magnesium: 0.04	Vitamin B6: 0.04	Riboflavin: 0.03	Folate: 0.02	Potassium: 0.02	Total lipid: 0.01	Calcium: 0.01	Vitamin C: 0.0	Vitamin B12: 0.0	Choline: 0.0	Vitamin K: 0.0	Vitamin A: 0.0	Vitamin E: 0.0	Vitamin D: 0.0	Linoleic acid: 0.0	alpha-Linolenic acid: 0.0
	20444	Rice, white, long-grain, regular, raw, unenriched	0.16	Carbohydrate: 0.47	Selenium: 0.33	Methionine: 0.27	Pantothenic acid: 0.23	Valine: 0.23	Manganese: 0.23	Leucine: 0.22	Phenylalanine: 0.22	Isoleucine: 0.21	Tryptophan: 0.18	Histidine: 0.18	Zinc: 0.18	Threonine: 0.17	Protein: 0.17	Copper: 0.15	Lysine: 0.14	Niacin: 0.13	Phosphorus: 0.12	Vitamin B6: 0.08	Thiamin: 0.07	Magnesium: 0.06	Iron: 0.06	Calcium: 0.04	Fiber: 0.04	Potassium: 0.04	Riboflavin: 0.03	Folate: 0.03	Choline: 0.02	Total lipid: 0.02	Vitamin E: 0.01	Vitamin K: 0.0	Vitamin C: 0.0	Vitamin B12: 0.0	Vitamin A: 0.0	Vitamin D: 0.0	Linoleic acid: 0.0	alpha-Linolenic acid: 0.0
	20466	Semolina, unenriched	0.16	Carbohydrate: 0.41	Leucine: 0.3	Phenylalanine: 0.3	Isoleucine: 0.3	Tryptophan: 0.29	Methionine: 0.29	Valine: 0.27	Protein: 0.25	Histidine: 0.24	Niacin: 0.23	Thiamin: 0.22	Threonine: 0.22	Folate: 0.22	Pantothenic acid: 0.17	Zinc: 0.15	Copper: 0.14	Lysine: 0.13	Phosphorus: 0.13	Manganese: 0.12	Magnesium: 0.11	Fiber: 0.1	Iron: 0.09	Potassium: 0.05	Riboflavin: 0.05	Vitamin B6: 0.04	Total lipid: 0.03	Calcium: 0.02	Vitamin C: 0.0	Vitamin B12: 0.0	Choline: 0.0	Vitamin K: 0.0	Selenium: 0.0	Vitamin A: 0.0	Vitamin E: 0.0	Vitamin D: 0.0	Linoleic acid: 0.0	alpha-Linolenic acid: 0.0
	9050	Blueberries, raw†	0.1	Vitamin K: 0.65	Carbohydrate: 0.15	Manganese: 0.13	Vitamin C: 0.1	Fiber: 0.06	Vitamin E: 0.06	Copper: 0.06	Zinc: 0.06	Iron: 0.05	Riboflavin: 0.05	Thiamin: 0.05	Choline: 0.04	Vitamin B6: 0.04	Folate: 0.04	Methionine: 0.03	Pantothenic acid: 0.03	Niacin: 0.03	Protein: 0.03	Phosphorus: 0.03	Valine: 0.03	Leucine: 0.03	Potassium: 0.03	Magnesium: 0.02	Threonine: 0.02	Phenylalanine: 0.02	Isoleucine: 0.02	Calcium: 0.02	Histidine: 0.02	Total lipid: 0.02	Lysine: 0.01	Tryptophan: 0.01	Selenium: 0.01	Vitamin A: 0.01	Vitamin B12: 0.0	Vitamin D: 0.0	Linoleic acid: 0.0	alpha-Linolenic acid: 0.0
	9084	Currants, red and white, raw†	0.1	Vitamin C: 0.71	Potassium: 0.53	Carbohydrate: 0.47	Fiber: 0.42	Vitamin B6: 0.41	Iron: 0.34	Calcium: 0.34	Copper: 0.31	Vitamin K: 0.3	Manganese: 0.25	Phosphorus: 0.22	Magnesium: 0.19	Riboflavin: 0.19	Choline: 0.17	Zinc: 0.16	Protein: 0.15	Folate: 0.13	Thiamin: 0.13	Selenium: 0.11	Pantothenic acid: 0.09	Vitamin E: 0.04	Total lipid: 0.04	Niacin: 0.03	Vitamin A: 0.02	Histidine: 0.0	Vitamin B12: 0.0	Vitamin D: 0.0	Linoleic acid: 0.0	alpha-Linolenic acid: 0.0	Tryptophan: 0.0	Threonine: 0.0	Isoleucine: 0.0	Leucine: 0.0	Lysine: 0.0	Methionine: 0.0	Phenylalanine: 0.0	Valine: 0.0
	9088	Elderberries, raw†	0.1	Vitamin C: 0.4	Carbohydrate: 0.32	Fiber: 0.3	Vitamin B6: 0.25	Iron: 0.21	Potassium: 0.19	Vitamin A: 0.16	Thiamin: 0.13	Calcium: 0.12	Pantothenic acid: 0.1	Phosphorus: 0.1	Copper: 0.09	Niacin: 0.08	Riboflavin: 0.07	Tryptophan: 0.07	Selenium: 0.06	Methionine: 0.06	Phenylalanine: 0.05	Leucine: 0.05	Zinc: 0.05	Isoleucine: 0.04	Valine: 0.04	Threonine: 0.04	Histidine: 0.04	Protein: 0.04	Folate: 0.04	Lysine: 0.03	Total lipid: 0.03	Magnesium: 0.02	Vitamin B12: 0.0	Choline: 0.0	Vitamin K: 0.0	Manganese: 0.0	Vitamin E: 0.0	Vitamin D: 0.0	Linoleic acid: 0.0	alpha-Linolenic acid: 0.0
	9132	Grapes, red or green (European type, such as Thompson seedless), raw†	0.1	Carbohydrate: 0.31	Vitamin K: 0.18	Copper: 0.15	Potassium: 0.13	Thiamin: 0.13	Vitamin B6: 0.1	Riboflavin: 0.08	Choline: 0.05	Tryptophan: 0.05	Iron: 0.05	Vitamin C: 0.05	Histidine: 0.05	Fiber: 0.05	Phosphorus: 0.05	Niacin: 0.04	Protein: 0.04	Manganese: 0.04	Methionine: 0.04	Pantothenic acid: 0.03	Lysine: 0.03	Calcium: 0.03	Magnesium: 0.03	Threonine: 0.03	Zinc: 0.03	Valine: 0.03	Phenylalanine: 0.02	Vitamin E: 0.02	Leucine: 0.02	Vitamin A: 0.02	Isoleucine: 0.02	Folate: 0.01	Total lipid: 0.01	Selenium: 0.01	Vitamin B12: 0.0	Vitamin D: 0.0	Linoleic acid: 0.0	alpha-Linolenic acid: 0.0
	9314	Sapote, mamey, raw†	0.1	Vitamin B6: 0.62	Carbohydrate: 0.49	Vitamin C: 0.42	Pantothenic acid: 0.39	Vitamin E: 0.37	Potassium: 0.31	Fiber: 0.28	alpha-Linolenic acid: 0.28	Riboflavin: 0.23	Niacin: 0.22	Copper: 0.22	Tryptophan: 0.19	Threonine: 0.15	Histidine: 0.13	Manganese: 0.11	Iron: 0.11	Methionine: 0.1	Isoleucine: 0.09	Lysine: 0.09	Valine: 0.09	Phenylalanine: 0.07	Protein: 0.07	Calcium: 0.07	Leucine: 0.06	Zinc: 0.05	Phosphorus: 0.05	Magnesium: 0.05	Total lipid: 0.04	Thiamin: 0.02	Vitamin A: 0.01	Linoleic acid: 0.0	Vitamin B12: 0.0	Choline: 0.0	Vitamin K: 0.0	Folate: 0.0	Selenium: 0.0	Vitamin D: 0.0
	9322	Tamarinds, raw	0.1	Carbohydrate: 0.68	Thiamin: 0.46	Fiber: 0.33	Iron: 0.28	Magnesium: 0.25	Potassium: 0.22	Calcium: 0.2	Niacin: 0.19	Riboflavin: 0.15	Phosphorus: 0.15	Lysine: 0.13	Protein: 0.12	Selenium: 0.1	Copper: 0.09	Pantothenic acid: 0.07	Tryptophan: 0.07	Folate: 0.07	Choline: 0.07	Vitamin B6: 0.05	Methionine: 0.04	Total lipid: 0.04	Vitamin C: 0.03	Vitamin E: 0.02	Zinc: 0.02	Vitamin A: 0.0	Vitamin K: 0.0	Histidine: 0.0	Vitamin B12: 0.0	Manganese: 0.0	Vitamin D: 0.0	Linoleic acid: 0.0	alpha-Linolenic acid: 0.0	Threonine: 0.0	Isoleucine: 0.0	Leucine: 0.0	Phenylalanine: 0.0	Valine: 0.0
	9334	Feijoa, raw†	0.1	Carbohydrate: 0.73	Fiber: 0.68	Vitamin C: 0.58	alpha-Linolenic acid: 0.56	Folate: 0.55	Pantothenic acid: 0.45	Potassium: 0.43	Calcium: 0.33	Vitamin B6: 0.27	Lysine: 0.26	Protein: 0.24	Vitamin K: 0.24	Copper: 0.24	Manganese: 0.21	Magnesium: 0.21	Threonine: 0.2	Tryptophan: 0.2	Niacin: 0.2	Total lipid: 0.18	Isoleucine: 0.18	Phosphorus: 0.18	Linoleic acid: 0.18	Histidine: 0.17	Phenylalanine: 0.17	Riboflavin: 0.17	Leucine: 0.16	Methionine: 0.15	Valine: 0.15	Thiamin: 0.11	Iron: 0.09	Zinc: 0.08	Vitamin E: 0.07	Vitamin B12: 0.0	Choline: 0.0	Selenium: 0.0	Vitamin A: 0.0	Vitamin D: 0.0
	ND	Black beans	0.1	Folate: 0.58	Lysine: 0.34	Valine: 0.32	Isoleucine: 0.31	Thiamin: 0.3	Leucine: 0.3	Threonine: 0.3	Phenylalanine: 0.3	Histidine: 0.29	Zinc: 0.29	Methionine: 0.28	Tryptophan: 0.28	Carbohydrate: 0.26	Iron: 0.25	Fiber: 0.24	Protein: 0.23	Magnesium: 0.2	Phosphorus: 0.19	Copper: 0.19	Potassium: 0.18	Choline: 0.16	Niacin: 0.15	Manganese: 0.15	Calcium: 0.14	Vitamin B6: 0.1	Selenium: 0.08	Riboflavin: 0.07	Pantothenic acid: 0.06	Vitamin K: 0.02	Total lipid: 0.02	Vitamin E: 0.0	Vitamin C: 0.0	Vitamin B12: 0.0	Vitamin A: 0.0	Vitamin D: 0.0	Linoleic acid: 0.0	alpha-Linolenic acid: 0.0
	16055	Carob flour	0.1	Fiber: 0.45	Carbohydrate: 0.44	Calcium: 0.3	Copper: 0.23	Potassium: 0.19	Selenium: 0.18	Valine: 0.17	Riboflavin: 0.17	Vitamin B6: 0.16	Iron: 0.14	Threonine: 0.13	Leucine: 0.12	Zinc: 0.12	Methionine: 0.12	Isoleucine: 0.11	Histidine: 0.1	Niacin: 0.1	Manganese: 0.09	Protein: 0.09	Lysine: 0.09	Tryptophan: 0.08	Magnesium: 0.08	Phosphorus: 0.07	Phenylalanine: 0.07	Folate: 0.06	Choline: 0.04	Thiamin: 0.04	Vitamin E: 0.02	Total lipid: 0.01	Pantothenic acid: 0.01	Vitamin A: 0.0	Vitamin C: 0.0	Vitamin B12: 0.0	Vitamin K: 0.0	Vitamin D: 0.0	Linoleic acid: 0.0	alpha-Linolenic acid: 0.0
	20065	Rye flour, light	0.1	Selenium: 0.44	Carbohydrate: 0.44	Manganese: 0.23	Thiamin: 0.22	Phenylalanine: 0.21	Tryptophan: 0.21	Protein: 0.2	Zinc: 0.2	Leucine: 0.18	Methionine: 0.18	Pantothenic acid: 0.17	Fiber: 0.16	Threonine: 0.15	Valine: 0.15	Histidine: 0.15	Isoleucine: 0.14	Phosphorus: 0.13	Copper: 0.12	Vitamin B6: 0.12	Niacin: 0.11	Lysine: 0.1	Potassium: 0.07	Magnesium: 0.07	Iron: 0.06	Folate: 0.05	Riboflavin: 0.04	Vitamin E: 0.04	Total lipid: 0.04	Choline: 0.04	Vitamin K: 0.03	Calcium: 0.02	Vitamin C: 0.0	Vitamin B12: 0.0	Vitamin A: 0.0	Vitamin D: 0.0	Linoleic acid: 0.0	alpha-Linolenic acid: 0.0
	20130	Barley flour or meal	0.1	Selenium: 0.61	Carbohydrate: 0.5	Niacin: 0.41	Tryptophan: 0.37	Methionine: 0.35	Thiamin: 0.35	Phenylalanine: 0.33	Zinc: 0.32	Valine: 0.32	Phosphorus: 0.31	Leucine: 0.3	Isoleucine: 0.3	Fiber: 0.29	Copper: 0.28	Threonine: 0.28	Histidine: 0.27	Protein: 0.26	Lysine: 0.25	Magnesium: 0.24	Manganese: 0.23	Iron: 0.23	Vitamin B6: 0.18	Choline: 0.17	Potassium: 0.11	Riboflavin: 0.09	Pantothenic acid: 0.07	Calcium: 0.05	Total lipid: 0.05	Folate: 0.04	Vitamin E: 0.03	Vitamin K: 0.01	Vitamin C: 0.0	Vitamin B12: 0.0	Vitamin A: 0.0	Vitamin D: 0.0	Linoleic acid: 0.0	alpha-Linolenic acid: 0.0
	20647	Millet flour	0.1	Selenium: 0.57	Leucine: 0.4	Carbohydrate: 0.39	Methionine: 0.38	Pantothenic acid: 0.33	Niacin: 0.31	Copper: 0.31	Zinc: 0.29	Tryptophan: 0.29	Phenylalanine: 0.29	Thiamin: 0.28	Isoleucine: 0.27	Valine: 0.26	Phosphorus: 0.23	Iron: 0.22	Histidine: 0.22	Threonine: 0.21	Magnesium: 0.21	Linoleic acid: 0.2	Protein: 0.2	Manganese: 0.17	Folate: 0.13	Vitamin B6: 0.12	Total lipid: 0.09	Fiber: 0.08	Lysine: 0.08	Potassium: 0.06	alpha-Linolenic acid: 0.05	Riboflavin: 0.04	Calcium: 0.02	Vitamin E: 0.0	Vitamin K: 0.0	Vitamin C: 0.0	Vitamin B12: 0.0	Choline: 0.0	Vitamin A: 0.0	Vitamin D: 0.0
Low-macronutrient	11998	Mushrooms, portabella, exposed to ultraviolet light, raw†	0.89	Vitamin D: 1.0	Selenium: 0.38	Pantothenic acid: 0.2	Niacin: 0.16	Copper: 0.12	Phosphorus: 0.08	Riboflavin: 0.07	Choline: 0.07	Potassium: 0.07	Folate: 0.07	Vitamin B6: 0.07	Zinc: 0.06	Threonine: 0.05	Tryptophan: 0.05	Lysine: 0.05	Histidine: 0.04	Thiamin: 0.04	Methionine: 0.04	Isoleucine: 0.04	Leucine: 0.04	Protein: 0.04	Phenylalanine: 0.03	Vitamin B12: 0.03	Valine: 0.03	Fiber: 0.02	Carbohydrate: 0.02	Iron: 0.02	Magnesium: 0.02	Manganese: 0.01	Linoleic acid: 0.01	Total lipid: 0.01	Calcium: 0.0	Vitamin E: 0.0	Vitamin C: 0.0	Vitamin K: 0.0	Vitamin A: 0.0	alpha-Linolenic acid: 0.0
	11993	Mushrooms, maitake, raw†	0.88	Vitamin D: 1.0	Niacin: 0.13	Choline: 0.09	Riboflavin: 0.07	Copper: 0.06	Thiamin: 0.05	Zinc: 0.05	Selenium: 0.03	Phosphorus: 0.03	Threonine: 0.03	Tryptophan: 0.03	Folate: 0.03	Pantothenic acid: 0.03	Fiber: 0.03	Valine: 0.02	Potassium: 0.02	Lysine: 0.02	Carbohydrate: 0.02	Histidine: 0.02	Protein: 0.02	Isoleucine: 0.01	Phenylalanine: 0.01	Vitamin B6: 0.01	Leucine: 0.01	Methionine: 0.01	Iron: 0.01	Magnesium: 0.01	Manganese: 0.01	Total lipid: 0.0	Calcium: 0.0	Vitamin E: 0.0	Vitamin C: 0.0	Vitamin B12: 0.0	Vitamin K: 0.0	Vitamin A: 0.0	Linoleic acid: 0.0	alpha-Linolenic acid: 0.0
	11489	Squash, winter, hubbard, raw†	0.81	Vitamin A: 0.9	Vitamin B6: 0.85	Pantothenic acid: 0.8	Carbohydrate: 0.8	Fiber: 0.78	Potassium: 0.78	Vitamin C: 0.77	Thiamin: 0.74	Folate: 0.67	Choline: 0.66	Tryptophan: 0.61	Isoleucine: 0.59	Valine: 0.57	Manganese: 0.55	Methionine: 0.55	Protein: 0.55	Niacin: 0.54	Threonine: 0.54	Lysine: 0.53	Magnesium: 0.52	Leucine: 0.52	Phenylalanine: 0.52	Iron: 0.51	Histidine: 0.5	Copper: 0.48	Riboflavin: 0.4	Calcium: 0.35	Phosphorus: 0.34	Zinc: 0.34	Selenium: 0.24	Vitamin K: 0.18	Total lipid: 0.18	Vitamin E: 0.14	Vitamin B12: 0.0	Vitamin D: 0.0	Linoleic acid: 0.0	alpha-Linolenic acid: 0.0
	11207	Dandelion greens, raw†	0.74	Vitamin K: 0.97	Vitamin A: 0.89	Calcium: 0.52	Vitamin E: 0.52	Iron: 0.38	Riboflavin: 0.32	Choline: 0.28	Thiamin: 0.27	Vitamin B6: 0.23	Vitamin C: 0.22	Potassium: 0.18	Fiber: 0.18	Copper: 0.16	Manganese: 0.15	Folate: 0.15	Magnesium: 0.13	Protein: 0.12	Carbohydrate: 0.11	Phosphorus: 0.11	Zinc: 0.1	Niacin: 0.07	Total lipid: 0.04	Pantothenic acid: 0.04	Selenium: 0.03	Histidine: 0.0	Vitamin B12: 0.0	Vitamin D: 0.0	Linoleic acid: 0.0	alpha-Linolenic acid: 0.0	Tryptophan: 0.0	Threonine: 0.0	Isoleucine: 0.0	Leucine: 0.0	Lysine: 0.0	Methionine: 0.0	Phenylalanine: 0.0	Valine: 0.0
	11477	Squash, summer, zucchini, includes skin, raw†	0.66	alpha-Linolenic acid: 0.97	Vitamin C: 0.85	Folate: 0.74	Potassium: 0.64	Vitamin B6: 0.64	Pantothenic acid: 0.59	Riboflavin: 0.53	Choline: 0.48	Manganese: 0.48	Thiamin: 0.45	Zinc: 0.44	Magnesium: 0.42	Lysine: 0.42	Fiber: 0.38	Phosphorus: 0.38	Methionine: 0.36	Niacin: 0.36	Isoleucine: 0.35	Copper: 0.35	Valine: 0.35	Iron: 0.35	Calcium: 0.34	Vitamin K: 0.34	Protein: 0.33	Histidine: 0.31	Tryptophan: 0.3	Leucine: 0.29	Phenylalanine: 0.29	Threonine: 0.28	Carbohydrate: 0.26	Vitamin A: 0.2	Total lipid: 0.11	Vitamin E: 0.08	Selenium: 0.08	Linoleic acid: 0.05	Vitamin B12: 0.0	Vitamin D: 0.0
	11239	Mushrooms, Chanterelle, raw†	0.65	Vitamin D: 1.0	Pantothenic acid: 0.25	Iron: 0.19	Copper: 0.18	Niacin: 0.14	Riboflavin: 0.13	Potassium: 0.1	Zinc: 0.1	Fiber: 0.06	Selenium: 0.06	Manganese: 0.05	Phosphorus: 0.05	Carbohydrate: 0.04	Vitamin B6: 0.03	Protein: 0.02	Magnesium: 0.02	Calcium: 0.02	Thiamin: 0.01	Total lipid: 0.01	Folate: 0.01	Histidine: 0.0	Vitamin C: 0.0	Vitamin B12: 0.0	Choline: 0.0	Vitamin K: 0.0	Vitamin A: 0.0	Vitamin E: 0.0	Linoleic acid: 0.0	alpha-Linolenic acid: 0.0	Tryptophan: 0.0	Threonine: 0.0	Isoleucine: 0.0	Leucine: 0.0	Lysine: 0.0	Methionine: 0.0	Phenylalanine: 0.0	Valine: 0.0
	11096	Broccoli raab, raw†	0.63	Vitamin K: 0.95	Vitamin A: 0.72	Calcium: 0.43	Iron: 0.42	Thiamin: 0.34	Vitamin E: 0.33	Vitamin B6: 0.29	Zinc: 0.29	Riboflavin: 0.28	Lysine: 0.27	Manganese: 0.27	Niacin: 0.23	Methionine: 0.23	Pantothenic acid: 0.22	Valine: 0.22	Threonine: 0.22	Tryptophan: 0.22	Choline: 0.22	Vitamin C: 0.2	Protein: 0.2	Phenylalanine: 0.2	Phosphorus: 0.2	Histidine: 0.19	Isoleucine: 0.19	Fiber: 0.19	Leucine: 0.18	Potassium: 0.16	Magnesium: 0.14	Selenium: 0.1	Copper: 0.08	Carbohydrate: 0.06	Total lipid: 0.04	Vitamin B12: 0.0	Folate: 0.0	Vitamin D: 0.0	Linoleic acid: 0.0	alpha-Linolenic acid: 0.0
	11591	Watercress, raw†	0.6	Vitamin K: 0.96	Vitamin A: 0.85	Calcium: 0.54	Vitamin C: 0.49	Riboflavin: 0.3	Pantothenic acid: 0.29	Thiamin: 0.29	Vitamin E: 0.28	Vitamin B6: 0.27	Potassium: 0.27	Threonine: 0.26	Manganese: 0.21	Lysine: 0.21	Valine: 0.21	Phosphorus: 0.2	Phenylalanine: 0.19	Leucine: 0.19	Tryptophan: 0.18	Isoleucine: 0.18	Protein: 0.17	Copper: 0.17	Magnesium: 0.16	Histidine: 0.13	Choline: 0.13	Methionine: 0.13	Folate: 0.13	Selenium: 0.11	Niacin: 0.11	Iron: 0.07	Zinc: 0.07	Fiber: 0.05	Carbohydrate: 0.03	Total lipid: 0.01	Vitamin B12: 0.0	Vitamin D: 0.0	Linoleic acid: 0.0	alpha-Linolenic acid: 0.0
	11112	Cabbage, red, raw†	0.57	Vitamin K: 0.93	Vitamin C: 0.85	Vitamin A: 0.82	Vitamin B6: 0.63	Choline: 0.57	Calcium: 0.54	Potassium: 0.51	Iron: 0.5	Folate: 0.49	Manganese: 0.45	Fiber: 0.45	Thiamin: 0.44	Carbohydrate: 0.38	Riboflavin: 0.36	Pantothenic acid: 0.35	Magnesium: 0.31	Zinc: 0.28	Protein: 0.28	Phosphorus: 0.25	Lysine: 0.23	Threonine: 0.23	Niacin: 0.23	Valine: 0.22	Tryptophan: 0.21	Histidine: 0.21	Isoleucine: 0.2	Methionine: 0.19	Phenylalanine: 0.18	Selenium: 0.15	Leucine: 0.15	Copper: 0.12	Vitamin E: 0.07	Total lipid: 0.04	Vitamin B12: 0.0	Vitamin D: 0.0	Linoleic acid: 0.0	alpha-Linolenic acid: 0.0
	11147	Chard, swiss, raw†	0.57	Vitamin K: 0.98	Vitamin A: 0.8	Iron: 0.37	Vitamin E: 0.36	Magnesium: 0.33	Vitamin C: 0.26	Potassium: 0.24	Manganese: 0.23	Calcium: 0.23	Isoleucine: 0.22	Copper: 0.22	Choline: 0.2	Riboflavin: 0.19	Vitamin B6: 0.18	Threonine: 0.16	Phenylalanine: 0.15	Valine: 0.15	Zinc: 0.15	Lysine: 0.14	Leucine: 0.13	Phosphorus: 0.12	Fiber: 0.12	Pantothenic acid: 0.12	Folate: 0.12	Protein: 0.11	Histidine: 0.1	Thiamin: 0.1	Tryptophan: 0.09	Methionine: 0.09	Niacin: 0.08	Selenium: 0.08	Carbohydrate: 0.07	Total lipid: 0.01	Vitamin B12: 0.0	Vitamin D: 0.0	Linoleic acid: 0.0	alpha-Linolenic acid: 0.0
	11603	Yambean (jicama), raw†	0.54	Fiber: 0.78	Vitamin C: 0.75	Carbohydrate: 0.74	Choline: 0.63	Folate: 0.53	Potassium: 0.53	Vitamin E: 0.51	Pantothenic acid: 0.45	Iron: 0.44	Vitamin B6: 0.42	Riboflavin: 0.36	Thiamin: 0.35	Copper: 0.3	Magnesium: 0.28	Calcium: 0.26	Zinc: 0.25	Histidine: 0.24	Selenium: 0.22	Protein: 0.22	Phosphorus: 0.19	Lysine: 0.19	Threonine: 0.17	Manganese: 0.16	Valine: 0.15	Isoleucine: 0.14	Niacin: 0.14	Methionine: 0.13	Phenylalanine: 0.13	Leucine: 0.13	Total lipid: 0.03	Vitamin A: 0.02	Vitamin K: 0.01	Vitamin B12: 0.0	Vitamin D: 0.0	Linoleic acid: 0.0	alpha-Linolenic acid: 0.0	Tryptophan: 0.0
	44055	Celery flakes, dried	0.53	Vitamin K: 0.91	Calcium: 0.5	Vitamin E: 0.44	Potassium: 0.33	Iron: 0.31	Riboflavin: 0.27	Fiber: 0.25	Selenium: 0.24	Choline: 0.24	Carbohydrate: 0.21	Zinc: 0.2	Vitamin C: 0.2	Phosphorus: 0.19	Thiamin: 0.19	Folate: 0.19	Magnesium: 0.18	Copper: 0.15	Protein: 0.13	Vitamin B6: 0.12	Niacin: 0.1	Vitamin A: 0.06	Total lipid: 0.03	Histidine: 0.0	Pantothenic acid: 0.0	Vitamin B12: 0.0	Manganese: 0.0	Vitamin D: 0.0	Linoleic acid: 0.0	alpha-Linolenic acid: 0.0	Tryptophan: 0.0	Threonine: 0.0	Isoleucine: 0.0	Leucine: 0.0	Lysine: 0.0	Methionine: 0.0	Phenylalanine: 0.0	Valine: 0.0
	11965	Cauliflower, green, raw†	0.51	Vitamin C: 0.6	Choline: 0.58	Folate: 0.41	Pantothenic acid: 0.32	Vitamin K: 0.3	Zinc: 0.25	Lysine: 0.24	Vitamin B6: 0.23	Valine: 0.22	Fiber: 0.21	Isoleucine: 0.21	Threonine: 0.21	Potassium: 0.2	Methionine: 0.2	Thiamin: 0.19	Histidine: 0.19	Protein: 0.19	Leucine: 0.19	Tryptophan: 0.18	Iron: 0.18	Manganese: 0.18	Phosphorus: 0.17	Phenylalanine: 0.17	Niacin: 0.16	Calcium: 0.16	Riboflavin: 0.15	Magnesium: 0.13	Carbohydrate: 0.12	Copper: 0.07	Selenium: 0.06	Vitamin A: 0.03	Total lipid: 0.02	Vitamin E: 0.01	Vitamin B12: 0.0	Vitamin D: 0.0	Linoleic acid: 0.0	alpha-Linolenic acid: 0.0
	11643	Squash, winter, all varieties, raw†	0.49	Vitamin A: 0.93	Vitamin C: 0.91	Vitamin B6: 0.89	Folate: 0.85	Potassium: 0.84	Carbohydrate: 0.83	Pantothenic acid: 0.76	Iron: 0.64	Choline: 0.63	Fiber: 0.61	Thiamin: 0.59	Calcium: 0.54	Tryptophan: 0.54	Manganese: 0.54	Copper: 0.52	Niacin: 0.52	Riboflavin: 0.51	Isoleucine: 0.51	Valine: 0.49	Zinc: 0.46	Magnesium: 0.46	Threonine: 0.45	Methionine: 0.45	Lysine: 0.44	Leucine: 0.43	Phenylalanine: 0.43	Histidine: 0.41	Phosphorus: 0.37	Protein: 0.37	Selenium: 0.24	Vitamin K: 0.23	Vitamin E: 0.1	Total lipid: 0.05	Vitamin B12: 0.0	Vitamin D: 0.0	Linoleic acid: 0.0	alpha-Linolenic acid: 0.0
	11052	Beans, snap, green, raw†	0.49	Vitamin K: 0.93	Vitamin A: 0.78	Folate: 0.76	Vitamin C: 0.74	Vitamin B6: 0.68	Thiamin: 0.62	Iron: 0.61	Choline: 0.6	Potassium: 0.58	Pantothenic acid: 0.56	Fiber: 0.54	Riboflavin: 0.51	Calcium: 0.49	Manganese: 0.46	Magnesium: 0.45	Threonine: 0.45	Carbohydrate: 0.45	Niacin: 0.44	Lysine: 0.43	Valine: 0.42	Isoleucine: 0.39	Protein: 0.38	Tryptophan: 0.37	Copper: 0.37	Zinc: 0.37	Phosphorus: 0.36	Leucine: 0.35	Methionine: 0.35	Phenylalanine: 0.33	Histidine: 0.33	Vitamin E: 0.19	Selenium: 0.19	Total lipid: 0.06	Vitamin B12: 0.0	Vitamin D: 0.0	Linoleic acid: 0.0	alpha-Linolenic acid: 0.0
	11527	Tomatoes, green, raw†	0.48	Vitamin K: 0.93	Vitamin C: 0.91	Vitamin A: 0.88	Pantothenic acid: 0.75	Vitamin B6: 0.65	Potassium: 0.58	Thiamin: 0.54	Carbohydrate: 0.48	Choline: 0.45	Copper: 0.45	Iron: 0.45	Niacin: 0.36	Fiber: 0.36	Riboflavin: 0.34	Folate: 0.32	Phosphorus: 0.31	Calcium: 0.3	Manganese: 0.3	Protein: 0.29	Magnesium: 0.28	Lysine: 0.23	Threonine: 0.23	Tryptophan: 0.22	Vitamin E: 0.21	Methionine: 0.21	Isoleucine: 0.2	Histidine: 0.19	Valine: 0.19	Phenylalanine: 0.18	Leucine: 0.18	Selenium: 0.17	Zinc: 0.15	Total lipid: 0.06	Vitamin B12: 0.0	Vitamin D: 0.0	Linoleic acid: 0.0	alpha-Linolenic acid: 0.0
	11463	Spinach, frozen, chopped or leaf, unprepared†	0.46	Vitamin K: 0.92	Vitamin A: 0.75	Folate: 0.39	Calcium: 0.27	Riboflavin: 0.19	Vitamin E: 0.18	Selenium: 0.18	Manganese: 0.18	Magnesium: 0.17	Tryptophan: 0.16	Vitamin B6: 0.16	Iron: 0.15	Thiamin: 0.13	Threonine: 0.12	Lysine: 0.1	Copper: 0.1	Potassium: 0.1	Niacin: 0.1	Zinc: 0.1	Phenylalanine: 0.1	Methionine: 0.09	Choline: 0.09	Protein: 0.08	Valine: 0.08	Fiber: 0.07	Leucine: 0.06	Isoleucine: 0.06	Phosphorus: 0.06	Vitamin C: 0.05	Histidine: 0.04	Pantothenic acid: 0.04	Carbohydrate: 0.03	Total lipid: 0.02	Vitamin B12: 0.0	Vitamin D: 0.0	Linoleic acid: 0.0	alpha-Linolenic acid: 0.0
	11090	Broccoli, raw†	0.45	Vitamin K: 0.93	Vitamin C: 0.6	Folate: 0.4	Selenium: 0.24	Calcium: 0.23	Pantothenic acid: 0.21	Choline: 0.2	Riboflavin: 0.2	Phosphorus: 0.19	Vitamin B6: 0.19	Zinc: 0.19	Lysine: 0.19	Iron: 0.17	Methionine: 0.16	Valine: 0.16	Potassium: 0.15	Threonine: 0.15	Protein: 0.15	Thiamin: 0.15	Histidine: 0.15	Phenylalanine: 0.14	Tryptophan: 0.14	Niacin: 0.13	Manganese: 0.12	Carbohydrate: 0.12	Isoleucine: 0.12	Leucine: 0.11	Vitamin E: 0.11	Magnesium: 0.11	Fiber: 0.11	Vitamin A: 0.09	Copper: 0.07	Total lipid: 0.02	Vitamin B12: 0.0	Vitamin D: 0.0	Linoleic acid: 0.0	alpha-Linolenic acid: 0.0
	11161	Collards, raw†	0.45	Vitamin K: 0.94	Vitamin A: 0.61	Folate: 0.43	Vitamin C: 0.29	Calcium: 0.28	Vitamin E: 0.21	Riboflavin: 0.14	Vitamin B6: 0.11	Fiber: 0.09	Choline: 0.09	Pantothenic acid: 0.08	Thiamin: 0.08	Manganese: 0.07	Threonine: 0.06	Lysine: 0.06	Valine: 0.06	Isoleucine: 0.06	Niacin: 0.06	Tryptophan: 0.06	Methionine: 0.06	Protein: 0.06	Leucine: 0.06	Phenylalanine: 0.05	Histidine: 0.05	Potassium: 0.05	Carbohydrate: 0.04	Selenium: 0.04	Copper: 0.02	Zinc: 0.02	Magnesium: 0.02	Iron: 0.02	Total lipid: 0.01	Phosphorus: 0.01	Vitamin B12: 0.0	Vitamin D: 0.0	Linoleic acid: 0.0	alpha-Linolenic acid: 0.0
	11086	Beet greens, raw†	0.44	Vitamin K: 0.94	Vitamin A: 0.8	Calcium: 0.32	Iron: 0.27	Potassium: 0.26	Riboflavin: 0.26	Vitamin C: 0.21	Magnesium: 0.2	Vitamin E: 0.18	Thiamin: 0.18	Copper: 0.18	Manganese: 0.15	Vitamin B6: 0.14	Pantothenic acid: 0.13	Fiber: 0.12	Tryptophan: 0.1	Zinc: 0.09	Folate: 0.09	Protein: 0.07	Niacin: 0.07	Threonine: 0.07	Phosphorus: 0.07	Leucine: 0.05	Lysine: 0.05	Carbohydrate: 0.05	Valine: 0.05	Histidine: 0.05	Methionine: 0.05	Phenylalanine: 0.05	Selenium: 0.04	Isoleucine: 0.04	Total lipid: 0.01	Choline: 0.0	Vitamin B12: 0.0	Vitamin D: 0.0	Linoleic acid: 0.0	alpha-Linolenic acid: 0.0
	11135	Cauliflower, raw†	0.44	Choline: 0.48	Vitamin C: 0.48	Folate: 0.42	Pantothenic acid: 0.3	Lysine: 0.3	Vitamin K: 0.25	Vitamin B6: 0.2	Potassium: 0.19	Valine: 0.18	Histidine: 0.18	Threonine: 0.16	Isoleucine: 0.14	Fiber: 0.14	Protein: 0.13	Phosphorus: 0.12	Leucine: 0.12	Zinc: 0.12	Calcium: 0.11	Thiamin: 0.11	Phenylalanine: 0.11	Manganese: 0.11	Riboflavin: 0.1	Niacin: 0.1	Iron: 0.1	Carbohydrate: 0.1	Methionine: 0.1	Tryptophan: 0.1	Magnesium: 0.09	Copper: 0.07	Selenium: 0.06	Total lipid: 0.02	alpha-Linolenic acid: 0.02	Vitamin E: 0.02	Linoleic acid: 0.0	Vitamin B12: 0.0	Vitamin A: 0.0	Vitamin D: 0.0
	11137	Cauliflower, frozen, unprepared†	0.42	Vitamin C: 0.43	Choline: 0.42	Folate: 0.4	Vitamin K: 0.19	Lysine: 0.16	Valine: 0.14	Fiber: 0.13	Threonine: 0.13	Isoleucine: 0.13	Histidine: 0.12	Vitamin B6: 0.12	Leucine: 0.12	Methionine: 0.12	Manganese: 0.12	Potassium: 0.11	Protein: 0.11	Tryptophan: 0.11	Iron: 0.11	Phenylalanine: 0.1	Riboflavin: 0.1	Thiamin: 0.09	Niacin: 0.09	Calcium: 0.09	Phosphorus: 0.09	Carbohydrate: 0.08	Pantothenic acid: 0.07	Selenium: 0.07	Zinc: 0.07	Magnesium: 0.06	Copper: 0.05	Total lipid: 0.02	Vitamin E: 0.01	Vitamin A: 0.0	Vitamin B12: 0.0	Vitamin D: 0.0	Linoleic acid: 0.0	alpha-Linolenic acid: 0.0
	2009	Spices, chili powder	0.41	Vitamin A: 0.92	Vitamin E: 0.63	Vitamin K: 0.59	Iron: 0.37	Vitamin B6: 0.34	Riboflavin: 0.3	Fiber: 0.24	alpha-Linolenic acid: 0.24	Calcium: 0.23	Selenium: 0.21	Niacin: 0.19	Zinc: 0.18	Potassium: 0.18	Copper: 0.18	Total lipid: 0.18	Manganese: 0.15	Carbohydrate: 0.11	Magnesium: 0.11	Protein: 0.1	Pantothenic acid: 0.1	Choline: 0.1	Phosphorus: 0.1	Valine: 0.09	Thiamin: 0.09	Isoleucine: 0.09	Leucine: 0.08	Methionine: 0.08	Threonine: 0.07	Phenylalanine: 0.07	Histidine: 0.07	Lysine: 0.06	Tryptophan: 0.05	Folate: 0.03	Vitamin C: 0.0	Vitamin B12: 0.0	Vitamin D: 0.0	Linoleic acid: 0.0
	11233	Kale, raw†	0.41	Vitamin K: 0.95	Vitamin A: 0.79	Vitamin C: 0.39	Calcium: 0.25	Vitamin B6: 0.2	Manganese: 0.17	Copper: 0.16	Thiamin: 0.14	Riboflavin: 0.12	Iron: 0.12	Potassium: 0.11	Folate: 0.11	Isoleucine: 0.1	Threonine: 0.09	Lysine: 0.08	Phenylalanine: 0.08	Valine: 0.08	Niacin: 0.07	Leucine: 0.07	Magnesium: 0.07	Tryptophan: 0.07	Protein: 0.07	Carbohydrate: 0.07	Zinc: 0.06	Histidine: 0.06	Phosphorus: 0.05	Methionine: 0.05	Fiber: 0.04	Pantothenic acid: 0.03	Selenium: 0.02	Total lipid: 0.02	Vitamin B12: 0.0	Choline: 0.0	Vitamin E: 0.0	Vitamin D: 0.0	Linoleic acid: 0.0	alpha-Linolenic acid: 0.0
	11156	Chives, raw†	0.4	Vitamin K: 0.91	Vitamin A: 0.72	Folate: 0.41	Vitamin C: 0.41	Calcium: 0.27	Vitamin B6: 0.18	Iron: 0.18	Pantothenic acid: 0.16	Copper: 0.15	Thiamin: 0.15	Riboflavin: 0.15	Manganese: 0.14	Magnesium: 0.14	Zinc: 0.13	Potassium: 0.12	Threonine: 0.1	Protein: 0.1	Lysine: 0.1	Phosphorus: 0.09	Tryptophan: 0.09	Methionine: 0.09	Isoleucine: 0.09	Valine: 0.09	Niacin: 0.08	Leucine: 0.08	Fiber: 0.08	Phenylalanine: 0.07	Histidine: 0.06	Carbohydrate: 0.05	Selenium: 0.04	Total lipid: 0.03	Choline: 0.03	Vitamin E: 0.02	Vitamin B12: 0.0	Vitamin D: 0.0	Linoleic acid: 0.0	alpha-Linolenic acid: 0.0
	11205	Cucumber, with peel, raw†	0.4	Vitamin K: 0.59	Potassium: 0.43	Pantothenic acid: 0.38	Vitamin B6: 0.35	Calcium: 0.28	Carbohydrate: 0.26	Magnesium: 0.24	Choline: 0.22	Vitamin C: 0.21	Zinc: 0.21	Phosphorus: 0.2	Copper: 0.19	Iron: 0.19	Riboflavin: 0.18	Folate: 0.17	Manganese: 0.16	Thiamin: 0.14	Protein: 0.12	Fiber: 0.11	Lysine: 0.11	Isoleucine: 0.11	Tryptophan: 0.1	Selenium: 0.1	Threonine: 0.1	Valine: 0.1	Methionine: 0.09	Leucine: 0.08	Histidine: 0.08	Phenylalanine: 0.08	Vitamin A: 0.08	Niacin: 0.08	Total lipid: 0.02	Vitamin E: 0.01	Vitamin B12: 0.0	Vitamin D: 0.0	Linoleic acid: 0.0	alpha-Linolenic acid: 0.0
	11241	Kohlrabi, raw†	0.4	Vitamin C: 0.87	Potassium: 0.68	Vitamin B6: 0.68	Fiber: 0.54	Copper: 0.46	Choline: 0.44	Carbohydrate: 0.43	Folate: 0.39	Calcium: 0.38	Pantothenic acid: 0.36	Isoleucine: 0.36	Phosphorus: 0.35	Magnesium: 0.34	Protein: 0.3	Manganese: 0.29	Thiamin: 0.29	Iron: 0.28	Threonine: 0.27	Selenium: 0.25	Lysine: 0.25	Niacin: 0.24	Valine: 0.23	Leucine: 0.21	Vitamin E: 0.21	Tryptophan: 0.21	Methionine: 0.2	Phenylalanine: 0.19	Histidine: 0.18	Riboflavin: 0.13	Zinc: 0.05	Vitamin A: 0.04	Total lipid: 0.02	Vitamin K: 0.01	Vitamin B12: 0.0	Vitamin D: 0.0	Linoleic acid: 0.0	alpha-Linolenic acid: 0.0
	11297	Parsley, fresh†	0.39	Vitamin K: 0.93	Vitamin A: 0.6	Vitamin C: 0.43	Folate: 0.32	Iron: 0.28	Calcium: 0.2	Zinc: 0.13	Pantothenic acid: 0.11	Potassium: 0.11	Magnesium: 0.09	Copper: 0.08	Thiamin: 0.08	Vitamin B6: 0.06	Niacin: 0.06	Riboflavin: 0.06	Fiber: 0.06	Methionine: 0.05	Tryptophan: 0.05	Phosphorus: 0.05	Lysine: 0.05	Valine: 0.05	Threonine: 0.05	Phenylalanine: 0.04	Protein: 0.04	Leucine: 0.04	Choline: 0.04	Carbohydrate: 0.04	Isoleucine: 0.03	Manganese: 0.03	Histidine: 0.03	Vitamin E: 0.03	Total lipid: 0.02	Selenium: 0.0	Vitamin B12: 0.0	Vitamin D: 0.0	Linoleic acid: 0.0	alpha-Linolenic acid: 0.0
	11116	Cabbage, chinese (pak-choi), raw†	0.38	Vitamin K: 0.8	Vitamin A: 0.74	Vitamin C: 0.37	Folate: 0.35	Calcium: 0.35	Vitamin B6: 0.25	Riboflavin: 0.12	Potassium: 0.12	Iron: 0.12	Thiamin: 0.1	Magnesium: 0.08	Manganese: 0.08	Phosphorus: 0.08	Isoleucine: 0.07	Lysine: 0.07	Niacin: 0.06	Zinc: 0.06	Protein: 0.06	Pantothenic acid: 0.06	Threonine: 0.05	Valine: 0.05	Leucine: 0.05	Tryptophan: 0.05	Choline: 0.05	Phenylalanine: 0.04	Histidine: 0.04	Fiber: 0.04	Carbohydrate: 0.03	Selenium: 0.03	Copper: 0.03	Methionine: 0.03	Vitamin E: 0.01	Total lipid: 0.01	Vitamin B12: 0.0	Vitamin D: 0.0	Linoleic acid: 0.0	alpha-Linolenic acid: 0.0
	11257	Lettuce, red leaf, raw†	0.38	Vitamin K: 0.86	Vitamin A: 0.74	Iron: 0.19	Vitamin B6: 0.14	Thiamin: 0.14	Calcium: 0.13	Riboflavin: 0.11	Manganese: 0.11	Potassium: 0.1	Choline: 0.09	Pantothenic acid: 0.09	Selenium: 0.09	Tryptophan: 0.08	Zinc: 0.06	Phenylalanine: 0.06	Niacin: 0.06	Phosphorus: 0.06	Threonine: 0.06	Magnesium: 0.06	Protein: 0.06	Methionine: 0.05	Vitamin C: 0.05	Fiber: 0.05	Valine: 0.04	Leucine: 0.04	Lysine: 0.04	Copper: 0.04	Isoleucine: 0.04	Carbohydrate: 0.04	Histidine: 0.03	Vitamin E: 0.02	Total lipid: 0.01	Vitamin B12: 0.0	Folate: 0.0	Vitamin D: 0.0	Linoleic acid: 0.0	alpha-Linolenic acid: 0.0
	11253	Lettuce, green leaf, raw†	0.37	Vitamin K: 0.86	Vitamin A: 0.66	Folate: 0.2	Thiamin: 0.13	Iron: 0.12	Calcium: 0.12	Vitamin C: 0.12	Vitamin B6: 0.11	Manganese: 0.11	Riboflavin: 0.1	Choline: 0.09	Potassium: 0.09	Pantothenic acid: 0.08	Isoleucine: 0.07	Fiber: 0.06	Lysine: 0.06	Threonine: 0.06	Phosphorus: 0.05	Magnesium: 0.05	Zinc: 0.05	Valine: 0.05	Protein: 0.05	Methionine: 0.05	Phenylalanine: 0.04	Carbohydrate: 0.04	Niacin: 0.04	Leucine: 0.04	Copper: 0.04	Selenium: 0.03	Histidine: 0.03	Tryptophan: 0.03	Vitamin E: 0.02	Total lipid: 0.01	Vitamin B12: 0.0	Vitamin D: 0.0	Linoleic acid: 0.0	alpha-Linolenic acid: 0.0
	11520	Taro leaves, raw†	0.37	Vitamin K: 0.84	Vitamin A: 0.74	Folate: 0.44	Vitamin C: 0.42	Riboflavin: 0.35	Thiamin: 0.29	Calcium: 0.28	Copper: 0.22	Iron: 0.22	Manganese: 0.22	Potassium: 0.22	Vitamin B6: 0.18	Methionine: 0.18	Magnesium: 0.14	Leucine: 0.13	Isoleucine: 0.13	Niacin: 0.13	Protein: 0.12	Vitamin E: 0.12	Valine: 0.12	Lysine: 0.12	Fiber: 0.12	Threonine: 0.11	Phenylalanine: 0.1	Tryptophan: 0.1	Histidine: 0.1	Zinc: 0.1	Phosphorus: 0.09	Carbohydrate: 0.07	Choline: 0.07	Pantothenic acid: 0.05	Selenium: 0.04	Total lipid: 0.03	Vitamin B12: 0.0	Vitamin D: 0.0	Linoleic acid: 0.0	alpha-Linolenic acid: 0.0
	11203	Cress, garden, raw†	0.36	Vitamin K: 0.91	Vitamin A: 0.49	Vitamin C: 0.35	Folate: 0.27	Riboflavin: 0.21	Vitamin B6: 0.19	Calcium: 0.18	Potassium: 0.16	Manganese: 0.15	Copper: 0.14	Iron: 0.12	Thiamin: 0.11	Magnesium: 0.1	Pantothenic acid: 0.1	Phosphorus: 0.1	Choline: 0.09	Protein: 0.06	Zinc: 0.05	Niacin: 0.05	Carbohydrate: 0.05	Vitamin E: 0.05	Selenium: 0.04	Fiber: 0.03	Total lipid: 0.03	Histidine: 0.0	Vitamin B12: 0.0	Vitamin D: 0.0	Linoleic acid: 0.0	alpha-Linolenic acid: 0.0	Tryptophan: 0.0	Threonine: 0.0	Isoleucine: 0.0	Leucine: 0.0	Lysine: 0.0	Methionine: 0.0	Phenylalanine: 0.0	Valine: 0.0
	11165	Coriander (cilantro) leaves, raw†	0.34	Vitamin K: 0.87	Vitamin A: 0.58	Folate: 0.23	Vitamin C: 0.2	Pantothenic acid: 0.2	Copper: 0.17	Iron: 0.15	Calcium: 0.14	Riboflavin: 0.14	Potassium: 0.14	Vitamin B6: 0.14	Vitamin E: 0.13	Manganese: 0.12	Zinc: 0.1	Thiamin: 0.09	Fiber: 0.07	Magnesium: 0.07	Phosphorus: 0.06	Choline: 0.06	Niacin: 0.05	Protein: 0.05	Selenium: 0.03	Carbohydrate: 0.03	Total lipid: 0.02	Histidine: 0.0	Vitamin B12: 0.0	Vitamin D: 0.0	Linoleic acid: 0.0	alpha-Linolenic acid: 0.0	Tryptophan: 0.0	Threonine: 0.0	Isoleucine: 0.0	Leucine: 0.0	Lysine: 0.0	Methionine: 0.0	Phenylalanine: 0.0	Valine: 0.0
	11011	Asparagus, raw†	0.33	Vitamin K: 0.93	Iron: 0.49	Folate: 0.43	Vitamin E: 0.41	Riboflavin: 0.38	Thiamin: 0.34	Copper: 0.3	Selenium: 0.26	Zinc: 0.26	Choline: 0.23	Vitamin A: 0.22	Threonine: 0.21	Niacin: 0.21	Valine: 0.21	Vitamin B6: 0.2	Pantothenic acid: 0.2	Lysine: 0.2	Potassium: 0.19	Fiber: 0.19	Histidine: 0.18	Protein: 0.18	Tryptophan: 0.18	Isoleucine: 0.17	Methionine: 0.17	Leucine: 0.17	Phosphorus: 0.16	Phenylalanine: 0.15	Manganese: 0.14	Calcium: 0.14	Magnesium: 0.1	Carbohydrate: 0.08	Vitamin C: 0.08	Total lipid: 0.01	Vitamin B12: 0.0	Vitamin D: 0.0	Linoleic acid: 0.0	alpha-Linolenic acid: 0.0
	ND	Frozen broccoli†	0.33	Vitamin K: 0.91	Vitamin C: 0.43	Folate: 0.38	Calcium: 0.17	Selenium: 0.16	Vitamin E: 0.16	Riboflavin: 0.15	Lysine: 0.15	Iron: 0.15	Zinc: 0.15	Vitamin B6: 0.13	Valine: 0.13	Isoleucine: 0.12	Threonine: 0.12	Choline: 0.12	Manganese: 0.12	Phosphorus: 0.12	Protein: 0.12	Vitamin A: 0.12	Methionine: 0.11	Histidine: 0.1	Thiamin: 0.1	Tryptophan: 0.1	Fiber: 0.1	Potassium: 0.09	Leucine: 0.09	Phenylalanine: 0.09	Pantothenic acid: 0.08	Niacin: 0.08	Magnesium: 0.07	Carbohydrate: 0.07	Copper: 0.04	Total lipid: 0.02	Vitamin B12: 0.0	Vitamin D: 0.0	Linoleic acid: 0.0	alpha-Linolenic acid: 0.0
	11098	Brussels sprouts, raw†	0.33	Vitamin K: 0.94	Vitamin C: 0.52	Folate: 0.39	Iron: 0.31	Vitamin B6: 0.27	Thiamin: 0.27	Vitamin E: 0.24	Potassium: 0.23	Threonine: 0.21	Riboflavin: 0.21	Fiber: 0.21	Choline: 0.21	Lysine: 0.2	Isoleucine: 0.2	Valine: 0.2	Manganese: 0.2	Histidine: 0.19	Calcium: 0.19	Protein: 0.19	Zinc: 0.18	Phosphorus: 0.18	Tryptophan: 0.17	Pantothenic acid: 0.16	Selenium: 0.16	Vitamin A: 0.16	Niacin: 0.15	Carbohydrate: 0.15	Leucine: 0.14	Phenylalanine: 0.14	Methionine: 0.14	Magnesium: 0.12	Copper: 0.11	Total lipid: 0.02	Vitamin B12: 0.0	Vitamin D: 0.0	Linoleic acid: 0.0	alpha-Linolenic acid: 0.0
	11292	Onions, young green, tops only†	0.33	Vitamin K: 0.9	Vitamin A: 0.64	Folate: 0.24	Calcium: 0.24	Vitamin C: 0.2	Vitamin B6: 0.17	Pantothenic acid: 0.12	Potassium: 0.11	Iron: 0.1	Carbohydrate: 0.1	Thiamin: 0.1	Manganese: 0.1	Fiber: 0.09	Magnesium: 0.09	Zinc: 0.08	Phosphorus: 0.07	Riboflavin: 0.07	Copper: 0.06	alpha-Linolenic acid: 0.06	Protein: 0.05	Choline: 0.04	Selenium: 0.04	Niacin: 0.04	Vitamin E: 0.04	Total lipid: 0.04	Linoleic acid: 0.02	Histidine: 0.0	Vitamin B12: 0.0	Vitamin D: 0.0	Tryptophan: 0.0	Threonine: 0.0	Isoleucine: 0.0	Leucine: 0.0	Lysine: 0.0	Methionine: 0.0	Phenylalanine: 0.0	Valine: 0.0
	11564	Turnips, raw†	0.33	Vitamin C: 0.64	Vitamin B6: 0.51	Potassium: 0.48	Carbohydrate: 0.37	Calcium: 0.36	Pantothenic acid: 0.35	Choline: 0.34	Fiber: 0.31	Folate: 0.31	Copper: 0.31	Zinc: 0.24	Manganese: 0.23	Selenium: 0.2	Thiamin: 0.19	Phosphorus: 0.19	Magnesium: 0.19	Niacin: 0.19	Iron: 0.17	Isoleucine: 0.17	Riboflavin: 0.15	Tryptophan: 0.15	Protein: 0.15	Lysine: 0.14	Methionine: 0.14	Threonine: 0.13	Valine: 0.12	Histidine: 0.11	Leucine: 0.09	Phenylalanine: 0.07	Total lipid: 0.02	Vitamin E: 0.01	Vitamin K: 0.0	Vitamin B12: 0.0	Vitamin A: 0.0	Vitamin D: 0.0	Linoleic acid: 0.0	alpha-Linolenic acid: 0.0
	2028	Spices, paprika	0.32	Vitamin A: 0.87	Iron: 0.35	Vitamin E: 0.34	Vitamin K: 0.29	Vitamin B6: 0.26	Fiber: 0.22	Riboflavin: 0.21	Pantothenic acid: 0.17	Zinc: 0.16	alpha-Linolenic acid: 0.15	Potassium: 0.15	Niacin: 0.14	Copper: 0.13	Calcium: 0.12	Manganese: 0.12	Magnesium: 0.11	Total lipid: 0.11	Carbohydrate: 0.1	Thiamin: 0.1	Valine: 0.1	Methionine: 0.1	Isoleucine: 0.09	Phenylalanine: 0.09	Leucine: 0.09	Threonine: 0.09	Lysine: 0.09	Phosphorus: 0.08	Protein: 0.08	Histidine: 0.07	Choline: 0.05	Selenium: 0.05	Folate: 0.04	Tryptophan: 0.04	Vitamin C: 0.0	Vitamin B12: 0.0	Vitamin D: 0.0	Linoleic acid: 0.0
	11250	Lettuce, butterhead (includes boston and bibb types), raw†	0.32	Vitamin K: 0.91	Vitamin A: 0.64	Folate: 0.43	Iron: 0.21	Calcium: 0.15	Vitamin B6: 0.15	Thiamin: 0.15	Potassium: 0.13	Pantothenic acid: 0.11	Riboflavin: 0.11	Manganese: 0.1	Phosphorus: 0.08	Zinc: 0.08	Choline: 0.08	Vitamin C: 0.08	Magnesium: 0.07	Protein: 0.06	Fiber: 0.06	Niacin: 0.05	Methionine: 0.05	Lysine: 0.05	Threonine: 0.05	Phenylalanine: 0.05	Valine: 0.05	Tryptophan: 0.05	Leucine: 0.04	Selenium: 0.04	Carbohydrate: 0.04	Isoleucine: 0.04	Histidine: 0.03	Copper: 0.03	Vitamin E: 0.02	Total lipid: 0.01	Vitamin B12: 0.0	Vitamin D: 0.0	Linoleic acid: 0.0	alpha-Linolenic acid: 0.0
	11130	Carrots, frozen, unprepared†	0.3	Vitamin A: 0.86	Vitamin K: 0.32	Fiber: 0.11	Calcium: 0.09	Carbohydrate: 0.07	Potassium: 0.06	Pantothenic acid: 0.06	Vitamin B6: 0.06	Copper: 0.06	Thiamin: 0.06	Zinc: 0.05	Manganese: 0.05	Iron: 0.05	Folate: 0.04	Vitamin E: 0.04	Choline: 0.04	Phosphorus: 0.04	Niacin: 0.04	Threonine: 0.03	Magnesium: 0.03	Isoleucine: 0.03	Riboflavin: 0.03	Tryptophan: 0.03	Selenium: 0.03	Valine: 0.03	Lysine: 0.02	Protein: 0.02	Phenylalanine: 0.02	Vitamin C: 0.02	Histidine: 0.02	Leucine: 0.02	Total lipid: 0.02	Methionine: 0.01	Vitamin B12: 0.0	Vitamin D: 0.0	Linoleic acid: 0.0	alpha-Linolenic acid: 0.0
	11270	Mustard greens, raw†	0.3	Vitamin K: 0.89	Vitamin A: 0.57	Folate: 0.33	Vitamin C: 0.27	Calcium: 0.13	Vitamin B6: 0.09	Manganese: 0.08	Iron: 0.08	Copper: 0.07	Vitamin E: 0.07	Thiamin: 0.06	Riboflavin: 0.06	Potassium: 0.06	Magnesium: 0.05	Fiber: 0.05	Pantothenic acid: 0.04	Niacin: 0.03	Protein: 0.03	Phosphorus: 0.03	Lysine: 0.03	Tryptophan: 0.03	Methionine: 0.03	Valine: 0.03	Isoleucine: 0.03	Threonine: 0.02	Carbohydrate: 0.02	Zinc: 0.02	Histidine: 0.02	Phenylalanine: 0.02	Selenium: 0.02	Leucine: 0.01	Total lipid: 0.0	Choline: 0.0	Vitamin B12: 0.0	Vitamin D: 0.0	Linoleic acid: 0.0	alpha-Linolenic acid: 0.0
	11457	Spinach, raw†	0.3	Vitamin K: 0.93	Vitamin A: 0.56	Folate: 0.35	Vitamin C: 0.15	Iron: 0.14	Manganese: 0.13	Calcium: 0.13	Magnesium: 0.11	Vitamin B6: 0.1	Riboflavin: 0.09	Potassium: 0.09	Thiamin: 0.06	Vitamin E: 0.06	Zinc: 0.06	Methionine: 0.06	Copper: 0.06	Choline: 0.05	Lysine: 0.04	Threonine: 0.04	Valine: 0.04	Leucine: 0.04	Tryptophan: 0.04	Isoleucine: 0.04	Niacin: 0.04	Protein: 0.04	Phosphorus: 0.04	Phenylalanine: 0.03	Fiber: 0.03	Histidine: 0.03	Carbohydrate: 0.02	Selenium: 0.02	Pantothenic acid: 0.01	Total lipid: 0.01	Vitamin B12: 0.0	Vitamin D: 0.0	Linoleic acid: 0.0	alpha-Linolenic acid: 0.0
	2029	Spices, parsley, dried	0.28	Vitamin K: 0.82	alpha-Linolenic acid: 0.27	Manganese: 0.24	Iron: 0.21	Calcium: 0.19	Riboflavin: 0.17	Lysine: 0.12	Valine: 0.12	Methionine: 0.11	Isoleucine: 0.11	Leucine: 0.11	Tryptophan: 0.1	Zinc: 0.1	Magnesium: 0.1	Threonine: 0.1	Niacin: 0.09	Histidine: 0.09	Phenylalanine: 0.09	Vitamin B6: 0.08	Potassium: 0.07	Protein: 0.07	Fiber: 0.07	Phosphorus: 0.06	Vitamin E: 0.06	Selenium: 0.05	Folate: 0.05	Choline: 0.05	Copper: 0.05	Vitamin C: 0.04	Carbohydrate: 0.04	Linoleic acid: 0.02	Pantothenic acid: 0.02	Total lipid: 0.02	Thiamin: 0.02	Vitamin A: 0.02	Vitamin B12: 0.0	Vitamin D: 0.0
	11007	Artichokes, (globe or french), raw†	0.28	Folate: 0.64	Vitamin K: 0.45	Choline: 0.43	Fiber: 0.32	Magnesium: 0.3	Copper: 0.29	Iron: 0.27	Thiamin: 0.27	Calcium: 0.26	Phosphorus: 0.24	Potassium: 0.23	Protein: 0.22	Zinc: 0.22	Carbohydrate: 0.2	Manganese: 0.2	Vitamin B6: 0.19	Pantothenic acid: 0.18	Riboflavin: 0.17	Niacin: 0.13	Vitamin C: 0.11	Vitamin E: 0.03	Selenium: 0.02	Total lipid: 0.01	Vitamin A: 0.0	Histidine: 0.0	Vitamin B12: 0.0	Vitamin D: 0.0	Linoleic acid: 0.0	alpha-Linolenic acid: 0.0	Tryptophan: 0.0	Threonine: 0.0	Isoleucine: 0.0	Leucine: 0.0	Lysine: 0.0	Methionine: 0.0	Phenylalanine: 0.0	Valine: 0.0
	11294	Onions, sweet, raw†	0.28	Vitamin C: 0.89	Vitamin B6: 0.56	Carbohydrate: 0.51	Calcium: 0.44	Pantothenic acid: 0.4	Potassium: 0.4	Thiamin: 0.31	Copper: 0.28	Choline: 0.27	Phosphorus: 0.25	Riboflavin: 0.22	Fiber: 0.21	Magnesium: 0.21	Manganese: 0.21	Protein: 0.19	Tryptophan: 0.19	Selenium: 0.19	Iron: 0.18	Lysine: 0.17	Methionine: 0.16	Zinc: 0.16	Threonine: 0.15	Niacin: 0.14	Phenylalanine: 0.13	Histidine: 0.13	Valine: 0.11	Isoleucine: 0.1	Leucine: 0.1	Vitamin K: 0.06	Total lipid: 0.04	Vitamin E: 0.01	Vitamin B12: 0.0	Folate: 0.0	Vitamin A: 0.0	Vitamin D: 0.0	Linoleic acid: 0.0	alpha-Linolenic acid: 0.0
	11300	Peas, edible-podded, raw†	0.28	Vitamin K: 0.78	Vitamin C: 0.54	Iron: 0.38	Folate: 0.32	Thiamin: 0.29	Pantothenic acid: 0.29	Valine: 0.28	Vitamin A: 0.25	Lysine: 0.23	Isoleucine: 0.22	Vitamin B6: 0.22	Calcium: 0.21	Choline: 0.2	Leucine: 0.18	Threonine: 0.17	Manganese: 0.16	Protein: 0.15	Phosphorus: 0.15	Carbohydrate: 0.15	Riboflavin: 0.15	Potassium: 0.15	Fiber: 0.15	Magnesium: 0.14	Zinc: 0.13	Tryptophan: 0.13	Copper: 0.13	Niacin: 0.12	Phenylalanine: 0.12	Selenium: 0.07	Vitamin E: 0.06	Methionine: 0.05	Histidine: 0.05	Total lipid: 0.01	Vitamin B12: 0.0	Vitamin D: 0.0	Linoleic acid: 0.0	alpha-Linolenic acid: 0.0
	2003	Spices, basil, dried	0.26	Vitamin K: 0.7	Iron: 0.21	Calcium: 0.11	Manganese: 0.06	Magnesium: 0.04	Zinc: 0.04	Copper: 0.03	Folate: 0.03	Riboflavin: 0.03	Valine: 0.02	Leucine: 0.02	Lysine: 0.02	Vitamin E: 0.02	Fiber: 0.02	Phenylalanine: 0.02	Isoleucine: 0.02	Vitamin B6: 0.02	Methionine: 0.02	Threonine: 0.01	Protein: 0.01	Potassium: 0.01	Histidine: 0.01	Tryptophan: 0.01	Niacin: 0.01	Phosphorus: 0.01	Carbohydrate: 0.01	Choline: 0.01	alpha-Linolenic acid: 0.01	Pantothenic acid: 0.0	Total lipid: 0.0	Selenium: 0.0	Thiamin: 0.0	Vitamin A: 0.0	Vitamin C: 0.0	Vitamin B12: 0.0	Vitamin D: 0.0	Linoleic acid: 0.0
	2012	Spices, coriander leaf, dried	0.26	Vitamin K: 0.69	Iron: 0.13	Vitamin C: 0.1	Calcium: 0.08	Manganese: 0.05	Magnesium: 0.05	Thiamin: 0.04	Selenium: 0.04	Riboflavin: 0.04	Copper: 0.03	Zinc: 0.03	Folate: 0.03	Potassium: 0.03	Phosphorus: 0.02	Protein: 0.02	Niacin: 0.02	Choline: 0.01	Carbohydrate: 0.01	Vitamin A: 0.01	Vitamin B6: 0.01	Fiber: 0.01	Total lipid: 0.0	Vitamin E: 0.0	Histidine: 0.0	Pantothenic acid: 0.0	Vitamin B12: 0.0	Vitamin D: 0.0	Linoleic acid: 0.0	alpha-Linolenic acid: 0.0	Tryptophan: 0.0	Threonine: 0.0	Isoleucine: 0.0	Leucine: 0.0	Lysine: 0.0	Methionine: 0.0	Phenylalanine: 0.0	Valine: 0.0
	11197	Cowpeas, young pods with seeds, raw†	0.26	Vitamin K: 0.71	Vitamin C: 0.25	Folate: 0.24	Pantothenic acid: 0.19	Calcium: 0.18	Magnesium: 0.17	Thiamin: 0.17	Riboflavin: 0.15	Iron: 0.15	Choline: 0.14	Phosphorus: 0.12	Manganese: 0.11	Zinc: 0.11	Vitamin B6: 0.11	Protein: 0.1	Vitamin A: 0.1	Carbohydrate: 0.1	Copper: 0.09	Niacin: 0.08	Fiber: 0.08	Potassium: 0.06	Selenium: 0.05	Vitamin E: 0.05	Total lipid: 0.01	Histidine: 0.0	Vitamin B12: 0.0	Vitamin D: 0.0	Linoleic acid: 0.0	alpha-Linolenic acid: 0.0	Tryptophan: 0.0	Threonine: 0.0	Isoleucine: 0.0	Leucine: 0.0	Lysine: 0.0	Methionine: 0.0	Phenylalanine: 0.0	Valine: 0.0
	11959	Arugula, raw†	0.26	Vitamin K: 0.88	Folate: 0.31	Calcium: 0.28	Iron: 0.16	Vitamin A: 0.13	Magnesium: 0.11	Vitamin C: 0.11	Zinc: 0.11	Manganese: 0.09	Potassium: 0.08	Choline: 0.08	Pantothenic acid: 0.08	Phosphorus: 0.08	Riboflavin: 0.07	Protein: 0.06	Copper: 0.05	Thiamin: 0.04	Vitamin B6: 0.04	Carbohydrate: 0.03	Fiber: 0.03	Vitamin E: 0.03	Total lipid: 0.02	Niacin: 0.02	Selenium: 0.01	Histidine: 0.0	Vitamin B12: 0.0	Vitamin D: 0.0	Linoleic acid: 0.0	alpha-Linolenic acid: 0.0	Tryptophan: 0.0	Threonine: 0.0	Isoleucine: 0.0	Leucine: 0.0	Lysine: 0.0	Methionine: 0.0	Phenylalanine: 0.0	Valine: 0.0
	11960	Carrots, baby, raw†	0.26	Vitamin A: 0.78	Vitamin K: 0.11	Fiber: 0.07	Pantothenic acid: 0.07	Iron: 0.06	Folate: 0.05	Calcium: 0.05	Carbohydrate: 0.04	Copper: 0.04	Potassium: 0.04	Niacin: 0.03	Manganese: 0.03	Vitamin B6: 0.02	Choline: 0.02	Thiamin: 0.02	Selenium: 0.02	Threonine: 0.02	Phosphorus: 0.02	Isoleucine: 0.02	Tryptophan: 0.02	Magnesium: 0.02	Zinc: 0.01	Valine: 0.01	Riboflavin: 0.01	Lysine: 0.01	Protein: 0.01	Phenylalanine: 0.01	Histidine: 0.01	Leucine: 0.01	Vitamin C: 0.01	Methionine: 0.01	Total lipid: 0.0	Vitamin B12: 0.0	Vitamin E: 0.0	Vitamin D: 0.0	Linoleic acid: 0.0	alpha-Linolenic acid: 0.0
	2027	Spices, oregano, dried	0.23	Vitamin K: 0.67	Iron: 0.21	Calcium: 0.19	Manganese: 0.07	Vitamin E: 0.07	Folate: 0.05	alpha-Linolenic acid: 0.05	Fiber: 0.04	Magnesium: 0.04	Zinc: 0.04	Carbohydrate: 0.03	Vitamin B6: 0.03	Riboflavin: 0.03	Copper: 0.02	Niacin: 0.02	Tryptophan: 0.02	Valine: 0.02	Lysine: 0.02	Leucine: 0.02	Isoleucine: 0.02	Potassium: 0.02	Phenylalanine: 0.01	Threonine: 0.01	Methionine: 0.01	Phosphorus: 0.01	Protein: 0.01	Selenium: 0.01	Histidine: 0.01	Thiamin: 0.01	Choline: 0.01	Pantothenic acid: 0.01	Total lipid: 0.01	Vitamin A: 0.01	Vitamin C: 0.0	Vitamin B12: 0.0	Vitamin D: 0.0	Linoleic acid: 0.0
	2038	Spices, sage, ground	0.23	Vitamin K: 0.75	Calcium: 0.17	Iron: 0.16	Vitamin B6: 0.07	Zinc: 0.07	Folate: 0.07	Magnesium: 0.06	Manganese: 0.05	Thiamin: 0.05	Fiber: 0.05	Copper: 0.03	Vitamin E: 0.03	Carbohydrate: 0.03	Total lipid: 0.03	Vitamin A: 0.02	Riboflavin: 0.02	Niacin: 0.02	Protein: 0.02	Potassium: 0.02	Vitamin C: 0.02	Choline: 0.01	Selenium: 0.01	Phosphorus: 0.01	Histidine: 0.0	Pantothenic acid: 0.0	Vitamin B12: 0.0	Vitamin D: 0.0	Linoleic acid: 0.0	alpha-Linolenic acid: 0.0	Tryptophan: 0.0	Threonine: 0.0	Isoleucine: 0.0	Leucine: 0.0	Lysine: 0.0	Methionine: 0.0	Phenylalanine: 0.0	Valine: 0.0
	2042	Spices, thyme, dried	0.23	Vitamin K: 0.66	Iron: 0.21	Calcium: 0.07	Manganese: 0.04	Zinc: 0.03	Folate: 0.02	Fiber: 0.01	Copper: 0.01	Magnesium: 0.01	Thiamin: 0.01	Carbohydrate: 0.01	Vitamin E: 0.01	Niacin: 0.01	Tryptophan: 0.01	Vitamin C: 0.01	Riboflavin: 0.01	Isoleucine: 0.01	Phosphorus: 0.01	Valine: 0.01	Vitamin B6: 0.0	Protein: 0.0	Total lipid: 0.0	Vitamin A: 0.0	Choline: 0.0	Selenium: 0.0	Threonine: 0.0	Leucine: 0.0	Potassium: 0.0	Lysine: 0.0	Histidine: 0.0	Pantothenic acid: 0.0	Vitamin B12: 0.0	Vitamin D: 0.0	Linoleic acid: 0.0	alpha-Linolenic acid: 0.0	Methionine: 0.0	Phenylalanine: 0.0
	2044	Basil, fresh†	0.23	Vitamin K: 0.74	Calcium: 0.05	Iron: 0.04	Manganese: 0.04	Vitamin A: 0.04	Folate: 0.03	Copper: 0.03	Zinc: 0.02	Magnesium: 0.02	Vitamin C: 0.02	Threonine: 0.01	Protein: 0.01	Phosphorus: 0.01	Leucine: 0.01	Vitamin B6: 0.01	Niacin: 0.01	Tryptophan: 0.01	Valine: 0.01	Phenylalanine: 0.01	Lysine: 0.01	Isoleucine: 0.01	Methionine: 0.01	Potassium: 0.01	Riboflavin: 0.01	Histidine: 0.01	Choline: 0.01	Vitamin E: 0.01	Pantothenic acid: 0.01	Thiamin: 0.0	Fiber: 0.0	Carbohydrate: 0.0	Total lipid: 0.0	Selenium: 0.0	Vitamin B12: 0.0	Vitamin D: 0.0	Linoleic acid: 0.0	alpha-Linolenic acid: 0.0
	11003	Amaranth leaves, raw†	0.23	Vitamin K: 0.78	Calcium: 0.04	Folate: 0.03	Vitamin C: 0.03	Iron: 0.02	Manganese: 0.02	Zinc: 0.02	Vitamin A: 0.01	Magnesium: 0.01	Potassium: 0.01	Riboflavin: 0.01	Copper: 0.01	Vitamin B6: 0.01	Valine: 0.01	Lysine: 0.01	Isoleucine: 0.01	Threonine: 0.01	Leucine: 0.01	Phenylalanine: 0.01	Phosphorus: 0.01	Methionine: 0.01	Protein: 0.01	Histidine: 0.0	Tryptophan: 0.0	Niacin: 0.0	Selenium: 0.0	Carbohydrate: 0.0	Thiamin: 0.0	Pantothenic acid: 0.0	Total lipid: 0.0	Vitamin B12: 0.0	Fiber: 0.0	Choline: 0.0	Vitamin E: 0.0	Vitamin D: 0.0	Linoleic acid: 0.0	alpha-Linolenic acid: 0.0
	11109	Cabbage, raw†	0.23	Vitamin K: 0.88	Vitamin C: 0.41	Folate: 0.32	Calcium: 0.19	Vitamin B6: 0.15	Thiamin: 0.15	Iron: 0.14	Choline: 0.13	Carbohydrate: 0.12	Fiber: 0.12	Manganese: 0.11	Pantothenic acid: 0.1	Zinc: 0.1	Potassium: 0.1	Phosphorus: 0.09	Riboflavin: 0.09	Protein: 0.08	Magnesium: 0.08	Lysine: 0.07	Threonine: 0.07	Histidine: 0.06	Valine: 0.06	Methionine: 0.06	Niacin: 0.06	Tryptophan: 0.05	Isoleucine: 0.05	Phenylalanine: 0.05	Leucine: 0.04	Copper: 0.03	Selenium: 0.03	Vitamin E: 0.02	Vitamin A: 0.02	Total lipid: 0.01	Vitamin B12: 0.0	Vitamin D: 0.0	Linoleic acid: 0.0	alpha-Linolenic acid: 0.0
	11114	Cabbage, savoy, raw†	0.23	Vitamin K: 0.9	Folate: 0.41	Vitamin C: 0.33	Vitamin B6: 0.16	Calcium: 0.14	Magnesium: 0.12	Thiamin: 0.12	Isoleucine: 0.11	Vitamin A: 0.11	Zinc: 0.11	Choline: 0.11	Phosphorus: 0.1	Lysine: 0.1	Fiber: 0.1	Potassium: 0.09	Threonine: 0.09	Iron: 0.09	Carbohydrate: 0.09	Manganese: 0.09	Valine: 0.09	Protein: 0.09	Histidine: 0.08	Copper: 0.07	Leucine: 0.07	Methionine: 0.07	Tryptophan: 0.07	Selenium: 0.07	Phenylalanine: 0.07	Pantothenic acid: 0.06	Niacin: 0.06	Riboflavin: 0.05	Vitamin E: 0.02	Total lipid: 0.01	Vitamin B12: 0.0	Vitamin D: 0.0	Linoleic acid: 0.0	alpha-Linolenic acid: 0.0
	11240	Mushrooms, morel, raw†	0.23	Vitamin D: 1.0	Iron: 0.57	Zinc: 0.23	Copper: 0.19	Phosphorus: 0.15	Riboflavin: 0.13	Manganese: 0.13	Vitamin B6: 0.09	Niacin: 0.09	Potassium: 0.08	Pantothenic acid: 0.08	Fiber: 0.08	Selenium: 0.07	Protein: 0.06	Calcium: 0.05	Thiamin: 0.05	Carbohydrate: 0.03	Magnesium: 0.03	Linoleic acid: 0.03	Total lipid: 0.01	Histidine: 0.0	Vitamin C: 0.0	Vitamin B12: 0.0	Choline: 0.0	Vitamin K: 0.0	Folate: 0.0	Vitamin A: 0.0	Vitamin E: 0.0	alpha-Linolenic acid: 0.0	Tryptophan: 0.0	Threonine: 0.0	Isoleucine: 0.0	Leucine: 0.0	Lysine: 0.0	Methionine: 0.0	Phenylalanine: 0.0	Valine: 0.0
	11246	Leeks, (bulb and lower leaf-portion), raw†	0.23	Vitamin K: 0.87	Folate: 0.41	Iron: 0.38	Vitamin A: 0.35	Vitamin B6: 0.28	Calcium: 0.26	Manganese: 0.26	Carbohydrate: 0.23	Vitamin C: 0.21	Copper: 0.18	Magnesium: 0.16	Thiamin: 0.15	Vitamin E: 0.12	Potassium: 0.11	Phosphorus: 0.11	Choline: 0.1	Pantothenic acid: 0.1	Threonine: 0.1	Fiber: 0.09	Lysine: 0.09	Selenium: 0.08	Protein: 0.08	Leucine: 0.08	Methionine: 0.08	Isoleucine: 0.07	Niacin: 0.07	Phenylalanine: 0.07	Valine: 0.07	Riboflavin: 0.06	Zinc: 0.06	Histidine: 0.06	Tryptophan: 0.05	Total lipid: 0.02	Vitamin B12: 0.0	Vitamin D: 0.0	Linoleic acid: 0.0	alpha-Linolenic acid: 0.0
	2023	Spices, marjoram, dried	0.2	Vitamin K: 0.72	Iron: 0.42	Calcium: 0.25	Manganese: 0.1	Folate: 0.08	Zinc: 0.06	Magnesium: 0.06	Copper: 0.05	Fiber: 0.05	Vitamin B6: 0.04	Carbohydrate: 0.03	Vitamin A: 0.03	Phosphorus: 0.03	Vitamin C: 0.03	Potassium: 0.02	Protein: 0.02	Riboflavin: 0.02	Thiamin: 0.02	Choline: 0.02	Total lipid: 0.01	Niacin: 0.01	Selenium: 0.01	Vitamin E: 0.01	Histidine: 0.0	Pantothenic acid: 0.0	Vitamin B12: 0.0	Vitamin D: 0.0	Linoleic acid: 0.0	alpha-Linolenic acid: 0.0	Tryptophan: 0.0	Threonine: 0.0	Isoleucine: 0.0	Leucine: 0.0	Lysine: 0.0	Methionine: 0.0	Phenylalanine: 0.0	Valine: 0.0
	9307	Rhubarb, raw†	0.2	Vitamin K: 0.67	Calcium: 0.18	Potassium: 0.07	Vitamin C: 0.06	Manganese: 0.06	Selenium: 0.05	Carbohydrate: 0.04	Fiber: 0.03	Choline: 0.03	Magnesium: 0.03	Folate: 0.03	Iron: 0.03	Riboflavin: 0.03	Zinc: 0.03	Protein: 0.02	Phosphorus: 0.02	Thiamin: 0.02	Vitamin E: 0.02	Pantothenic acid: 0.02	Niacin: 0.02	Copper: 0.01	Vitamin B6: 0.01	Vitamin A: 0.01	Total lipid: 0.01	Histidine: 0.0	Vitamin B12: 0.0	Vitamin D: 0.0	Linoleic acid: 0.0	alpha-Linolenic acid: 0.0	Tryptophan: 0.0	Threonine: 0.0	Isoleucine: 0.0	Leucine: 0.0	Lysine: 0.0	Methionine: 0.0	Phenylalanine: 0.0	Valine: 0.0
	9309	Rhubarb, frozen, uncooked†	0.2	Vitamin K: 0.69	Calcium: 0.38	Magnesium: 0.06	Carbohydrate: 0.06	Selenium: 0.05	Iron: 0.05	Vitamin C: 0.05	Folate: 0.05	Fiber: 0.04	Choline: 0.04	Thiamin: 0.04	Manganese: 0.04	Riboflavin: 0.03	Zinc: 0.03	Potassium: 0.03	Phosphorus: 0.02	Vitamin E: 0.02	Copper: 0.02	Protein: 0.02	Vitamin B6: 0.02	Pantothenic acid: 0.02	Niacin: 0.01	Vitamin A: 0.01	Total lipid: 0.0	Histidine: 0.0	Vitamin B12: 0.0	Vitamin D: 0.0	Linoleic acid: 0.0	alpha-Linolenic acid: 0.0	Tryptophan: 0.0	Threonine: 0.0	Isoleucine: 0.0	Leucine: 0.0	Lysine: 0.0	Methionine: 0.0	Phenylalanine: 0.0	Valine: 0.0
	11119	Cabbage, chinese (pe-tsai), raw†	0.2	Vitamin K: 0.72	Folate: 0.26	Vitamin C: 0.18	Calcium: 0.16	Vitamin B6: 0.11	Zinc: 0.06	Potassium: 0.05	Manganese: 0.05	Lysine: 0.05	Isoleucine: 0.05	Riboflavin: 0.04	Phosphorus: 0.04	Iron: 0.04	Choline: 0.04	Thiamin: 0.04	Magnesium: 0.03	Valine: 0.03	Threonine: 0.03	Niacin: 0.03	Protein: 0.03	Leucine: 0.03	Carbohydrate: 0.03	Selenium: 0.03	Histidine: 0.03	Copper: 0.03	Tryptophan: 0.02	Fiber: 0.02	Phenylalanine: 0.02	Vitamin A: 0.02	Pantothenic acid: 0.02	Methionine: 0.01	Vitamin E: 0.01	Total lipid: 0.01	Vitamin B12: 0.0	Vitamin D: 0.0	Linoleic acid: 0.0	alpha-Linolenic acid: 0.0
	11124	Carrots, raw†	0.2	Vitamin A: 0.75	Vitamin K: 0.14	Threonine: 0.08	Fiber: 0.06	Pantothenic acid: 0.04	Carbohydrate: 0.04	Calcium: 0.04	Niacin: 0.04	Potassium: 0.04	Thiamin: 0.04	Folate: 0.03	Isoleucine: 0.03	Vitamin E: 0.03	Lysine: 0.03	Histidine: 0.03	Choline: 0.02	Leucine: 0.02	Vitamin B6: 0.02	Methionine: 0.02	Valine: 0.02	Manganese: 0.02	Phenylalanine: 0.02	Riboflavin: 0.02	Vitamin C: 0.02	Tryptophan: 0.02	Phosphorus: 0.02	Magnesium: 0.02	Zinc: 0.02	Copper: 0.02	Iron: 0.02	Protein: 0.01	Total lipid: 0.01	Selenium: 0.0	Vitamin B12: 0.0	Vitamin D: 0.0	Linoleic acid: 0.0	alpha-Linolenic acid: 0.0
	11143	Celery, raw†	0.2	Vitamin K: 0.75	Folate: 0.2	Calcium: 0.13	Potassium: 0.09	Riboflavin: 0.07	Pantothenic acid: 0.07	Vitamin B6: 0.06	Phosphorus: 0.05	Choline: 0.05	Zinc: 0.05	Manganese: 0.04	Fiber: 0.04	Magnesium: 0.04	Vitamin A: 0.04	Iron: 0.04	Carbohydrate: 0.04	Copper: 0.04	Vitamin C: 0.04	Niacin: 0.04	Thiamin: 0.03	Tryptophan: 0.03	Lysine: 0.03	Selenium: 0.03	Protein: 0.03	Vitamin E: 0.03	Valine: 0.02	Threonine: 0.02	Histidine: 0.02	Isoleucine: 0.02	Leucine: 0.02	Phenylalanine: 0.02	Methionine: 0.01	Total lipid: 0.01	Vitamin B12: 0.0	Vitamin D: 0.0	Linoleic acid: 0.0	alpha-Linolenic acid: 0.0
	11251	Lettuce, cos or romaine, raw†	0.2	Vitamin K: 0.79	Vitamin A: 0.66	Folate: 0.37	Thiamin: 0.08	Iron: 0.08	Vitamin B6: 0.06	Calcium: 0.06	Potassium: 0.06	Riboflavin: 0.06	Pantothenic acid: 0.05	Fiber: 0.04	Manganese: 0.04	Choline: 0.04	Zinc: 0.04	Copper: 0.04	Magnesium: 0.03	Phosphorus: 0.03	Vitamin C: 0.03	Phenylalanine: 0.03	Methionine: 0.03	Carbohydrate: 0.02	Lysine: 0.02	Protein: 0.02	Threonine: 0.02	Valine: 0.02	Leucine: 0.02	Niacin: 0.02	Isoleucine: 0.02	Tryptophan: 0.02	Histidine: 0.01	Selenium: 0.01	Total lipid: 0.01	Vitamin E: 0.01	Vitamin B12: 0.0	Vitamin D: 0.0	Linoleic acid: 0.0	alpha-Linolenic acid: 0.0
	11252	Lettuce, iceberg (includes crisphead types), raw†	0.2	Vitamin K: 0.78	Folate: 0.22	Iron: 0.1	Calcium: 0.08	Thiamin: 0.08	Manganese: 0.07	Zinc: 0.07	Choline: 0.07	Potassium: 0.07	Vitamin A: 0.06	Phosphorus: 0.06	Carbohydrate: 0.05	Vitamin C: 0.05	Vitamin B6: 0.05	Fiber: 0.04	Protein: 0.04	Riboflavin: 0.04	Threonine: 0.04	Magnesium: 0.04	Pantothenic acid: 0.04	Tryptophan: 0.04	Copper: 0.03	Lysine: 0.03	Valine: 0.03	Phenylalanine: 0.03	Niacin: 0.03	Isoleucine: 0.02	Vitamin E: 0.02	Histidine: 0.02	Leucine: 0.02	Methionine: 0.02	Selenium: 0.01	Total lipid: 0.01	Vitamin B12: 0.0	Vitamin D: 0.0	Linoleic acid: 0.0	alpha-Linolenic acid: 0.0
	11291	Onions, spring or scallions (includes tops and bulb), raw†	0.2	Vitamin K: 0.83	Folate: 0.2	Iron: 0.16	Calcium: 0.15	Vitamin C: 0.13	Zinc: 0.09	Riboflavin: 0.07	Potassium: 0.06	Vitamin A: 0.06	Carbohydrate: 0.06	Copper: 0.06	Lysine: 0.06	Threonine: 0.06	Thiamin: 0.06	Phosphorus: 0.06	Magnesium: 0.05	Isoleucine: 0.05	Fiber: 0.05	Valine: 0.05	Manganese: 0.05	Protein: 0.05	Leucine: 0.04	Niacin: 0.04	Tryptophan: 0.04	Methionine: 0.04	Histidine: 0.04	Phenylalanine: 0.04	Vitamin E: 0.04	Vitamin B6: 0.03	Choline: 0.03	Selenium: 0.03	Pantothenic acid: 0.02	Total lipid: 0.01	Vitamin B12: 0.0	Vitamin D: 0.0	Linoleic acid: 0.0	alpha-Linolenic acid: 0.0
	11060	Beans, snap, green, frozen, all styles, unprepared†	0.16	Vitamin K: 0.72	Iron: 0.11	Manganese: 0.1	Calcium: 0.1	Vitamin C: 0.09	Thiamin: 0.09	Riboflavin: 0.08	Folate: 0.07	Zinc: 0.07	Threonine: 0.06	Carbohydrate: 0.06	Magnesium: 0.06	Lysine: 0.06	Valine: 0.05	Phosphorus: 0.05	Fiber: 0.05	Leucine: 0.05	Protein: 0.05	Isoleucine: 0.05	Potassium: 0.04	Methionine: 0.04	Histidine: 0.04	Niacin: 0.04	Phenylalanine: 0.04	Tryptophan: 0.04	Copper: 0.04	Vitamin A: 0.03	Vitamin E: 0.03	Selenium: 0.03	Vitamin B6: 0.02	Pantothenic acid: 0.02	Total lipid: 0.01	Vitamin B12: 0.0	Choline: 0.0	Vitamin D: 0.0	Linoleic acid: 0.0	alpha-Linolenic acid: 0.0
	11422	Pumpkin, raw†	0.16	Vitamin A: 0.66	Pantothenic acid: 0.05	Iron: 0.05	Copper: 0.04	Potassium: 0.04	Vitamin E: 0.04	Riboflavin: 0.03	Carbohydrate: 0.03	Thiamin: 0.03	Folate: 0.03	Calcium: 0.03	Vitamin C: 0.03	Niacin: 0.02	Zinc: 0.02	Phosphorus: 0.02	Choline: 0.02	Manganese: 0.02	Tryptophan: 0.02	Magnesium: 0.02	Lysine: 0.02	Threonine: 0.01	Protein: 0.01	Vitamin K: 0.01	Isoleucine: 0.01	Methionine: 0.01	Valine: 0.01	Vitamin B6: 0.01	Fiber: 0.01	Phenylalanine: 0.01	Leucine: 0.01	Histidine: 0.01	Selenium: 0.01	Total lipid: 0.0	Vitamin B12: 0.0	Vitamin D: 0.0	Linoleic acid: 0.0	alpha-Linolenic acid: 0.0
	11529	Tomatoes, red, ripe, raw, year round average†	0.16	Vitamin A: 0.83	Vitamin K: 0.71	Vitamin C: 0.53	Vitamin B6: 0.44	Potassium: 0.39	Folate: 0.38	Copper: 0.32	Thiamin: 0.31	Pantothenic acid: 0.3	Manganese: 0.22	Carbohydrate: 0.21	Niacin: 0.21	Zinc: 0.21	Fiber: 0.21	Vitamin E: 0.2	Magnesium: 0.2	Choline: 0.19	Phosphorus: 0.19	Iron: 0.17	Calcium: 0.15	Riboflavin: 0.14	Protein: 0.12	Threonine: 0.1	Phenylalanine: 0.08	Methionine: 0.08	Tryptophan: 0.07	Lysine: 0.07	Histidine: 0.07	Isoleucine: 0.05	Leucine: 0.05	Valine: 0.05	Total lipid: 0.05	Vitamin B12: 0.0	Selenium: 0.0	Vitamin D: 0.0	Linoleic acid: 0.0	alpha-Linolenic acid: 0.0
	11634	Peppers, sweet, green, freeze-dried	0.16	Vitamin C: 0.79	Vitamin K: 0.67	Iron: 0.28	Riboflavin: 0.25	Thiamin: 0.24	Vitamin B6: 0.23	Copper: 0.22	Folate: 0.22	Potassium: 0.16	Zinc: 0.15	Niacin: 0.14	Carbohydrate: 0.14	Manganese: 0.13	Threonine: 0.13	Lysine: 0.13	Phosphorus: 0.12	Magnesium: 0.12	Choline: 0.12	Protein: 0.11	Valine: 0.11	Histidine: 0.11	Tryptophan: 0.11	Methionine: 0.11	Isoleucine: 0.1	Leucine: 0.1	Fiber: 0.1	Phenylalanine: 0.09	Vitamin A: 0.08	Calcium: 0.08	Vitamin E: 0.08	Selenium: 0.03	Total lipid: 0.03	Pantothenic acid: 0.02	Vitamin B12: 0.0	Vitamin D: 0.0	Linoleic acid: 0.0	alpha-Linolenic acid: 0.0
	11962	Peppers, hot chile, sun-dried	0.16	Vitamin A: 0.72	Vitamin K: 0.31	Fiber: 0.2	Riboflavin: 0.14	Niacin: 0.14	Iron: 0.13	Carbohydrate: 0.12	Choline: 0.1	Tryptophan: 0.09	Potassium: 0.09	Threonine: 0.08	Vitamin B6: 0.07	Valine: 0.07	Protein: 0.07	Isoleucine: 0.06	Histidine: 0.06	Lysine: 0.06	Methionine: 0.06	Leucine: 0.06	Vitamin E: 0.06	Pantothenic acid: 0.06	Phenylalanine: 0.05	Total lipid: 0.05	Manganese: 0.05	Magnesium: 0.05	Phosphorus: 0.04	Vitamin C: 0.04	Folate: 0.04	Zinc: 0.03	Copper: 0.03	Selenium: 0.03	Thiamin: 0.02	Calcium: 0.02	Vitamin B12: 0.0	Vitamin D: 0.0	Linoleic acid: 0.0	alpha-Linolenic acid: 0.0
	11104	Burdock root, raw†	0.1	Vitamin B6: 0.74	Potassium: 0.59	Carbohydrate: 0.58	Magnesium: 0.44	Calcium: 0.41	Fiber: 0.4	Pantothenic acid: 0.39	Folate: 0.34	Iron: 0.33	Manganese: 0.32	Phosphorus: 0.27	Choline: 0.26	Copper: 0.26	Zinc: 0.24	Vitamin C: 0.19	Protein: 0.18	Histidine: 0.17	Lysine: 0.15	Selenium: 0.14	Vitamin E: 0.14	Riboflavin: 0.13	Isoleucine: 0.11	Phenylalanine: 0.1	Niacin: 0.1	Valine: 0.1	Threonine: 0.09	Tryptophan: 0.09	Methionine: 0.08	Vitamin K: 0.08	Leucine: 0.07	Thiamin: 0.04	Total lipid: 0.03	Vitamin B12: 0.0	Vitamin A: 0.0	Vitamin D: 0.0	Linoleic acid: 0.0	alpha-Linolenic acid: 0.0
	11235	Kale, frozen, unprepared†	0.1	Vitamin A: 0.98	Calcium: 0.58	Manganese: 0.38	Iron: 0.35	Isoleucine: 0.33	Vitamin C: 0.31	Potassium: 0.29	Lysine: 0.29	Threonine: 0.27	Valine: 0.27	Phenylalanine: 0.26	Leucine: 0.24	Protein: 0.22	Histidine: 0.21	Tryptophan: 0.21	Riboflavin: 0.2	Niacin: 0.19	Thiamin: 0.19	Fiber: 0.19	Methionine: 0.18	Magnesium: 0.17	Folate: 0.16	Vitamin B6: 0.14	Carbohydrate: 0.14	Phosphorus: 0.12	Selenium: 0.12	Copper: 0.12	Zinc: 0.11	Total lipid: 0.04	Pantothenic acid: 0.04	Vitamin B12: 0.0	Choline: 0.0	Vitamin K: 0.0	Vitamin E: 0.0	Vitamin D: 0.0	Linoleic acid: 0.0	alpha-Linolenic acid: 0.0
	11282	Onions, raw†	0.1	Vitamin B6: 0.7	Carbohydrate: 0.55	Potassium: 0.53	Vitamin C: 0.48	Folate: 0.41	Calcium: 0.4	Fiber: 0.37	Manganese: 0.31	Pantothenic acid: 0.29	Tryptophan: 0.27	Phosphorus: 0.26	Magnesium: 0.26	Thiamin: 0.25	Choline: 0.23	Copper: 0.23	Zinc: 0.21	Protein: 0.21	Riboflavin: 0.19	Iron: 0.18	Selenium: 0.17	Lysine: 0.15	Niacin: 0.14	Histidine: 0.13	Phenylalanine: 0.12	Threonine: 0.12	Valine: 0.1	Isoleucine: 0.09	Leucine: 0.09	Vitamin K: 0.03	Total lipid: 0.03	Methionine: 0.03	Vitamin E: 0.01	Vitamin B12: 0.0	Vitamin A: 0.0	Vitamin D: 0.0	Linoleic acid: 0.0	alpha-Linolenic acid: 0.0
	11293	Onions, welsh, raw†	0.1	Vitamin K: 0.6	Vitamin C: 0.02	Iron: 0.02	Zinc: 0.02	Riboflavin: 0.01	Phosphorus: 0.01	Folate: 0.01	Lysine: 0.01	Magnesium: 0.01	Threonine: 0.01	Isoleucine: 0.01	Carbohydrate: 0.01	Copper: 0.01	Valine: 0.01	Protein: 0.01	Potassium: 0.01	Thiamin: 0.01	Leucine: 0.01	Fiber: 0.01	Methionine: 0.01	Calcium: 0.01	Tryptophan: 0.01	Histidine: 0.01	Manganese: 0.01	Vitamin E: 0.0	Niacin: 0.0	Phenylalanine: 0.0	Vitamin B6: 0.0	Pantothenic acid: 0.0	Choline: 0.0	Selenium: 0.0	Total lipid: 0.0	Vitamin B12: 0.0	Vitamin A: 0.0	Vitamin D: 0.0	Linoleic acid: 0.0	alpha-Linolenic acid: 0.0
	11435	Rutabagas, raw†	0.1	Vitamin C: 0.52	Potassium: 0.42	Choline: 0.4	Folate: 0.38	Fiber: 0.38	Thiamin: 0.34	Calcium: 0.34	Carbohydrate: 0.31	Phosphorus: 0.29	Zinc: 0.28	Pantothenic acid: 0.26	Magnesium: 0.26	Histidine: 0.26	Manganese: 0.26	Niacin: 0.25	Isoleucine: 0.25	Threonine: 0.24	Vitamin B6: 0.24	Iron: 0.21	Valine: 0.2	Protein: 0.19	Lysine: 0.18	Selenium: 0.17	Tryptophan: 0.16	Vitamin E: 0.15	Copper: 0.15	Riboflavin: 0.15	Phenylalanine: 0.15	Leucine: 0.13	Methionine: 0.11	Total lipid: 0.05	Vitamin K: 0.0	Vitamin B12: 0.0	Vitamin A: 0.0	Vitamin D: 0.0	Linoleic acid: 0.0	alpha-Linolenic acid: 0.0
	11576	Turnip greens and turnips, frozen, unprepared†	0.1	Vitamin A: 0.96	Calcium: 0.33	Iron: 0.29	Folate: 0.17	Methionine: 0.14	Isoleucine: 0.14	Lysine: 0.13	Threonine: 0.13	Valine: 0.13	Vitamin C: 0.13	Leucine: 0.12	Phenylalanine: 0.12	Manganese: 0.11	Tryptophan: 0.11	Fiber: 0.1	Histidine: 0.1	Protein: 0.1	Magnesium: 0.08	Riboflavin: 0.07	Niacin: 0.07	Thiamin: 0.07	Copper: 0.05	Vitamin B6: 0.05	Phosphorus: 0.05	Zinc: 0.05	Selenium: 0.04	Carbohydrate: 0.04	Potassium: 0.04	Pantothenic acid: 0.04	Total lipid: 0.01	Vitamin B12: 0.0	Choline: 0.0	Vitamin K: 0.0	Vitamin E: 0.0	Vitamin D: 0.0	Linoleic acid: 0.0	alpha-Linolenic acid: 0.0
	11615	Chives, freeze-dried	0.1	Vitamin A: 0.91	Iron: 0.21	Calcium: 0.16	Magnesium: 0.15	Vitamin C: 0.14	Thiamin: 0.08	Potassium: 0.08	Vitamin B6: 0.08	Zinc: 0.07	Riboflavin: 0.07	Fiber: 0.07	Isoleucine: 0.06	Lysine: 0.06	Threonine: 0.06	Phosphorus: 0.05	Valine: 0.05	Protein: 0.05	Leucine: 0.05	Carbohydrate: 0.05	Copper: 0.04	Tryptophan: 0.04	Manganese: 0.04	Niacin: 0.04	Methionine: 0.04	Histidine: 0.04	Phenylalanine: 0.04	Pantothenic acid: 0.03	Selenium: 0.03	Folate: 0.03	Total lipid: 0.01	Vitamin B12: 0.0	Choline: 0.0	Vitamin K: 0.0	Vitamin E: 0.0	Vitamin D: 0.0	Linoleic acid: 0.0	alpha-Linolenic acid: 0.0
	11670	Peppers, hot chili, green, raw†	0.1	Vitamin C: 0.83	Vitamin K: 0.71	Iron: 0.3	Vitamin B6: 0.28	Copper: 0.25	Folate: 0.22	Thiamin: 0.19	Riboflavin: 0.18	Carbohydrate: 0.18	Potassium: 0.17	Zinc: 0.17	Niacin: 0.16	Vitamin A: 0.16	Phosphorus: 0.16	Manganese: 0.16	Magnesium: 0.15	Choline: 0.14	Threonine: 0.13	Lysine: 0.13	Tryptophan: 0.12	Protein: 0.12	Histidine: 0.12	Valine: 0.12	Methionine: 0.11	Vitamin E: 0.11	Isoleucine: 0.1	Leucine: 0.1	Calcium: 0.1	Phenylalanine: 0.09	Fiber: 0.07	Selenium: 0.05	Pantothenic acid: 0.03	Total lipid: 0.02	Vitamin B12: 0.0	Vitamin D: 0.0	Linoleic acid: 0.0	alpha-Linolenic acid: 0.0
	11819	Peppers, hot chili, red, raw†	0.1	Vitamin C: 0.7	Vitamin K: 0.65	Vitamin B6: 0.35	Iron: 0.23	Folate: 0.18	Copper: 0.17	Niacin: 0.16	Riboflavin: 0.15	Potassium: 0.14	Carbohydrate: 0.14	Thiamin: 0.13	Phosphorus: 0.13	Zinc: 0.12	Magnesium: 0.11	Threonine: 0.11	Lysine: 0.11	Choline: 0.11	Vitamin A: 0.11	Manganese: 0.1	Tryptophan: 0.1	Histidine: 0.1	Valine: 0.1	Methionine: 0.1	Protein: 0.09	Vitamin E: 0.09	Isoleucine: 0.09	Leucine: 0.08	Pantothenic acid: 0.07	Phenylalanine: 0.07	Calcium: 0.07	Fiber: 0.05	Selenium: 0.04	Total lipid: 0.03	Vitamin B12: 0.0	Vitamin D: 0.0	Linoleic acid: 0.0	alpha-Linolenic acid: 0.0

## Sheet: c
(c) Nutritional fitness (NF) and ϕij in case II. Foods with NF > 0.7 are highlighted in blue (NF is rounded to 2 decimal places for visual clarity). †Low-calorie foods (calorie density ≤ 200 kcal/100g). Foods with zero NF are not presented here. ϕij was calculated for each nutrient that has the lower bound of its recommended daily intake (Supplementary Table S1; ϕij is rounded to 2 decimal places…
Food category	Food ID	Food name	Nutritional fitness	ϕij
Protein-rich	35184	Smelt, dried (Alaska Native)	0.9	Vitamin B12: 0.98	Selenium: 0.36	Calcium: 0.16	Methionine: 0.14	Lysine: 0.13	Threonine: 0.11	Valine: 0.09	Leucine: 0.09	Isoleucine: 0.09	Phosphorus: 0.08	Protein: 0.08	Phenylalanine: 0.07	Histidine: 0.07	Tryptophan: 0.07	Zinc: 0.06	Niacin: 0.04	Pantothenic acid: 0.03	Total lipid: 0.03	Iron: 0.03	Vitamin E: 0.02	Vitamin A: 0.02	Potassium: 0.01	Magnesium: 0.01	Manganese: 0.01	Riboflavin: 0.01	Vitamin B6: 0.0	Copper: 0.0	Thiamin: 0.0	Vitamin C: 0.0	Fiber: 0.0	Choline: 0.0	Vitamin K: 0.0	Folate: 0.0	Vitamin D: 0.0	Carbohydrate: 0.0	Linoleic acid: 0.0	alpha-Linolenic acid: 0.0
	35165	Fish, whitefish, dried (Alaska Native)	0.87	Vitamin B12: 0.97	Selenium: 0.21	Methionine: 0.19	Lysine: 0.16	Threonine: 0.12	Leucine: 0.1	Isoleucine: 0.1	Valine: 0.09	Protein: 0.09	Histidine: 0.09	Phenylalanine: 0.08	Calcium: 0.08	Tryptophan: 0.08	Phosphorus: 0.06	Choline: 0.06	Niacin: 0.06	Zinc: 0.04	Pantothenic acid: 0.03	Total lipid: 0.02	Iron: 0.02	Riboflavin: 0.02	Potassium: 0.01	Magnesium: 0.01	Vitamin B6: 0.01	Copper: 0.01	Vitamin A: 0.0	Manganese: 0.0	Thiamin: 0.0	Vitamin E: 0.0	Folate: 0.0	Vitamin K: 0.0	Vitamin C: 0.0	Fiber: 0.0	Vitamin D: 0.0	Carbohydrate: 0.0	Linoleic acid: 0.0	alpha-Linolenic acid: 0.0
	35171	Fish, salmon, chum, dried (Alaska Native)	0.74	Vitamin B12: 0.98	Selenium: 0.17	Protein: 0.08	Choline: 0.06	Niacin: 0.03	Pantothenic acid: 0.03	Phosphorus: 0.03	Total lipid: 0.02	Vitamin B6: 0.02	Riboflavin: 0.02	Thiamin: 0.02	Calcium: 0.01	Potassium: 0.01	Zinc: 0.01	Iron: 0.01	Copper: 0.01	Magnesium: 0.01	Vitamin E: 0.0	Folate: 0.0	Vitamin A: 0.0	Manganese: 0.0	Histidine: 0.0	Vitamin C: 0.0	Fiber: 0.0	Vitamin K: 0.0	Vitamin D: 0.0	Carbohydrate: 0.0	Linoleic acid: 0.0	alpha-Linolenic acid: 0.0	Tryptophan: 0.0	Threonine: 0.0	Isoleucine: 0.0	Leucine: 0.0	Lysine: 0.0	Methionine: 0.0	Phenylalanine: 0.0	Valine: 0.0
	15166	Mollusks, octopus, common, raw†	0.72	Vitamin B12: 0.97	Selenium: 0.08	Lysine: 0.04	Methionine: 0.04	Threonine: 0.03	Isoleucine: 0.03	Leucine: 0.02	Iron: 0.02	Valine: 0.02	Protein: 0.02	Tryptophan: 0.02	Histidine: 0.02	Phenylalanine: 0.02	Choline: 0.02	Zinc: 0.01	Copper: 0.01	Niacin: 0.01	Phosphorus: 0.01	Vitamin B6: 0.01	Pantothenic acid: 0.01	Calcium: 0.01	Potassium: 0.01	Vitamin E: 0.0	Vitamin A: 0.0	Magnesium: 0.0	Folate: 0.0	Total lipid: 0.0	Riboflavin: 0.0	Thiamin: 0.0	Vitamin C: 0.0	Carbohydrate: 0.0	Manganese: 0.0	Vitamin K: 0.0	Fiber: 0.0	Vitamin D: 0.0	Linoleic acid: 0.0	alpha-Linolenic acid: 0.0
	15171	Mollusks, oyster, Pacific, raw†	0.6	Vitamin B12: 0.94	Zinc: 0.13	Selenium: 0.11	Copper: 0.05	Lysine: 0.03	Iron: 0.02	Methionine: 0.02	Threonine: 0.02	Isoleucine: 0.02	Leucine: 0.02	Valine: 0.01	Protein: 0.01	Histidine: 0.01	Tryptophan: 0.01	Phenylalanine: 0.01	Niacin: 0.01	Riboflavin: 0.01	Phosphorus: 0.01	Manganese: 0.01	Vitamin A: 0.01	Pantothenic acid: 0.01	Total lipid: 0.0	Thiamin: 0.0	Magnesium: 0.0	Potassium: 0.0	Vitamin C: 0.0	Carbohydrate: 0.0	Folate: 0.0	Vitamin B6: 0.0	Calcium: 0.0	Fiber: 0.0	Choline: 0.0	Vitamin K: 0.0	Vitamin E: 0.0	Vitamin D: 0.0	Linoleic acid: 0.0	alpha-Linolenic acid: 0.0
	15049	Fish, mackerel, king, raw†	0.49	Vitamin B12: 0.93	Methionine: 0.07	Lysine: 0.07	Selenium: 0.05	Threonine: 0.04	Histidine: 0.04	Leucine: 0.04	Isoleucine: 0.04	Valine: 0.04	Niacin: 0.03	Protein: 0.03	Phenylalanine: 0.03	Tryptophan: 0.03	Riboflavin: 0.02	Vitamin A: 0.02	Vitamin B6: 0.01	Phosphorus: 0.01	Pantothenic acid: 0.01	Iron: 0.01	Potassium: 0.01	Thiamin: 0.01	Zinc: 0.01	Magnesium: 0.0	Total lipid: 0.0	Calcium: 0.0	Folate: 0.0	Copper: 0.0	Vitamin C: 0.0	Manganese: 0.0	Fiber: 0.0	Choline: 0.0	Vitamin K: 0.0	Vitamin E: 0.0	Vitamin D: 0.0	Carbohydrate: 0.0	Linoleic acid: 0.0	alpha-Linolenic acid: 0.0
	16118	Soy flour, low-fat	0.4	Selenium: 0.44	Folate: 0.35	Choline: 0.34	Protein: 0.29	Copper: 0.26	Thiamin: 0.24	Manganese: 0.23	Iron: 0.19	Phosphorus: 0.19	Magnesium: 0.19	Zinc: 0.18	Potassium: 0.17	Calcium: 0.15	Fiber: 0.14	Vitamin B6: 0.13	Pantothenic acid: 0.11	Total lipid: 0.1	Carbohydrate: 0.08	Riboflavin: 0.06	Niacin: 0.04	Vitamin E: 0.02	Vitamin K: 0.0	Vitamin A: 0.0	Histidine: 0.0	Vitamin C: 0.0	Vitamin B12: 0.0	Vitamin D: 0.0	Linoleic acid: 0.0	alpha-Linolenic acid: 0.0	Tryptophan: 0.0	Threonine: 0.0	Isoleucine: 0.0	Leucine: 0.0	Lysine: 0.0	Methionine: 0.0	Phenylalanine: 0.0	Valine: 0.0
	11001	Alfalfa seeds, sprouted, raw†	0.36	Vitamin K: 0.54	Folate: 0.52	Zinc: 0.38	Lysine: 0.36	Leucine: 0.33	Threonine: 0.32	Isoleucine: 0.32	Choline: 0.32	Protein: 0.31	Riboflavin: 0.31	Thiamin: 0.31	Pantothenic acid: 0.31	Valine: 0.28	Copper: 0.26	Iron: 0.25	Calcium: 0.24	Phosphorus: 0.24	Magnesium: 0.21	Manganese: 0.19	Fiber: 0.19	Vitamin C: 0.1	Vitamin B6: 0.09	Niacin: 0.09	Total lipid: 0.09	Potassium: 0.08	Selenium: 0.07	Carbohydrate: 0.06	Vitamin A: 0.06	Vitamin E: 0.01	Histidine: 0.0	Vitamin B12: 0.0	Vitamin D: 0.0	Linoleic acid: 0.0	alpha-Linolenic acid: 0.0	Tryptophan: 0.0	Methionine: 0.0	Phenylalanine: 0.0
	11667	Seaweed, spirulina, dried	0.23	Copper: 0.38	Isoleucine: 0.3	Methionine: 0.3	Leucine: 0.28	Threonine: 0.28	Iron: 0.28	Valine: 0.27	Lysine: 0.27	Tryptophan: 0.24	Phenylalanine: 0.24	Thiamin: 0.22	Riboflavin: 0.22	Protein: 0.19	Histidine: 0.18	Niacin: 0.17	Pantothenic acid: 0.1	Magnesium: 0.07	Manganese: 0.07	Zinc: 0.05	Choline: 0.05	Potassium: 0.05	Vitamin E: 0.04	Folate: 0.04	Total lipid: 0.03	Selenium: 0.03	Calcium: 0.03	Carbohydrate: 0.02	Phosphorus: 0.02	Vitamin B6: 0.02	Vitamin K: 0.01	Fiber: 0.01	Vitamin A: 0.01	Vitamin C: 0.0	Vitamin B12: 0.0	Vitamin D: 0.0	Linoleic acid: 0.0	alpha-Linolenic acid: 0.0
	12033	Seeds, sesame flour, low-fat	0.23	Methionine: 0.25	Tryptophan: 0.17	Leucine: 0.15	Phenylalanine: 0.15	Valine: 0.15	Histidine: 0.15	Isoleucine: 0.15	Thiamin: 0.14	Threonine: 0.14	Zinc: 0.13	Niacin: 0.11	Protein: 0.1	Lysine: 0.1	Iron: 0.1	Copper: 0.08	Phosphorus: 0.07	Magnesium: 0.07	Pantothenic acid: 0.05	Manganese: 0.03	Calcium: 0.02	Carbohydrate: 0.02	Riboflavin: 0.01	Potassium: 0.01	Folate: 0.01	Total lipid: 0.01	Vitamin B6: 0.0	Vitamin A: 0.0	Vitamin C: 0.0	Vitamin B12: 0.0	Fiber: 0.0	Choline: 0.0	Vitamin K: 0.0	Selenium: 0.0	Vitamin E: 0.0	Vitamin D: 0.0	Linoleic acid: 0.0	alpha-Linolenic acid: 0.0
	ND	Whole eggs	0.08	Choline: 0.1	Selenium: 0.06	Vitamin B12: 0.05	Methionine: 0.04	Lysine: 0.03	Isoleucine: 0.03	Valine: 0.02	Leucine: 0.02	Phenylalanine: 0.02	Threonine: 0.02	Histidine: 0.02	Vitamin A: 0.02	Pantothenic acid: 0.02	Tryptophan: 0.02	Protein: 0.02	Total lipid: 0.02	Vitamin D: 0.02	Zinc: 0.01	Phosphorus: 0.01	Riboflavin: 0.01	Iron: 0.01	Folate: 0.01	Niacin: 0.01	Linoleic acid: 0.01	Calcium: 0.01	Vitamin E: 0.0	Vitamin B6: 0.0	Thiamin: 0.0	Potassium: 0.0	Copper: 0.0	alpha-Linolenic acid: 0.0	Magnesium: 0.0	Manganese: 0.0	Carbohydrate: 0.0	Vitamin K: 0.0	Vitamin C: 0.0	Fiber: 0.0
Fat-rich	12061	Nuts, almonds	0.96	Linoleic acid: 0.95	Total lipid: 0.8	Vitamin E: 0.78	Phenylalanine: 0.37	Histidine: 0.35	Magnesium: 0.34	Riboflavin: 0.33	Leucine: 0.33	Manganese: 0.32	Copper: 0.32	Protein: 0.29	Tryptophan: 0.29	Phosphorus: 0.28	Isoleucine: 0.28	Threonine: 0.27	Valine: 0.26	Zinc: 0.26	Calcium: 0.26	Fiber: 0.2	Niacin: 0.19	Lysine: 0.19	Iron: 0.18	Methionine: 0.17	Choline: 0.15	Thiamin: 0.12	Potassium: 0.1	Carbohydrate: 0.09	Folate: 0.08	Pantothenic acid: 0.06	Selenium: 0.05	Vitamin B6: 0.04	alpha-Linolenic acid: 0.0	Vitamin C: 0.0	Vitamin B12: 0.0	Vitamin K: 0.0	Vitamin A: 0.0	Vitamin D: 0.0
	12006	Seeds, chia seeds, dried	0.87	alpha-Linolenic acid: 0.98	Selenium: 0.11	Methionine: 0.07	Calcium: 0.06	Phosphorus: 0.06	Tryptophan: 0.06	Total lipid: 0.06	Fiber: 0.05	Linoleic acid: 0.05	Zinc: 0.05	Magnesium: 0.05	Niacin: 0.05	Manganese: 0.04	Iron: 0.04	Thiamin: 0.04	Histidine: 0.04	Phenylalanine: 0.04	Lysine: 0.03	Isoleucine: 0.03	Valine: 0.03	Leucine: 0.03	Threonine: 0.03	Copper: 0.03	Protein: 0.02	Carbohydrate: 0.02	Riboflavin: 0.01	Potassium: 0.01	Vitamin E: 0.0	Vitamin C: 0.0	Pantothenic acid: 0.0	Vitamin B6: 0.0	Vitamin B12: 0.0	Choline: 0.0	Vitamin K: 0.0	Folate: 0.0	Vitamin A: 0.0	Vitamin D: 0.0
	12014	Seeds, pumpkin and squash seed kernels, dried	0.84	Linoleic acid: 0.97	Total lipid: 0.66	Phenylalanine: 0.51	Leucine: 0.48	Tryptophan: 0.48	Methionine: 0.47	Magnesium: 0.46	Manganese: 0.46	Histidine: 0.46	Zinc: 0.45	Phosphorus: 0.44	Isoleucine: 0.44	Valine: 0.43	Threonine: 0.38	Lysine: 0.36	Protein: 0.32	Copper: 0.28	Niacin: 0.27	Iron: 0.27	Choline: 0.13	Selenium: 0.12	Thiamin: 0.1	Vitamin E: 0.09	Potassium: 0.08	Folate: 0.08	Pantothenic acid: 0.07	Fiber: 0.07	alpha-Linolenic acid: 0.06	Riboflavin: 0.05	Vitamin B6: 0.03	Calcium: 0.03	Carbohydrate: 0.03	Vitamin K: 0.01	Vitamin C: 0.0	Vitamin A: 0.0	Vitamin B12: 0.0	Vitamin D: 0.0
	12154	Nuts, walnuts, black, dried	0.66	alpha-Linolenic acid: 0.89	Total lipid: 0.5	Manganese: 0.3	Histidine: 0.29	Methionine: 0.29	Valine: 0.28	Leucine: 0.27	Isoleucine: 0.27	Phenylalanine: 0.25	Tryptophan: 0.24	Threonine: 0.22	Copper: 0.22	Protein: 0.21	Lysine: 0.17	Zinc: 0.17	Phosphorus: 0.16	Selenium: 0.15	Magnesium: 0.14	Vitamin B6: 0.13	Pantothenic acid: 0.12	Niacin: 0.1	Iron: 0.09	Vitamin E: 0.07	Fiber: 0.07	Choline: 0.05	Potassium: 0.05	Riboflavin: 0.04	Folate: 0.04	Calcium: 0.03	Carbohydrate: 0.02	Thiamin: 0.02	Vitamin C: 0.0	Vitamin K: 0.0	Vitamin A: 0.0	Vitamin B12: 0.0	Vitamin D: 0.0	Linoleic acid: 0.0
	ND	Avocados†	0.3	Total lipid: 0.46	Vitamin E: 0.28	Folate: 0.27	Pantothenic acid: 0.23	Vitamin B6: 0.21	Fiber: 0.21	alpha-Linolenic acid: 0.17	Potassium: 0.14	Copper: 0.12	Zinc: 0.12	Niacin: 0.11	Riboflavin: 0.11	Thiamin: 0.1	Lysine: 0.09	Choline: 0.08	Histidine: 0.08	Isoleucine: 0.08	Valine: 0.08	Methionine: 0.08	Threonine: 0.08	Leucine: 0.08	Magnesium: 0.07	Phosphorus: 0.07	Protein: 0.07	Phenylalanine: 0.07	Carbohydrate: 0.06	Tryptophan: 0.06	Iron: 0.06	Vitamin K: 0.06	Manganese: 0.04	Vitamin C: 0.02	Calcium: 0.02	Selenium: 0.01	Vitamin A: 0.01	Vitamin B12: 0.0	Vitamin D: 0.0	Linoleic acid: 0.0
	12036	Seeds, sunflower seed kernels, dried	0.29	Vitamin E: 0.59	Selenium: 0.3	Total lipid: 0.26	Copper: 0.18	Thiamin: 0.15	Isoleucine: 0.14	Methionine: 0.13	Histidine: 0.13	Leucine: 0.13	Phenylalanine: 0.13	Valine: 0.12	Threonine: 0.12	Zinc: 0.11	Lysine: 0.1	Magnesium: 0.1	Tryptophan: 0.1	Phosphorus: 0.1	Folate: 0.1	Niacin: 0.09	Protein: 0.08	Manganese: 0.06	Vitamin B6: 0.06	Iron: 0.05	Pantothenic acid: 0.04	Choline: 0.04	Riboflavin: 0.03	Fiber: 0.03	Potassium: 0.02	Calcium: 0.02	Carbohydrate: 0.02	Vitamin A: 0.0	Vitamin C: 0.0	Vitamin B12: 0.0	Vitamin K: 0.0	Vitamin D: 0.0	Linoleic acid: 0.0	alpha-Linolenic acid: 0.0
	2033	Spices, poppy seed	0.21	Calcium: 0.3	Manganese: 0.21	Total lipid: 0.17	Zinc: 0.15	Methionine: 0.13	Copper: 0.13	Iron: 0.13	Phosphorus: 0.12	Thiamin: 0.11	Magnesium: 0.1	Valine: 0.1	Isoleucine: 0.09	Leucine: 0.08	Threonine: 0.08	Fiber: 0.08	Lysine: 0.08	Histidine: 0.07	Phenylalanine: 0.07	Protein: 0.07	Tryptophan: 0.07	Selenium: 0.06	alpha-Linolenic acid: 0.05	Folate: 0.03	Niacin: 0.03	Carbohydrate: 0.03	Potassium: 0.02	Vitamin E: 0.02	Vitamin B6: 0.01	Pantothenic acid: 0.01	Riboflavin: 0.01	Choline: 0.01	Vitamin C: 0.0	Vitamin B12: 0.0	Vitamin K: 0.0	Vitamin A: 0.0	Vitamin D: 0.0	Linoleic acid: 0.0
	12023	Seeds, sesame seeds, whole, dried	0.21	Copper: 0.22	Calcium: 0.19	Total lipid: 0.16	Iron: 0.15	Methionine: 0.13	Zinc: 0.13	Selenium: 0.11	Tryptophan: 0.11	Magnesium: 0.08	Thiamin: 0.08	Manganese: 0.07	Threonine: 0.07	Valine: 0.07	Phosphorus: 0.07	Phenylalanine: 0.07	Leucine: 0.07	Isoleucine: 0.07	Histidine: 0.07	Niacin: 0.06	Protein: 0.05	Fiber: 0.04	Lysine: 0.04	Folate: 0.03	Vitamin B6: 0.03	Carbohydrate: 0.02	Riboflavin: 0.01	Choline: 0.01	Potassium: 0.01	Vitamin E: 0.0	Pantothenic acid: 0.0	Vitamin C: 0.0	Vitamin B12: 0.0	Vitamin K: 0.0	Vitamin A: 0.0	Vitamin D: 0.0	Linoleic acid: 0.0	alpha-Linolenic acid: 0.0
	12170	Seeds, sesame flour, high-fat	0.19	Methionine: 0.2	Thiamin: 0.18	Zinc: 0.17	Tryptophan: 0.14	Iron: 0.12	Leucine: 0.12	Phenylalanine: 0.12	Valine: 0.11	Histidine: 0.11	Isoleucine: 0.11	Total lipid: 0.11	Niacin: 0.11	Copper: 0.1	Threonine: 0.1	Phosphorus: 0.09	Magnesium: 0.09	Protein: 0.08	Lysine: 0.08	Pantothenic acid: 0.06	Manganese: 0.04	Calcium: 0.03	Carbohydrate: 0.02	Riboflavin: 0.02	Potassium: 0.01	Folate: 0.01	Vitamin B6: 0.0	Vitamin A: 0.0	Vitamin C: 0.0	Vitamin B12: 0.0	Fiber: 0.0	Choline: 0.0	Vitamin K: 0.0	Selenium: 0.0	Vitamin E: 0.0	Vitamin D: 0.0	Linoleic acid: 0.0	alpha-Linolenic acid: 0.0
	12078	Nuts, brazilnuts, dried, unblanched	0.16	Selenium: 0.89	Total lipid: 0.15	Methionine: 0.15	Copper: 0.08	Phosphorus: 0.07	Magnesium: 0.07	Zinc: 0.06	Histidine: 0.04	Leucine: 0.04	Thiamin: 0.04	Valine: 0.04	Phenylalanine: 0.03	Isoleucine: 0.03	Protein: 0.03	Manganese: 0.03	Vitamin E: 0.03	Lysine: 0.03	Tryptophan: 0.02	Calcium: 0.02	Threonine: 0.02	Iron: 0.02	Potassium: 0.01	Fiber: 0.01	Choline: 0.01	Niacin: 0.01	Carbohydrate: 0.01	Folate: 0.0	Pantothenic acid: 0.0	Vitamin B6: 0.0	alpha-Linolenic acid: 0.0	Riboflavin: 0.0	Vitamin C: 0.0	Vitamin B12: 0.0	Vitamin K: 0.0	Vitamin A: 0.0	Vitamin D: 0.0	Linoleic acid: 0.0
	12174	Seeds, watermelon seed kernels, dried	0.16	Zinc: 0.15	Methionine: 0.15	Total lipid: 0.13	Phenylalanine: 0.12	Magnesium: 0.11	Isoleucine: 0.1	Leucine: 0.09	Valine: 0.09	Histidine: 0.09	Threonine: 0.08	Tryptophan: 0.08	Phosphorus: 0.08	Protein: 0.07	Iron: 0.06	Lysine: 0.06	Copper: 0.04	Niacin: 0.04	Manganese: 0.04	Folate: 0.02	Thiamin: 0.01	Potassium: 0.01	Carbohydrate: 0.01	Calcium: 0.01	Riboflavin: 0.01	Pantothenic acid: 0.01	Vitamin B6: 0.0	Vitamin C: 0.0	Vitamin B12: 0.0	Fiber: 0.0	Choline: 0.0	Vitamin K: 0.0	Selenium: 0.0	Vitamin A: 0.0	Vitamin E: 0.0	Vitamin D: 0.0	Linoleic acid: 0.0	alpha-Linolenic acid: 0.0
	12201	Seeds, sesame seed kernels, dried (decorticated)	0.16	Methionine: 0.16	Total lipid: 0.15	Zinc: 0.11	Copper: 0.08	Magnesium: 0.08	Selenium: 0.07	Leucine: 0.07	Phosphorus: 0.07	Tryptophan: 0.07	Histidine: 0.07	Phenylalanine: 0.06	Valine: 0.06	Isoleucine: 0.06	Threonine: 0.05	Iron: 0.05	Thiamin: 0.05	Protein: 0.05	Niacin: 0.04	Lysine: 0.04	Manganese: 0.04	Folate: 0.03	Fiber: 0.03	Vitamin B6: 0.01	Choline: 0.01	Vitamin E: 0.01	Calcium: 0.01	Potassium: 0.01	Carbohydrate: 0.01	Pantothenic acid: 0.01	Riboflavin: 0.0	Vitamin A: 0.0	Vitamin C: 0.0	Vitamin B12: 0.0	Vitamin K: 0.0	Vitamin D: 0.0	Linoleic acid: 0.0	alpha-Linolenic acid: 0.0
	12220	Seeds, flaxseed	0.16	Total lipid: 0.37	Selenium: 0.34	Thiamin: 0.3	Isoleucine: 0.27	Magnesium: 0.26	Histidine: 0.25	Phenylalanine: 0.25	Valine: 0.25	Methionine: 0.24	Threonine: 0.23	Lysine: 0.23	Fiber: 0.23	Leucine: 0.23	Manganese: 0.23	Zinc: 0.22	Copper: 0.22	Phosphorus: 0.21	Tryptophan: 0.2	Protein: 0.17	Choline: 0.14	Iron: 0.14	Niacin: 0.12	Calcium: 0.12	Folate: 0.11	Pantothenic acid: 0.11	Potassium: 0.08	Carbohydrate: 0.07	Vitamin B6: 0.07	Riboflavin: 0.03	Vitamin E: 0.01	Vitamin K: 0.0	Vitamin C: 0.0	Vitamin B12: 0.0	Vitamin A: 0.0	Vitamin D: 0.0	Linoleic acid: 0.0	alpha-Linolenic acid: 0.0
	9039	Avocados, raw, Florida†	0.13	Vitamin E: 0.54	Total lipid: 0.39	Copper: 0.29	Pantothenic acid: 0.25	Fiber: 0.18	Folate: 0.14	Lysine: 0.13	Leucine: 0.11	Potassium: 0.11	Phenylalanine: 0.11	Isoleucine: 0.11	Valine: 0.1	Histidine: 0.1	Methionine: 0.1	Threonine: 0.09	Zinc: 0.08	Protein: 0.08	Niacin: 0.08	Tryptophan: 0.07	Magnesium: 0.07	Carbohydrate: 0.07	Phosphorus: 0.06	Riboflavin: 0.05	Vitamin C: 0.04	Vitamin B6: 0.03	Manganese: 0.03	Thiamin: 0.02	Calcium: 0.02	Iron: 0.02	Vitamin A: 0.02	Vitamin B12: 0.0	Choline: 0.0	Vitamin K: 0.0	Selenium: 0.0	Vitamin D: 0.0	Linoleic acid: 0.0	alpha-Linolenic acid: 0.0
	12087	Nuts, cashew nuts, raw	0.08	Total lipid: 0.11	Copper: 0.11	Zinc: 0.09	Selenium: 0.07	Methionine: 0.06	Phosphorus: 0.06	Magnesium: 0.05	Valine: 0.05	Leucine: 0.05	Phenylalanine: 0.05	Tryptophan: 0.05	Isoleucine: 0.05	Histidine: 0.05	Lysine: 0.05	Iron: 0.04	Threonine: 0.04	Protein: 0.04	Manganese: 0.04	Thiamin: 0.03	Niacin: 0.02	Vitamin K: 0.02	Carbohydrate: 0.02	Pantothenic acid: 0.02	Potassium: 0.01	Vitamin B6: 0.01	Fiber: 0.01	Calcium: 0.01	Folate: 0.0	Vitamin E: 0.0	Riboflavin: 0.0	Vitamin C: 0.0	Vitamin B12: 0.0	Choline: 0.0	Vitamin A: 0.0	Vitamin D: 0.0	Linoleic acid: 0.0	alpha-Linolenic acid: 0.0
	12145	Nuts, pilinuts, dried	0.08	Total lipid: 0.2	Methionine: 0.07	Phosphorus: 0.06	Thiamin: 0.06	Magnesium: 0.06	Manganese: 0.06	Zinc: 0.05	Copper: 0.05	Valine: 0.04	Tryptophan: 0.04	Leucine: 0.03	Isoleucine: 0.03	Phenylalanine: 0.03	Histidine: 0.03	Threonine: 0.03	Iron: 0.03	Protein: 0.02	Calcium: 0.02	Lysine: 0.02	Niacin: 0.01	Folate: 0.01	Potassium: 0.01	Pantothenic acid: 0.01	Vitamin B6: 0.0	Riboflavin: 0.0	Carbohydrate: 0.0	Vitamin A: 0.0	Vitamin C: 0.0	Vitamin B12: 0.0	Fiber: 0.0	Choline: 0.0	Vitamin K: 0.0	Selenium: 0.0	Vitamin E: 0.0	Vitamin D: 0.0	Linoleic acid: 0.0	alpha-Linolenic acid: 0.0
	12151	Nuts, pistachio nuts, raw	0.08	Total lipid: 0.12	Copper: 0.07	Valine: 0.06	Lysine: 0.06	Phenylalanine: 0.06	Methionine: 0.06	Isoleucine: 0.06	Vitamin B6: 0.06	Thiamin: 0.06	Leucine: 0.06	Histidine: 0.06	Phosphorus: 0.05	Tryptophan: 0.05	Protein: 0.05	Threonine: 0.04	Zinc: 0.04	Manganese: 0.03	Iron: 0.03	Magnesium: 0.03	Selenium: 0.03	Potassium: 0.02	Niacin: 0.02	Fiber: 0.02	Calcium: 0.02	Carbohydrate: 0.02	Vitamin E: 0.01	Folate: 0.01	Pantothenic acid: 0.01	Riboflavin: 0.01	Vitamin A: 0.01	Vitamin C: 0.0	Vitamin B12: 0.0	Choline: 0.0	Vitamin K: 0.0	Vitamin D: 0.0	Linoleic acid: 0.0	alpha-Linolenic acid: 0.0
Carbohydrate-rich	9062	Cherimoya, raw†	0.8	alpha-Linolenic acid: 0.93	Carbohydrate: 0.56	Vitamin B6: 0.48	Fiber: 0.38	Riboflavin: 0.36	Pantothenic acid: 0.35	Thiamin: 0.35	Folate: 0.34	Potassium: 0.33	Tryptophan: 0.27	Vitamin C: 0.27	Niacin: 0.24	Threonine: 0.2	Methionine: 0.19	Valine: 0.19	Protein: 0.18	Copper: 0.18	Magnesium: 0.16	Isoleucine: 0.16	Leucine: 0.14	Histidine: 0.13	Lysine: 0.13	Phenylalanine: 0.13	Phosphorus: 0.12	Zinc: 0.11	Manganese: 0.11	Vitamin E: 0.11	Total lipid: 0.11	Iron: 0.1	Calcium: 0.07	Linoleic acid: 0.02	Vitamin B12: 0.0	Choline: 0.0	Vitamin K: 0.0	Selenium: 0.0	Vitamin A: 0.0	Vitamin D: 0.0
	16037	Beans, navy, mature seeds, raw	0.68	Folate: 0.72	alpha-Linolenic acid: 0.58	Thiamin: 0.53	Lysine: 0.5	Valine: 0.48	Isoleucine: 0.46	Leucine: 0.46	Phenylalanine: 0.45	Histidine: 0.42	Methionine: 0.42	Threonine: 0.41	Fiber: 0.41	Tryptophan: 0.4	Protein: 0.39	Zinc: 0.38	Choline: 0.37	Carbohydrate: 0.36	Phosphorus: 0.33	Magnesium: 0.32	Copper: 0.31	Manganese: 0.3	Iron: 0.29	Potassium: 0.27	Selenium: 0.26	Niacin: 0.24	Vitamin B6: 0.22	Calcium: 0.2	Pantothenic acid: 0.19	Riboflavin: 0.1	Total lipid: 0.04	Vitamin K: 0.02	Vitamin E: 0.0	Vitamin C: 0.0	Vitamin B12: 0.0	Vitamin A: 0.0	Vitamin D: 0.0	Linoleic acid: 0.0
	9445	Kiwifruit, gold, raw†	0.68	Vitamin C: 0.81	Carbohydrate: 0.53	alpha-Linolenic acid: 0.49	Pantothenic acid: 0.47	Selenium: 0.41	Tryptophan: 0.39	Potassium: 0.38	Vitamin E: 0.38	Copper: 0.34	Fiber: 0.29	Niacin: 0.23	Vitamin B6: 0.2	Lysine: 0.19	Threonine: 0.19	Vitamin K: 0.18	Calcium: 0.18	Riboflavin: 0.18	Methionine: 0.17	Protein: 0.17	Magnesium: 0.16	Phosphorus: 0.15	Valine: 0.15	Isoleucine: 0.15	Thiamin: 0.15	Choline: 0.14	Histidine: 0.14	Leucine: 0.13	Iron: 0.12	Phenylalanine: 0.11	Total lipid: 0.1	Manganese: 0.08	Zinc: 0.08	Vitamin A: 0.04	Vitamin B12: 0.0	Folate: 0.0	Vitamin D: 0.0	Linoleic acid: 0.0
	2020	Spices, garlic powder	0.64	Carbohydrate: 0.57	Selenium: 0.55	Vitamin B6: 0.47	Iron: 0.42	Thiamin: 0.39	Lysine: 0.38	Protein: 0.37	Valine: 0.36	Zinc: 0.35	Phosphorus: 0.35	Choline: 0.32	Fiber: 0.32	Threonine: 0.31	Phenylalanine: 0.31	Tryptophan: 0.3	Isoleucine: 0.3	Histidine: 0.3	Leucine: 0.29	Copper: 0.29	Potassium: 0.27	Manganese: 0.24	Methionine: 0.24	Pantothenic acid: 0.2	Magnesium: 0.19	Niacin: 0.16	Calcium: 0.16	Folate: 0.15	Riboflavin: 0.09	Vitamin E: 0.05	Total lipid: 0.03	alpha-Linolenic acid: 0.02	Vitamin C: 0.01	Vitamin K: 0.0	Vitamin B12: 0.0	Vitamin A: 0.0	Vitamin D: 0.0	Linoleic acid: 0.0
	20016	Corn flour, whole-grain, yellow	0.62	Carbohydrate: 0.52	Selenium: 0.43	Leucine: 0.27	Methionine: 0.25	Fiber: 0.22	Phosphorus: 0.21	Thiamin: 0.21	Histidine: 0.21	Threonine: 0.2	Valine: 0.19	Zinc: 0.19	Phenylalanine: 0.19	Iron: 0.18	Magnesium: 0.17	Isoleucine: 0.17	Protein: 0.16	Pantothenic acid: 0.14	Vitamin B6: 0.13	Niacin: 0.13	Tryptophan: 0.13	Copper: 0.12	Lysine: 0.11	Choline: 0.1	Total lipid: 0.1	Manganese: 0.1	Potassium: 0.07	Folate: 0.06	Riboflavin: 0.04	Vitamin A: 0.02	Vitamin E: 0.02	Calcium: 0.01	Vitamin K: 0.0	Vitamin C: 0.0	Vitamin B12: 0.0	Vitamin D: 0.0	Linoleic acid: 0.0	alpha-Linolenic acid: 0.0
	20316	Corn flour, whole-grain, white	0.61	Carbohydrate: 0.51	Selenium: 0.43	Leucine: 0.27	Methionine: 0.24	Fiber: 0.21	Phosphorus: 0.21	Thiamin: 0.21	Histidine: 0.2	Threonine: 0.2	Valine: 0.18	Zinc: 0.18	Phenylalanine: 0.18	Iron: 0.17	Magnesium: 0.16	Isoleucine: 0.16	Protein: 0.15	Pantothenic acid: 0.14	Vitamin B6: 0.13	Niacin: 0.12	Tryptophan: 0.12	Copper: 0.12	Lysine: 0.11	Choline: 0.1	Total lipid: 0.09	Manganese: 0.09	Potassium: 0.06	Folate: 0.06	Riboflavin: 0.04	Vitamin E: 0.02	Calcium: 0.01	Vitamin K: 0.0	Vitamin C: 0.0	Vitamin B12: 0.0	Vitamin A: 0.0	Vitamin D: 0.0	Linoleic acid: 0.0	alpha-Linolenic acid: 0.0
	11312	Peas, green, frozen, unprepared†	0.61	Vitamin K: 0.8	Vitamin A: 0.8	Thiamin: 0.57	Folate: 0.51	Lysine: 0.5	Methionine: 0.47	Threonine: 0.46	Valine: 0.43	Choline: 0.43	Isoleucine: 0.43	Iron: 0.41	Pantothenic acid: 0.41	Leucine: 0.4	Protein: 0.38	Zinc: 0.38	Histidine: 0.37	Phenylalanine: 0.37	Niacin: 0.36	Fiber: 0.34	Carbohydrate: 0.32	Manganese: 0.31	Tryptophan: 0.31	Vitamin C: 0.29	Phosphorus: 0.28	Vitamin B6: 0.24	Riboflavin: 0.23	Copper: 0.23	Magnesium: 0.22	Selenium: 0.21	Potassium: 0.19	Calcium: 0.12	Total lipid: 0.04	Vitamin E: 0.0	Vitamin B12: 0.0	Vitamin D: 0.0	Linoleic acid: 0.0	alpha-Linolenic acid: 0.0
	11037	Lima beans, immature seeds, frozen, fordhook, unprepared†	0.6	Carbohydrate: 0.66	Isoleucine: 0.65	Lysine: 0.63	Choline: 0.62	Valine: 0.61	Histidine: 0.61	Threonine: 0.57	Leucine: 0.56	Tryptophan: 0.55	Fiber: 0.54	Phenylalanine: 0.53	Potassium: 0.5	Protein: 0.5	Vitamin C: 0.5	Methionine: 0.48	Vitamin B6: 0.46	Thiamin: 0.45	Folate: 0.44	Iron: 0.43	Niacin: 0.43	Magnesium: 0.35	Manganese: 0.35	Zinc: 0.33	Phosphorus: 0.33	Pantothenic acid: 0.28	Selenium: 0.22	Riboflavin: 0.2	Copper: 0.17	Calcium: 0.17	Vitamin E: 0.15	Vitamin A: 0.09	Vitamin K: 0.06	Total lipid: 0.04	Vitamin B12: 0.0	Vitamin D: 0.0	Linoleic acid: 0.0	alpha-Linolenic acid: 0.0
	9218	Tangerines, (mandarin oranges), raw†	0.59	Carbohydrate: 0.74	Vitamin C: 0.74	Calcium: 0.49	Fiber: 0.48	Thiamin: 0.46	Vitamin B6: 0.45	Vitamin A: 0.45	Pantothenic acid: 0.44	Choline: 0.43	Potassium: 0.43	Folate: 0.42	Riboflavin: 0.3	Vitamin E: 0.21	Magnesium: 0.21	Copper: 0.2	Protein: 0.19	Niacin: 0.17	Lysine: 0.16	Phosphorus: 0.16	Histidine: 0.12	Iron: 0.12	Threonine: 0.12	Valine: 0.11	Isoleucine: 0.11	Leucine: 0.1	Phenylalanine: 0.1	Zinc: 0.09	Manganese: 0.09	Total lipid: 0.08	Tryptophan: 0.04	Methionine: 0.03	Selenium: 0.03	Vitamin B12: 0.0	Vitamin K: 0.0	Vitamin D: 0.0	Linoleic acid: 0.0	alpha-Linolenic acid: 0.0
	9112	Grapefruit, raw, pink and red, all areas†	0.58	Vitamin A: 0.66	Vitamin C: 0.6	Carbohydrate: 0.5	Pantothenic acid: 0.36	Fiber: 0.33	Thiamin: 0.3	Folate: 0.3	Potassium: 0.27	Choline: 0.27	Calcium: 0.25	Vitamin B6: 0.25	Riboflavin: 0.16	Protein: 0.14	Magnesium: 0.14	Copper: 0.13	Tryptophan: 0.12	Phosphorus: 0.12	Niacin: 0.11	Methionine: 0.09	Lysine: 0.08	Vitamin E: 0.08	Threonine: 0.08	Zinc: 0.07	Histidine: 0.07	Valine: 0.07	Phenylalanine: 0.06	Iron: 0.05	Leucine: 0.05	Isoleucine: 0.05	Manganese: 0.04	Total lipid: 0.03	Selenium: 0.02	Vitamin B12: 0.0	Vitamin K: 0.0	Vitamin D: 0.0	Linoleic acid: 0.0	alpha-Linolenic acid: 0.0
	ND	Yellow corn and cornmeal	0.53	Carbohydrate: 0.47	Selenium: 0.44	Leucine: 0.31	Methionine: 0.28	Thiamin: 0.27	Histidine: 0.23	Threonine: 0.23	Valine: 0.21	Phenylalanine: 0.21	Zinc: 0.21	Iron: 0.2	Magnesium: 0.2	Fiber: 0.19	Niacin: 0.19	Isoleucine: 0.19	Protein: 0.18	Phosphorus: 0.18	Vitamin B6: 0.15	Tryptophan: 0.14	Lysine: 0.13	Copper: 0.12	Total lipid: 0.09	Pantothenic acid: 0.09	Manganese: 0.09	Choline: 0.09	Riboflavin: 0.08	Potassium: 0.06	Folate: 0.05	Vitamin E: 0.02	Vitamin A: 0.02	Calcium: 0.01	Vitamin K: 0.0	Vitamin C: 0.0	Vitamin B12: 0.0	Vitamin D: 0.0	Linoleic acid: 0.0	alpha-Linolenic acid: 0.0
	11413	Potato flour	0.53	Carbohydrate: 0.52	Tryptophan: 0.22	Vitamin B6: 0.21	Niacin: 0.21	Thiamin: 0.19	Threonine: 0.19	Lysine: 0.18	Fiber: 0.17	Methionine: 0.17	Isoleucine: 0.17	Valine: 0.17	Potassium: 0.17	Choline: 0.16	Phenylalanine: 0.15	Histidine: 0.15	Protein: 0.14	Leucine: 0.14	Phosphorus: 0.13	Iron: 0.11	Magnesium: 0.11	Copper: 0.1	Calcium: 0.1	Pantothenic acid: 0.09	Zinc: 0.06	Manganese: 0.06	Folate: 0.05	Selenium: 0.04	Riboflavin: 0.02	Vitamin C: 0.01	Vitamin E: 0.01	Total lipid: 0.01	Vitamin B12: 0.0	Vitamin K: 0.0	Vitamin A: 0.0	Vitamin D: 0.0	Linoleic acid: 0.0	alpha-Linolenic acid: 0.0
	ND	White corn and cornmeal	0.53	Carbohydrate: 0.47	Selenium: 0.44	Leucine: 0.31	Methionine: 0.29	Thiamin: 0.27	Histidine: 0.23	Threonine: 0.23	Valine: 0.22	Phenylalanine: 0.21	Zinc: 0.21	Iron: 0.21	Magnesium: 0.2	Fiber: 0.19	Niacin: 0.19	Isoleucine: 0.19	Protein: 0.18	Phosphorus: 0.18	Vitamin B6: 0.15	Tryptophan: 0.15	Lysine: 0.13	Copper: 0.13	Pantothenic acid: 0.09	Total lipid: 0.09	Manganese: 0.09	Choline: 0.09	Riboflavin: 0.08	Potassium: 0.06	Folate: 0.06	Vitamin E: 0.02	Calcium: 0.01	Vitamin K: 0.0	Vitamin C: 0.0	Vitamin B12: 0.0	Vitamin A: 0.0	Vitamin D: 0.0	Linoleic acid: 0.0	alpha-Linolenic acid: 0.0
	9111	Grapefruit, raw, pink and red and white, all areas†	0.52	Vitamin C: 0.77	Vitamin A: 0.74	Carbohydrate: 0.56	Pantothenic acid: 0.52	Thiamin: 0.41	Choline: 0.39	Potassium: 0.37	Folate: 0.35	Vitamin B6: 0.33	Fiber: 0.33	Copper: 0.25	Phenylalanine: 0.22	Calcium: 0.19	Riboflavin: 0.18	Magnesium: 0.18	Protein: 0.18	Niacin: 0.18	Tryptophan: 0.14	Vitamin E: 0.12	Methionine: 0.12	Zinc: 0.11	Lysine: 0.11	Threonine: 0.11	Phosphorus: 0.09	Selenium: 0.09	Histidine: 0.08	Valine: 0.08	Iron: 0.08	Isoleucine: 0.06	Leucine: 0.06	Manganese: 0.03	Total lipid: 0.03	Vitamin B12: 0.0	Vitamin K: 0.0	Vitamin D: 0.0	Linoleic acid: 0.0	alpha-Linolenic acid: 0.0
	9173	Longans, dried	0.52	Carbohydrate: 0.5	Iron: 0.34	Copper: 0.31	Riboflavin: 0.18	Phosphorus: 0.15	Potassium: 0.12	Valine: 0.12	Protein: 0.11	Threonine: 0.1	Vitamin C: 0.09	Methionine: 0.09	Magnesium: 0.09	Lysine: 0.09	Leucine: 0.07	Calcium: 0.07	Isoleucine: 0.06	Phenylalanine: 0.06	Manganese: 0.05	Histidine: 0.05	Niacin: 0.05	Thiamin: 0.04	Zinc: 0.03	Total lipid: 0.01	Pantothenic acid: 0.0	Vitamin B6: 0.0	Vitamin B12: 0.0	Fiber: 0.0	Choline: 0.0	Vitamin K: 0.0	Folate: 0.0	Selenium: 0.0	Vitamin A: 0.0	Vitamin E: 0.0	Vitamin D: 0.0	Linoleic acid: 0.0	alpha-Linolenic acid: 0.0	Tryptophan: 0.0
	9203	Oranges, raw, Florida†	0.52	Vitamin C: 0.86	Carbohydrate: 0.71	Thiamin: 0.61	Fiber: 0.54	Calcium: 0.52	Folate: 0.51	Pantothenic acid: 0.51	Potassium: 0.46	Choline: 0.41	Vitamin B6: 0.38	Riboflavin: 0.31	Methionine: 0.27	Lysine: 0.25	Niacin: 0.24	Magnesium: 0.21	Copper: 0.21	Valine: 0.21	Protein: 0.2	Histidine: 0.18	Tryptophan: 0.17	Isoleucine: 0.17	Phenylalanine: 0.16	Selenium: 0.16	Vitamin E: 0.15	Vitamin A: 0.14	Phosphorus: 0.13	Zinc: 0.12	Threonine: 0.12	Leucine: 0.09	Iron: 0.08	Manganese: 0.07	Total lipid: 0.06	Vitamin B12: 0.0	Vitamin K: 0.0	Vitamin D: 0.0	Linoleic acid: 0.0	alpha-Linolenic acid: 0.0
	20054	Rice, white, glutinous, raw	0.5	Carbohydrate: 0.47	Selenium: 0.38	Methionine: 0.23	Valine: 0.18	Leucine: 0.17	Phenylalanine: 0.17	Manganese: 0.16	Isoleucine: 0.16	Threonine: 0.16	Tryptophan: 0.16	Pantothenic acid: 0.15	Histidine: 0.14	Thiamin: 0.14	Protein: 0.13	Niacin: 0.13	Zinc: 0.12	Iron: 0.12	Lysine: 0.11	Fiber: 0.08	Copper: 0.08	Phosphorus: 0.06	Magnesium: 0.04	Vitamin B6: 0.04	Riboflavin: 0.02	Calcium: 0.02	Potassium: 0.01	Folate: 0.01	Total lipid: 0.01	Vitamin C: 0.0	Vitamin B12: 0.0	Choline: 0.0	Vitamin K: 0.0	Vitamin A: 0.0	Vitamin E: 0.0	Vitamin D: 0.0	Linoleic acid: 0.0	alpha-Linolenic acid: 0.0
	11507	Sweet potato, raw, unprepared†	0.5	Vitamin A: 0.87	Carbohydrate: 0.23	Pantothenic acid: 0.22	Fiber: 0.14	Thiamin: 0.12	Copper: 0.11	Tryptophan: 0.11	Vitamin B6: 0.11	Threonine: 0.1	Potassium: 0.1	Iron: 0.09	Choline: 0.09	Manganese: 0.09	Calcium: 0.08	Methionine: 0.08	Phenylalanine: 0.08	Magnesium: 0.08	Niacin: 0.08	Valine: 0.07	Phosphorus: 0.06	Isoleucine: 0.06	Protein: 0.06	Zinc: 0.06	Lysine: 0.06	Leucine: 0.05	Histidine: 0.05	Vitamin K: 0.05	Folate: 0.04	Riboflavin: 0.04	Selenium: 0.03	Vitamin E: 0.02	Vitamin C: 0.01	Total lipid: 0.0	Vitamin B12: 0.0	Vitamin D: 0.0	Linoleic acid: 0.0	alpha-Linolenic acid: 0.0
	9094	Figs, dried, uncooked	0.49	Carbohydrate: 0.53	Fiber: 0.32	Calcium: 0.3	Iron: 0.21	Copper: 0.18	Vitamin K: 0.17	Magnesium: 0.16	Potassium: 0.16	Manganese: 0.14	Thiamin: 0.11	Pantothenic acid: 0.11	Protein: 0.1	Choline: 0.1	Threonine: 0.09	Valine: 0.09	Zinc: 0.09	Isoleucine: 0.08	Methionine: 0.08	Phosphorus: 0.08	Leucine: 0.07	Tryptophan: 0.07	Lysine: 0.06	Phenylalanine: 0.06	Niacin: 0.06	Histidine: 0.05	Riboflavin: 0.05	Vitamin B6: 0.05	Total lipid: 0.03	Folate: 0.03	Vitamin E: 0.03	Selenium: 0.03	Vitamin C: 0.01	Vitamin B12: 0.0	Vitamin A: 0.0	Vitamin D: 0.0	Linoleic acid: 0.0	alpha-Linolenic acid: 0.0
	20444	Rice, white, long-grain, regular, raw, unenriched	0.48	Carbohydrate: 0.46	Selenium: 0.37	Methionine: 0.25	Valine: 0.2	Manganese: 0.19	Pantothenic acid: 0.19	Leucine: 0.19	Phenylalanine: 0.18	Isoleucine: 0.18	Threonine: 0.17	Tryptophan: 0.17	Histidine: 0.16	Protein: 0.15	Lysine: 0.13	Zinc: 0.12	Niacin: 0.12	Copper: 0.11	Phosphorus: 0.1	Iron: 0.07	Thiamin: 0.06	Vitamin B6: 0.06	Magnesium: 0.05	Calcium: 0.04	Fiber: 0.04	Potassium: 0.02	Choline: 0.02	Riboflavin: 0.02	Folate: 0.02	Total lipid: 0.02	Vitamin E: 0.01	Vitamin K: 0.0	Vitamin C: 0.0	Vitamin B12: 0.0	Vitamin A: 0.0	Vitamin D: 0.0	Linoleic acid: 0.0	alpha-Linolenic acid: 0.0
	9200	Oranges, raw, all commercial varieties†	0.48	Vitamin C: 0.86	Folate: 0.67	Carbohydrate: 0.67	Thiamin: 0.55	Fiber: 0.49	Pantothenic acid: 0.49	Potassium: 0.46	Calcium: 0.46	Choline: 0.39	Vitamin B6: 0.38	Methionine: 0.33	Lysine: 0.28	Riboflavin: 0.25	Valine: 0.24	Copper: 0.24	Protein: 0.24	Magnesium: 0.23	Histidine: 0.22	Tryptophan: 0.21	Isoleucine: 0.2	Phenylalanine: 0.2	Niacin: 0.19	Vitamin A: 0.15	Phosphorus: 0.15	Threonine: 0.14	Selenium: 0.14	Zinc: 0.12	Leucine: 0.11	Vitamin E: 0.09	Iron: 0.09	Manganese: 0.07	Total lipid: 0.03	Vitamin B12: 0.0	Vitamin K: 0.0	Vitamin D: 0.0	Linoleic acid: 0.0	alpha-Linolenic acid: 0.0
	ND	Potatoes, flesh and skin†	0.47	Carbohydrate: 0.57	Vitamin B6: 0.45	Potassium: 0.36	Thiamin: 0.32	Vitamin C: 0.32	Pantothenic acid: 0.31	Iron: 0.29	Niacin: 0.27	Fiber: 0.26	Choline: 0.26	Methionine: 0.26	Lysine: 0.25	Valine: 0.25	Copper: 0.23	Threonine: 0.23	Phosphorus: 0.22	Protein: 0.22	Tryptophan: 0.21	Folate: 0.21	Isoleucine: 0.2	Phenylalanine: 0.2	Magnesium: 0.2	Zinc: 0.18	Histidine: 0.17	Leucine: 0.17	Manganese: 0.16	Calcium: 0.09	Riboflavin: 0.09	Vitamin K: 0.06	Selenium: 0.05	Total lipid: 0.01	Vitamin E: 0.0	Vitamin B12: 0.0	Vitamin A: 0.0	Vitamin D: 0.0	Linoleic acid: 0.0	alpha-Linolenic acid: 0.0
	9277	Plantains, raw†	0.47	Carbohydrate: 0.64	Vitamin A: 0.35	Vitamin B6: 0.33	Potassium: 0.29	Fiber: 0.26	Folate: 0.21	Vitamin C: 0.21	Histidine: 0.2	Magnesium: 0.2	Choline: 0.2	Pantothenic acid: 0.19	Thiamin: 0.17	Iron: 0.16	Selenium: 0.15	Niacin: 0.14	Copper: 0.13	Tryptophan: 0.11	Lysine: 0.11	Protein: 0.11	Riboflavin: 0.1	Methionine: 0.1	Phosphorus: 0.09	Threonine: 0.09	Valine: 0.09	Phenylalanine: 0.09	Isoleucine: 0.08	Leucine: 0.08	Zinc: 0.06	Vitamin E: 0.04	Total lipid: 0.04	Vitamin K: 0.02	Calcium: 0.02	Vitamin B12: 0.0	Manganese: 0.0	Vitamin D: 0.0	Linoleic acid: 0.0	alpha-Linolenic acid: 0.0
	9433	Clementines, raw†	0.47	Vitamin C: 0.76	Carbohydrate: 0.74	Folate: 0.65	Choline: 0.56	Thiamin: 0.56	Fiber: 0.51	Vitamin B6: 0.44	Potassium: 0.42	Calcium: 0.37	Pantothenic acid: 0.34	Riboflavin: 0.26	Niacin: 0.26	Vitamin E: 0.21	Copper: 0.21	Protein: 0.2	Magnesium: 0.18	Phosphorus: 0.17	Iron: 0.12	Zinc: 0.08	Manganese: 0.05	Total lipid: 0.04	Selenium: 0.03	Histidine: 0.0	Vitamin B12: 0.0	Vitamin K: 0.0	Vitamin A: 0.0	Vitamin D: 0.0	Linoleic acid: 0.0	alpha-Linolenic acid: 0.0	Tryptophan: 0.0	Threonine: 0.0	Isoleucine: 0.0	Leucine: 0.0	Lysine: 0.0	Methionine: 0.0	Phenylalanine: 0.0	Valine: 0.0
	2026	Spices, onion powder	0.45	Carbohydrate: 0.45	Calcium: 0.44	Zinc: 0.36	Selenium: 0.33	Fiber: 0.32	Vitamin B6: 0.31	Thiamin: 0.29	Manganese: 0.25	Copper: 0.25	Iron: 0.25	Phosphorus: 0.24	Potassium: 0.24	Lysine: 0.22	Magnesium: 0.21	Protein: 0.21	Folate: 0.17	Choline: 0.16	Histidine: 0.16	Phenylalanine: 0.15	Methionine: 0.15	Pantothenic acid: 0.15	Vitamin C: 0.14	Tryptophan: 0.13	Threonine: 0.1	Valine: 0.1	Isoleucine: 0.1	Leucine: 0.08	Niacin: 0.06	Riboflavin: 0.05	Vitamin K: 0.04	Total lipid: 0.03	alpha-Linolenic acid: 0.02	Vitamin E: 0.02	Vitamin B12: 0.0	Vitamin A: 0.0	Vitamin D: 0.0	Linoleic acid: 0.0
	9148	Kiwifruit, green, raw†	0.44	Vitamin C: 0.78	Carbohydrate: 0.55	Vitamin K: 0.51	Potassium: 0.41	Fiber: 0.4	Folate: 0.4	Vitamin E: 0.38	Copper: 0.32	Calcium: 0.28	Methionine: 0.25	Pantothenic acid: 0.24	Vitamin B6: 0.23	Lysine: 0.22	Choline: 0.22	Threonine: 0.22	Isoleucine: 0.22	Magnesium: 0.2	Valine: 0.2	Tryptophan: 0.2	Histidine: 0.19	Phosphorus: 0.18	Thiamin: 0.17	Leucine: 0.17	Protein: 0.17	Phenylalanine: 0.16	Niacin: 0.16	Iron: 0.15	Manganese: 0.14	Zinc: 0.13	Riboflavin: 0.11	Total lipid: 0.08	Vitamin A: 0.04	Selenium: 0.03	Vitamin B12: 0.0	Vitamin D: 0.0	Linoleic acid: 0.0	alpha-Linolenic acid: 0.0
	9116	Grapefruit, raw, white, all areas†	0.44	Vitamin C: 0.78	Carbohydrate: 0.53	Pantothenic acid: 0.51	Potassium: 0.37	Folate: 0.37	Choline: 0.35	Selenium: 0.33	Thiamin: 0.32	Fiber: 0.3	Vitamin B6: 0.25	Copper: 0.23	Phenylalanine: 0.22	Magnesium: 0.18	Calcium: 0.17	Niacin: 0.17	Protein: 0.17	Riboflavin: 0.14	Tryptophan: 0.14	Methionine: 0.12	Lysine: 0.12	Threonine: 0.11	Zinc: 0.1	Histidine: 0.09	Valine: 0.09	Vitamin E: 0.09	Phosphorus: 0.08	Leucine: 0.06	Isoleucine: 0.06	Iron: 0.04	Manganese: 0.03	Total lipid: 0.03	Vitamin A: 0.03	Vitamin B12: 0.0	Vitamin K: 0.0	Vitamin D: 0.0	Linoleic acid: 0.0	alpha-Linolenic acid: 0.0
	9298	Raisins, seedless	0.44	Carbohydrate: 0.5	Copper: 0.14	Iron: 0.14	Potassium: 0.13	Fiber: 0.11	Tryptophan: 0.11	Thiamin: 0.1	Calcium: 0.08	Phosphorus: 0.08	Histidine: 0.07	Protein: 0.07	Niacin: 0.07	Threonine: 0.06	Manganese: 0.06	Magnesium: 0.06	Vitamin B6: 0.06	Riboflavin: 0.05	Choline: 0.05	Valine: 0.05	Lysine: 0.04	Isoleucine: 0.04	Methionine: 0.04	Phenylalanine: 0.04	Leucine: 0.04	Vitamin K: 0.03	Zinc: 0.03	Pantothenic acid: 0.02	Selenium: 0.02	Total lipid: 0.01	Folate: 0.01	Vitamin C: 0.01	Vitamin E: 0.01	Vitamin B12: 0.0	Vitamin A: 0.0	Vitamin D: 0.0	Linoleic acid: 0.0	alpha-Linolenic acid: 0.0
	9314	Sapote, mamey, raw†	0.43	Vitamin B6: 0.49	Carbohydrate: 0.45	Vitamin C: 0.29	Fiber: 0.26	Vitamin E: 0.23	Potassium: 0.23	alpha-Linolenic acid: 0.22	Pantothenic acid: 0.22	Copper: 0.21	Niacin: 0.21	Tryptophan: 0.19	Riboflavin: 0.15	Threonine: 0.12	Iron: 0.12	Histidine: 0.1	Manganese: 0.1	Methionine: 0.09	Isoleucine: 0.08	Valine: 0.08	Lysine: 0.08	Protein: 0.07	Phenylalanine: 0.07	Calcium: 0.06	Leucine: 0.06	Zinc: 0.05	Phosphorus: 0.05	Magnesium: 0.05	Total lipid: 0.03	Thiamin: 0.03	Vitamin A: 0.02	Linoleic acid: 0.0	Vitamin B12: 0.0	Choline: 0.0	Vitamin K: 0.0	Folate: 0.0	Selenium: 0.0	Vitamin D: 0.0
	9087	Dates, deglet noor	0.42	Carbohydrate: 0.52	Fiber: 0.24	Potassium: 0.13	Pantothenic acid: 0.12	Copper: 0.11	Selenium: 0.1	Iron: 0.09	Magnesium: 0.08	Niacin: 0.07	Calcium: 0.07	Vitamin B6: 0.06	Protein: 0.06	Manganese: 0.06	Phosphorus: 0.06	Thiamin: 0.05	Folate: 0.05	Valine: 0.04	Methionine: 0.04	Threonine: 0.04	Lysine: 0.04	Zinc: 0.04	Histidine: 0.04	Isoleucine: 0.04	Leucine: 0.03	Riboflavin: 0.03	Phenylalanine: 0.03	Tryptophan: 0.03	Choline: 0.03	Vitamin K: 0.02	Total lipid: 0.01	Vitamin E: 0.0	Vitamin C: 0.0	Vitamin B12: 0.0	Vitamin A: 0.0	Vitamin D: 0.0	Linoleic acid: 0.0	alpha-Linolenic acid: 0.0
	9421	Dates, medjool	0.42	Carbohydrate: 0.5	Fiber: 0.19	Copper: 0.17	Pantothenic acid: 0.15	Potassium: 0.12	Calcium: 0.1	Magnesium: 0.1	Vitamin B6: 0.08	Iron: 0.08	Niacin: 0.08	Manganese: 0.06	Phosphorus: 0.05	Zinc: 0.05	Thiamin: 0.05	Choline: 0.04	Protein: 0.04	Valine: 0.04	Folate: 0.03	Threonine: 0.03	Methionine: 0.03	Leucine: 0.03	Isoleucine: 0.03	Histidine: 0.03	Vitamin K: 0.03	Lysine: 0.03	Phenylalanine: 0.03	Riboflavin: 0.03	Tryptophan: 0.02	Vitamin A: 0.02	Total lipid: 0.0	Vitamin C: 0.0	Vitamin B12: 0.0	Selenium: 0.0	Vitamin E: 0.0	Vitamin D: 0.0	Linoleic acid: 0.0	alpha-Linolenic acid: 0.0
	9291	Plums, dried (prunes), uncooked	0.42	Carbohydrate: 0.52	Vitamin K: 0.43	Fiber: 0.25	Copper: 0.16	Potassium: 0.15	Niacin: 0.12	Vitamin A: 0.12	Pantothenic acid: 0.1	Iron: 0.1	Magnesium: 0.09	Riboflavin: 0.09	Calcium: 0.09	Vitamin B6: 0.08	Manganese: 0.07	Tryptophan: 0.07	Phosphorus: 0.07	Zinc: 0.06	Thiamin: 0.06	Protein: 0.06	Choline: 0.06	Threonine: 0.05	Valine: 0.04	Phenylalanine: 0.04	Methionine: 0.04	Histidine: 0.03	Isoleucine: 0.03	Lysine: 0.03	Leucine: 0.03	Vitamin E: 0.03	Selenium: 0.01	Total lipid: 0.01	Folate: 0.01	Vitamin C: 0.0	Vitamin B12: 0.0	Vitamin D: 0.0	Linoleic acid: 0.0	alpha-Linolenic acid: 0.0
	11216	Ginger root, raw†	0.42	Carbohydrate: 0.56	Choline: 0.54	Potassium: 0.42	Copper: 0.41	Vitamin B6: 0.39	Fiber: 0.34	Magnesium: 0.33	Pantothenic acid: 0.27	Manganese: 0.24	Iron: 0.24	Folate: 0.23	Zinc: 0.23	Protein: 0.22	Niacin: 0.21	Valine: 0.2	Histidine: 0.18	Isoleucine: 0.18	Lysine: 0.17	Vitamin C: 0.17	Thiamin: 0.16	Leucine: 0.15	Phosphorus: 0.15	Riboflavin: 0.15	Vitamin E: 0.15	Threonine: 0.14	Phenylalanine: 0.14	Calcium: 0.12	Total lipid: 0.12	Tryptophan: 0.12	Methionine: 0.12	Selenium: 0.1	Vitamin K: 0.0	Vitamin B12: 0.0	Vitamin A: 0.0	Vitamin D: 0.0	Linoleic acid: 0.0	alpha-Linolenic acid: 0.0
	20130	Barley flour or meal	0.42	Selenium: 0.56	Carbohydrate: 0.38	Niacin: 0.28	Tryptophan: 0.26	Methionine: 0.26	Thiamin: 0.23	Phenylalanine: 0.22	Fiber: 0.2	Valine: 0.2	Threonine: 0.2	Leucine: 0.19	Phosphorus: 0.19	Isoleucine: 0.19	Zinc: 0.19	Histidine: 0.18	Protein: 0.17	Lysine: 0.16	Manganese: 0.16	Iron: 0.16	Copper: 0.14	Magnesium: 0.14	Choline: 0.13	Vitamin B6: 0.13	Potassium: 0.06	Riboflavin: 0.05	Calcium: 0.04	Pantothenic acid: 0.03	Total lipid: 0.03	Vitamin E: 0.02	Folate: 0.02	Vitamin K: 0.02	Vitamin C: 0.0	Vitamin B12: 0.0	Vitamin A: 0.0	Vitamin D: 0.0	Linoleic acid: 0.0	alpha-Linolenic acid: 0.0
	9063	Cherries, sour, red, raw†	0.41	Vitamin A: 0.58	Carbohydrate: 0.33	Vitamin C: 0.25	Copper: 0.2	Fiber: 0.18	Potassium: 0.16	Pantothenic acid: 0.15	Thiamin: 0.12	Choline: 0.12	Calcium: 0.11	Iron: 0.11	Vitamin K: 0.11	Manganese: 0.1	Riboflavin: 0.09	Protein: 0.09	Vitamin B6: 0.09	Folate: 0.08	Magnesium: 0.08	Niacin: 0.07	Phosphorus: 0.05	Zinc: 0.05	Total lipid: 0.03	Vitamin E: 0.02	Histidine: 0.0	Vitamin B12: 0.0	Selenium: 0.0	Vitamin D: 0.0	Linoleic acid: 0.0	alpha-Linolenic acid: 0.0	Tryptophan: 0.0	Threonine: 0.0	Isoleucine: 0.0	Leucine: 0.0	Lysine: 0.0	Methionine: 0.0	Phenylalanine: 0.0	Valine: 0.0
	ND	Full-fat soy flour	0.41	Lysine: 0.49	Isoleucine: 0.45	Copper: 0.45	Leucine: 0.44	Folate: 0.42	Threonine: 0.42	Histidine: 0.42	Choline: 0.42	Valine: 0.41	Phenylalanine: 0.41	Methionine: 0.39	Tryptophan: 0.38	Magnesium: 0.37	Protein: 0.36	Vitamin K: 0.31	Manganese: 0.3	Zinc: 0.29	Potassium: 0.27	Iron: 0.27	Riboflavin: 0.27	Niacin: 0.25	Total lipid: 0.24	Phosphorus: 0.24	Thiamin: 0.24	Calcium: 0.16	Pantothenic acid: 0.15	Vitamin B6: 0.15	Fiber: 0.14	Carbohydrate: 0.12	Selenium: 0.11	Vitamin E: 0.05	Vitamin A: 0.0	Vitamin C: 0.0	Vitamin B12: 0.0	Vitamin D: 0.0	Linoleic acid: 0.0	alpha-Linolenic acid: 0.0
	20067	Sorghum	0.41	Carbohydrate: 0.41	Leucine: 0.33	Iron: 0.24	Methionine: 0.24	Valine: 0.22	Phenylalanine: 0.22	Tryptophan: 0.21	Isoleucine: 0.21	Threonine: 0.2	Histidine: 0.19	Protein: 0.19	Phosphorus: 0.18	Niacin: 0.17	Thiamin: 0.16	Fiber: 0.15	Lysine: 0.1	Total lipid: 0.06	Potassium: 0.06	Riboflavin: 0.05	Calcium: 0.04	Vitamin C: 0.0	Pantothenic acid: 0.0	Vitamin B6: 0.0	Vitamin B12: 0.0	Choline: 0.0	Vitamin K: 0.0	Magnesium: 0.0	Folate: 0.0	Zinc: 0.0	Copper: 0.0	Manganese: 0.0	Selenium: 0.0	Vitamin A: 0.0	Vitamin E: 0.0	Vitamin D: 0.0	Linoleic acid: 0.0	alpha-Linolenic acid: 0.0
	9021	Apricots, raw†	0.4	Vitamin A: 0.64	Carbohydrate: 0.29	Vitamin E: 0.2	Fiber: 0.2	Potassium: 0.2	Pantothenic acid: 0.19	Lysine: 0.17	Copper: 0.16	Vitamin C: 0.14	Niacin: 0.14	Vitamin K: 0.13	Threonine: 0.13	Iron: 0.13	Protein: 0.12	Tryptophan: 0.12	Thiamin: 0.12	Leucine: 0.11	Phenylalanine: 0.11	Histidine: 0.1	Isoleucine: 0.1	Folate: 0.1	Riboflavin: 0.1	Valine: 0.09	Zinc: 0.09	Vitamin B6: 0.09	Calcium: 0.08	Magnesium: 0.08	Phosphorus: 0.08	Manganese: 0.06	Choline: 0.05	Methionine: 0.04	Total lipid: 0.04	Selenium: 0.01	Vitamin B12: 0.0	Vitamin D: 0.0	Linoleic acid: 0.0	alpha-Linolenic acid: 0.0
	9149	Kumquats, raw†	0.4	Vitamin C: 0.79	Carbohydrate: 0.6	Fiber: 0.58	Calcium: 0.47	Riboflavin: 0.36	Folate: 0.33	Potassium: 0.32	Pantothenic acid: 0.31	Iron: 0.28	Copper: 0.26	Choline: 0.25	Protein: 0.24	Thiamin: 0.21	Magnesium: 0.21	Manganese: 0.18	Vitamin B6: 0.16	Total lipid: 0.15	Vitamin A: 0.13	Zinc: 0.12	Niacin: 0.11	Phosphorus: 0.1	Vitamin E: 0.08	Histidine: 0.0	Vitamin B12: 0.0	Vitamin K: 0.0	Selenium: 0.0	Vitamin D: 0.0	Linoleic acid: 0.0	alpha-Linolenic acid: 0.0	Tryptophan: 0.0	Threonine: 0.0	Isoleucine: 0.0	Leucine: 0.0	Lysine: 0.0	Methionine: 0.0	Phenylalanine: 0.0	Valine: 0.0
	ND	White and red potatoes, flesh and skin†	0.4	Carbohydrate: 0.58	Vitamin C: 0.48	Potassium: 0.46	Vitamin B6: 0.44	Pantothenic acid: 0.38	Thiamin: 0.36	Choline: 0.35	Fiber: 0.35	Niacin: 0.33	Folate: 0.31	Copper: 0.31	Phosphorus: 0.28	Lysine: 0.27	Iron: 0.27	Methionine: 0.27	Valine: 0.26	Zinc: 0.25	Magnesium: 0.24	Protein: 0.23	Threonine: 0.23	Isoleucine: 0.22	Phenylalanine: 0.21	Tryptophan: 0.21	Histidine: 0.2	Leucine: 0.19	Manganese: 0.19	Riboflavin: 0.12	Calcium: 0.08	Selenium: 0.07	Vitamin K: 0.04	Total lipid: 0.02	Vitamin E: 0.0	Vitamin B12: 0.0	Vitamin A: 0.0	Vitamin D: 0.0	Linoleic acid: 0.0	alpha-Linolenic acid: 0.0
	20005	Barley, pearled, raw	0.4	Selenium: 0.55	Carbohydrate: 0.36	Fiber: 0.26	Tryptophan: 0.24	Methionine: 0.24	Niacin: 0.22	Phenylalanine: 0.21	Zinc: 0.2	Manganese: 0.19	Valine: 0.19	Leucine: 0.18	Threonine: 0.18	Isoleucine: 0.18	Histidine: 0.17	Copper: 0.17	Protein: 0.16	Lysine: 0.16	Phosphorus: 0.15	Iron: 0.14	Thiamin: 0.13	Choline: 0.12	Magnesium: 0.12	Vitamin B6: 0.09	Pantothenic acid: 0.06	Potassium: 0.06	Folate: 0.05	Riboflavin: 0.05	Calcium: 0.03	Total lipid: 0.02	Vitamin K: 0.01	Vitamin A: 0.0	Vitamin E: 0.0	Vitamin C: 0.0	Vitamin B12: 0.0	Vitamin D: 0.0	Linoleic acid: 0.0	alpha-Linolenic acid: 0.0
	9322	Tamarinds, raw	0.4	Carbohydrate: 0.51	Thiamin: 0.35	Iron: 0.23	Fiber: 0.19	Magnesium: 0.18	Potassium: 0.14	Calcium: 0.14	Niacin: 0.12	Phosphorus: 0.11	Lysine: 0.08	Riboflavin: 0.08	Protein: 0.08	Selenium: 0.06	Copper: 0.06	Tryptophan: 0.05	Choline: 0.05	Folate: 0.04	Pantothenic acid: 0.04	Methionine: 0.03	Vitamin K: 0.03	Vitamin B6: 0.03	Total lipid: 0.02	Zinc: 0.02	Vitamin C: 0.01	Vitamin E: 0.01	Vitamin A: 0.01	Histidine: 0.0	Vitamin B12: 0.0	Manganese: 0.0	Vitamin D: 0.0	Linoleic acid: 0.0	alpha-Linolenic acid: 0.0	Threonine: 0.0	Isoleucine: 0.0	Leucine: 0.0	Phenylalanine: 0.0	Valine: 0.0
	9059	Breadfruit, raw†	0.38	Carbohydrate: 0.61	Fiber: 0.45	Vitamin C: 0.44	Potassium: 0.33	Pantothenic acid: 0.31	Thiamin: 0.29	Folate: 0.19	Vitamin B6: 0.18	Choline: 0.17	Iron: 0.16	Magnesium: 0.16	Copper: 0.15	Isoleucine: 0.14	Niacin: 0.14	Threonine: 0.13	Protein: 0.09	Valine: 0.09	Leucine: 0.09	Phosphorus: 0.09	Calcium: 0.08	Lysine: 0.08	Riboflavin: 0.07	Selenium: 0.06	Methionine: 0.06	Zinc: 0.06	Phenylalanine: 0.05	Manganese: 0.05	Vitamin E: 0.03	Total lipid: 0.02	Vitamin K: 0.01	Histidine: 0.0	Vitamin B12: 0.0	Vitamin A: 0.0	Vitamin D: 0.0	Linoleic acid: 0.0	alpha-Linolenic acid: 0.0	Tryptophan: 0.0
	20065	Rye flour, light	0.38	Carbohydrate: 0.46	Selenium: 0.36	Thiamin: 0.24	Tryptophan: 0.21	Phenylalanine: 0.2	Fiber: 0.2	Manganese: 0.2	Protein: 0.19	Threonine: 0.18	Methionine: 0.18	Leucine: 0.17	Valine: 0.16	Zinc: 0.14	Isoleucine: 0.14	Histidine: 0.14	Pantothenic acid: 0.13	Lysine: 0.1	Phosphorus: 0.1	Niacin: 0.1	Copper: 0.1	Vitamin B6: 0.09	Iron: 0.07	Magnesium: 0.06	Folate: 0.05	Potassium: 0.05	Choline: 0.05	Vitamin K: 0.04	Riboflavin: 0.04	Vitamin E: 0.04	Total lipid: 0.03	Calcium: 0.02	Vitamin C: 0.0	Vitamin B12: 0.0	Vitamin A: 0.0	Vitamin D: 0.0	Linoleic acid: 0.0	alpha-Linolenic acid: 0.0
	9202	Oranges, raw, navels†	0.38	Vitamin C: 0.82	Carbohydrate: 0.66	Folate: 0.62	Fiber: 0.49	Calcium: 0.47	Thiamin: 0.44	Pantothenic acid: 0.41	Vitamin B6: 0.41	Potassium: 0.4	Choline: 0.33	Riboflavin: 0.32	Niacin: 0.21	Lysine: 0.2	Protein: 0.18	Magnesium: 0.18	Phosphorus: 0.17	Copper: 0.16	Tryptophan: 0.15	Valine: 0.13	Histidine: 0.13	Methionine: 0.13	Threonine: 0.13	Vitamin E: 0.12	Vitamin A: 0.12	Phenylalanine: 0.11	Isoleucine: 0.1	Leucine: 0.1	Zinc: 0.1	Iron: 0.09	Manganese: 0.06	Total lipid: 0.03	Vitamin B12: 0.0	Vitamin K: 0.0	Selenium: 0.0	Vitamin D: 0.0	Linoleic acid: 0.0	alpha-Linolenic acid: 0.0
	16085	Peas, split, mature seeds, raw	0.38	Lysine: 0.5	Folate: 0.49	Isoleucine: 0.41	Leucine: 0.4	Fiber: 0.4	Valine: 0.39	Histidine: 0.39	Phenylalanine: 0.38	Threonine: 0.37	Thiamin: 0.36	Tryptophan: 0.35	Protein: 0.34	Methionine: 0.34	Carbohydrate: 0.33	Choline: 0.31	Zinc: 0.31	Copper: 0.28	Pantothenic acid: 0.27	Iron: 0.25	Phosphorus: 0.24	Manganese: 0.23	Niacin: 0.23	Potassium: 0.19	Magnesium: 0.19	Riboflavin: 0.09	Vitamin B6: 0.09	Calcium: 0.06	Selenium: 0.04	Vitamin K: 0.02	Total lipid: 0.02	Vitamin C: 0.01	Vitamin A: 0.01	Vitamin E: 0.0	Vitamin B12: 0.0	Vitamin D: 0.0	Linoleic acid: 0.0	alpha-Linolenic acid: 0.0
	20131	Barley malt flour	0.38	Selenium: 0.51	Carbohydrate: 0.34	Methionine: 0.33	Niacin: 0.22	Iron: 0.21	Lysine: 0.21	Threonine: 0.2	Tryptophan: 0.2	Leucine: 0.19	Valine: 0.19	Histidine: 0.19	Zinc: 0.19	Phosphorus: 0.19	Thiamin: 0.18	Isoleucine: 0.18	Vitamin B6: 0.17	Manganese: 0.16	Protein: 0.16	Magnesium: 0.13	Fiber: 0.12	Copper: 0.11	Pantothenic acid: 0.11	Riboflavin: 0.11	Phenylalanine: 0.1	Folate: 0.08	Potassium: 0.04	Calcium: 0.04	Total lipid: 0.03	Vitamin E: 0.02	Vitamin K: 0.01	Vitamin A: 0.0	Vitamin C: 0.0	Vitamin B12: 0.0	Choline: 0.0	Vitamin D: 0.0	Linoleic acid: 0.0	alpha-Linolenic acid: 0.0
	9147	Jujube, dried	0.37	Carbohydrate: 0.49	Thiamin: 0.18	Riboflavin: 0.14	Iron: 0.13	Copper: 0.13	Calcium: 0.13	Potassium: 0.1	Protein: 0.09	Phosphorus: 0.08	Magnesium: 0.07	Manganese: 0.07	Vitamin C: 0.05	Total lipid: 0.03	Niacin: 0.02	Zinc: 0.02	Histidine: 0.0	Pantothenic acid: 0.0	Vitamin B6: 0.0	Vitamin B12: 0.0	Fiber: 0.0	Choline: 0.0	Vitamin K: 0.0	Folate: 0.0	Selenium: 0.0	Vitamin A: 0.0	Vitamin E: 0.0	Vitamin D: 0.0	Linoleic acid: 0.0	alpha-Linolenic acid: 0.0	Tryptophan: 0.0	Threonine: 0.0	Isoleucine: 0.0	Leucine: 0.0	Lysine: 0.0	Methionine: 0.0	Phenylalanine: 0.0	Valine: 0.0
	11304	Peas, green, raw†	0.37	Vitamin K: 0.61	Thiamin: 0.49	Folate: 0.46	Lysine: 0.44	Zinc: 0.42	Methionine: 0.4	Choline: 0.38	Threonine: 0.38	Vitamin C: 0.36	Valine: 0.36	Isoleucine: 0.36	Fiber: 0.34	Leucine: 0.34	Protein: 0.33	Niacin: 0.33	Iron: 0.33	Histidine: 0.32	Phenylalanine: 0.31	Manganese: 0.3	Vitamin B6: 0.29	Phosphorus: 0.29	Carbohydrate: 0.26	Copper: 0.25	Tryptophan: 0.24	Magnesium: 0.22	Riboflavin: 0.22	Potassium: 0.21	Vitamin A: 0.19	Selenium: 0.17	Calcium: 0.11	Pantothenic acid: 0.09	Total lipid: 0.03	Vitamin E: 0.02	Vitamin B12: 0.0	Vitamin D: 0.0	Linoleic acid: 0.0	alpha-Linolenic acid: 0.0
	20061	Rice flour, white	0.37	Carbohydrate: 0.42	Selenium: 0.33	Methionine: 0.2	Manganese: 0.19	Valine: 0.15	Pantothenic acid: 0.15	Leucine: 0.14	Vitamin B6: 0.14	Phenylalanine: 0.14	Tryptophan: 0.13	Isoleucine: 0.13	Niacin: 0.13	Histidine: 0.12	Threonine: 0.12	Protein: 0.11	Thiamin: 0.1	Lysine: 0.09	Zinc: 0.09	Phosphorus: 0.07	Copper: 0.06	Fiber: 0.06	Magnesium: 0.06	Total lipid: 0.03	Iron: 0.02	Choline: 0.02	Potassium: 0.02	Calcium: 0.01	Riboflavin: 0.01	Folate: 0.01	Vitamin E: 0.0	Vitamin C: 0.0	Vitamin B12: 0.0	Vitamin K: 0.0	Vitamin A: 0.0	Vitamin D: 0.0	Linoleic acid: 0.0	alpha-Linolenic acid: 0.0
	9265	Persimmons, native, raw†	0.36	Carbohydrate: 0.47	Vitamin C: 0.37	Iron: 0.31	Potassium: 0.12	Calcium: 0.09	Tryptophan: 0.07	Threonine: 0.06	Valine: 0.05	Isoleucine: 0.05	Phosphorus: 0.05	Lysine: 0.05	Leucine: 0.04	Phenylalanine: 0.04	Protein: 0.04	Histidine: 0.03	Methionine: 0.03	Niacin: 0.02	Total lipid: 0.02	Thiamin: 0.0	Riboflavin: 0.0	Pantothenic acid: 0.0	Vitamin B6: 0.0	Vitamin B12: 0.0	Fiber: 0.0	Choline: 0.0	Vitamin K: 0.0	Magnesium: 0.0	Folate: 0.0	Zinc: 0.0	Copper: 0.0	Manganese: 0.0	Selenium: 0.0	Vitamin A: 0.0	Vitamin E: 0.0	Vitamin D: 0.0	Linoleic acid: 0.0	alpha-Linolenic acid: 0.0
	9159	Limes, raw†	0.36	Vitamin C: 0.83	Carbohydrate: 0.48	Calcium: 0.41	Fiber: 0.4	Pantothenic acid: 0.38	Vitamin B6: 0.3	Potassium: 0.3	Iron: 0.29	Copper: 0.26	Folate: 0.22	Choline: 0.21	Thiamin: 0.2	Phosphorus: 0.14	Vitamin E: 0.14	Protein: 0.13	Magnesium: 0.12	Zinc: 0.12	Riboflavin: 0.12	Selenium: 0.1	Niacin: 0.09	Lysine: 0.06	Tryptophan: 0.06	Total lipid: 0.05	Vitamin K: 0.05	Methionine: 0.03	Vitamin A: 0.03	Manganese: 0.02	Histidine: 0.0	Vitamin B12: 0.0	Vitamin D: 0.0	Linoleic acid: 0.0	alpha-Linolenic acid: 0.0	Threonine: 0.0	Isoleucine: 0.0	Leucine: 0.0	Phenylalanine: 0.0	Valine: 0.0
	9181	Melons, cantaloupe, raw†	0.36	Vitamin A: 0.66	Vitamin C: 0.21	Carbohydrate: 0.11	Potassium: 0.09	Folate: 0.09	Vitamin K: 0.07	Niacin: 0.07	Thiamin: 0.07	Choline: 0.06	Fiber: 0.05	Vitamin B6: 0.04	Pantothenic acid: 0.04	Magnesium: 0.04	Methionine: 0.04	Copper: 0.04	Zinc: 0.04	Iron: 0.04	Protein: 0.03	Valine: 0.03	Histidine: 0.03	Lysine: 0.03	Calcium: 0.03	Isoleucine: 0.03	Threonine: 0.03	Phosphorus: 0.02	Phenylalanine: 0.02	Selenium: 0.02	Leucine: 0.02	Riboflavin: 0.02	Manganese: 0.02	Tryptophan: 0.01	Total lipid: 0.01	Vitamin E: 0.0	Vitamin B12: 0.0	Vitamin D: 0.0	Linoleic acid: 0.0	alpha-Linolenic acid: 0.0
	20647	Millet flour	0.36	Selenium: 0.47	Methionine: 0.36	Leucine: 0.33	Carbohydrate: 0.32	Niacin: 0.24	Phenylalanine: 0.24	Tryptophan: 0.24	Zinc: 0.23	Isoleucine: 0.22	Thiamin: 0.22	Pantothenic acid: 0.22	Valine: 0.22	Copper: 0.21	Histidine: 0.18	Phosphorus: 0.18	Threonine: 0.18	Iron: 0.18	Protein: 0.16	Linoleic acid: 0.16	Magnesium: 0.16	Manganese: 0.13	Vitamin B6: 0.1	Folate: 0.09	Lysine: 0.07	Total lipid: 0.07	Fiber: 0.06	Potassium: 0.04	alpha-Linolenic acid: 0.03	Riboflavin: 0.03	Calcium: 0.01	Vitamin E: 0.0	Vitamin K: 0.0	Vitamin C: 0.0	Vitamin B12: 0.0	Choline: 0.0	Vitamin A: 0.0	Vitamin D: 0.0
	9070	Cherries, sweet, raw†	0.35	Carbohydrate: 0.57	Fiber: 0.32	Potassium: 0.28	Pantothenic acid: 0.24	Vitamin C: 0.22	Choline: 0.17	Copper: 0.16	Thiamin: 0.16	Protein: 0.15	Vitamin B6: 0.14	Iron: 0.12	Magnesium: 0.12	Riboflavin: 0.12	Lysine: 0.12	Calcium: 0.12	Tryptophan: 0.11	Threonine: 0.11	Histidine: 0.11	Methionine: 0.1	Phosphorus: 0.1	Folate: 0.1	Phenylalanine: 0.09	Manganese: 0.09	Isoleucine: 0.09	Valine: 0.09	Leucine: 0.08	Niacin: 0.08	Vitamin K: 0.06	Zinc: 0.05	Total lipid: 0.03	Vitamin E: 0.03	Vitamin A: 0.02	Vitamin B12: 0.0	Selenium: 0.0	Vitamin D: 0.0	Linoleic acid: 0.0	alpha-Linolenic acid: 0.0
	9297	Raisins, golden seedless	0.35	Carbohydrate: 0.5	Copper: 0.16	Potassium: 0.13	Iron: 0.13	Fiber: 0.13	Vitamin B6: 0.1	Phosphorus: 0.09	Calcium: 0.08	Riboflavin: 0.08	Protein: 0.07	Magnesium: 0.06	Manganese: 0.06	Niacin: 0.05	Choline: 0.05	Zinc: 0.04	Vitamin K: 0.03	Pantothenic acid: 0.03	Selenium: 0.02	Total lipid: 0.01	Vitamin C: 0.01	Thiamin: 0.01	Vitamin E: 0.01	Folate: 0.01	Histidine: 0.0	Vitamin B12: 0.0	Vitamin A: 0.0	Vitamin D: 0.0	Linoleic acid: 0.0	alpha-Linolenic acid: 0.0	Tryptophan: 0.0	Threonine: 0.0	Isoleucine: 0.0	Leucine: 0.0	Lysine: 0.0	Methionine: 0.0	Phenylalanine: 0.0	Valine: 0.0
	11178	Corn, sweet, yellow, frozen, kernels cut off cob, unprepared†	0.35	Carbohydrate: 0.46	Lysine: 0.44	Methionine: 0.41	Leucine: 0.4	Choline: 0.36	Folate: 0.34	Niacin: 0.34	Pantothenic acid: 0.32	Histidine: 0.31	Vitamin B6: 0.29	Valine: 0.28	Phenylalanine: 0.28	Thiamin: 0.27	Threonine: 0.25	Isoleucine: 0.25	Protein: 0.25	Phosphorus: 0.24	Potassium: 0.23	Tryptophan: 0.23	Zinc: 0.22	Fiber: 0.22	Riboflavin: 0.16	Magnesium: 0.16	Iron: 0.13	Vitamin C: 0.12	Manganese: 0.12	Copper: 0.1	Selenium: 0.09	Total lipid: 0.08	Vitamin A: 0.05	Calcium: 0.02	Vitamin E: 0.02	Vitamin K: 0.0	Vitamin B12: 0.0	Vitamin D: 0.0	Linoleic acid: 0.0	alpha-Linolenic acid: 0.0
	16108	Soybeans, mature seeds, raw	0.35	Lysine: 0.51	Leucine: 0.45	Isoleucine: 0.45	Histidine: 0.43	Phenylalanine: 0.43	Threonine: 0.43	Valine: 0.42	Methionine: 0.41	Tryptophan: 0.39	Iron: 0.38	Folate: 0.38	Protein: 0.33	Zinc: 0.3	Copper: 0.29	Phosphorus: 0.28	Manganese: 0.27	Thiamin: 0.26	Choline: 0.25	Magnesium: 0.24	Total lipid: 0.22	Niacin: 0.19	Calcium: 0.19	Selenium: 0.18	Potassium: 0.18	Riboflavin: 0.17	Fiber: 0.11	Carbohydrate: 0.09	Pantothenic acid: 0.08	Vitamin B6: 0.07	Vitamin K: 0.02	Vitamin E: 0.02	Vitamin C: 0.02	Vitamin A: 0.0	Vitamin B12: 0.0	Vitamin D: 0.0	Linoleic acid: 0.0	alpha-Linolenic acid: 0.0
	9184	Melons, honeydew, raw†	0.34	Vitamin C: 0.72	Carbohydrate: 0.65	Folate: 0.61	Potassium: 0.54	Vitamin B6: 0.48	Pantothenic acid: 0.46	Choline: 0.37	Thiamin: 0.35	Fiber: 0.32	Niacin: 0.24	Selenium: 0.23	Magnesium: 0.22	Protein: 0.16	Copper: 0.16	Lysine: 0.14	Threonine: 0.14	Zinc: 0.14	Valine: 0.13	Iron: 0.12	Riboflavin: 0.12	Isoleucine: 0.12	Tryptophan: 0.12	Phosphorus: 0.11	Phenylalanine: 0.11	Calcium: 0.11	Methionine: 0.1	Leucine: 0.09	Histidine: 0.08	Manganese: 0.08	Vitamin K: 0.04	Total lipid: 0.04	Vitamin A: 0.04	Vitamin E: 0.02	Vitamin B12: 0.0	Vitamin D: 0.0	Linoleic acid: 0.0	alpha-Linolenic acid: 0.0
	9286	Pomegranates, raw†	0.34	Carbohydrate: 0.8	Folate: 0.73	Fiber: 0.61	Copper: 0.43	Pantothenic acid: 0.42	Potassium: 0.4	Thiamin: 0.31	Vitamin C: 0.31	Vitamin B6: 0.3	Vitamin E: 0.29	Choline: 0.26	Zinc: 0.25	Riboflavin: 0.25	Protein: 0.24	Total lipid: 0.23	Phosphorus: 0.18	Magnesium: 0.17	Manganese: 0.17	Iron: 0.16	Selenium: 0.08	Niacin: 0.08	Calcium: 0.08	Vitamin K: 0.07	Histidine: 0.0	Vitamin B12: 0.0	Vitamin A: 0.0	Vitamin D: 0.0	Linoleic acid: 0.0	alpha-Linolenic acid: 0.0	Tryptophan: 0.0	Threonine: 0.0	Isoleucine: 0.0	Leucine: 0.0	Lysine: 0.0	Methionine: 0.0	Phenylalanine: 0.0	Valine: 0.0
	16049	Beans, white, mature seeds, raw	0.34	Folate: 0.51	Lysine: 0.41	Valine: 0.35	Leucine: 0.35	Methionine: 0.35	Isoleucine: 0.35	Threonine: 0.34	Phenylalanine: 0.34	Histidine: 0.33	Iron: 0.33	Zinc: 0.31	Tryptophan: 0.3	Protein: 0.26	Carbohydrate: 0.24	Manganese: 0.23	Fiber: 0.22	Magnesium: 0.22	Calcium: 0.22	Selenium: 0.21	Potassium: 0.21	Copper: 0.2	Thiamin: 0.18	Choline: 0.17	Phosphorus: 0.16	Niacin: 0.12	Vitamin B6: 0.1	Pantothenic acid: 0.05	Riboflavin: 0.05	Vitamin K: 0.02	Total lipid: 0.01	Vitamin E: 0.01	Vitamin C: 0.0	Vitamin B12: 0.0	Vitamin A: 0.0	Vitamin D: 0.0	Linoleic acid: 0.0	alpha-Linolenic acid: 0.0
	20466	Semolina, unenriched	0.34	Carbohydrate: 0.36	Methionine: 0.24	Tryptophan: 0.23	Phenylalanine: 0.21	Isoleucine: 0.21	Leucine: 0.21	Valine: 0.19	Protein: 0.18	Niacin: 0.18	Histidine: 0.17	Threonine: 0.17	Thiamin: 0.16	Folate: 0.12	Zinc: 0.1	Lysine: 0.1	Pantothenic acid: 0.1	Manganese: 0.09	Phosphorus: 0.09	Fiber: 0.08	Copper: 0.08	Iron: 0.07	Magnesium: 0.07	Potassium: 0.03	Vitamin B6: 0.03	Riboflavin: 0.03	Total lipid: 0.02	Calcium: 0.02	Vitamin C: 0.0	Vitamin B12: 0.0	Choline: 0.0	Vitamin K: 0.0	Selenium: 0.0	Vitamin A: 0.0	Vitamin E: 0.0	Vitamin D: 0.0	Linoleic acid: 0.0	alpha-Linolenic acid: 0.0
	9060	Carambola, (starfruit), raw†	0.33	Vitamin C: 0.61	Pantothenic acid: 0.52	Fiber: 0.49	Copper: 0.47	Carbohydrate: 0.44	Lysine: 0.38	Methionine: 0.37	Potassium: 0.36	Folate: 0.33	Choline: 0.32	Threonine: 0.31	Isoleucine: 0.3	Leucine: 0.29	Valine: 0.27	Protein: 0.24	Phenylalanine: 0.23	Niacin: 0.22	Magnesium: 0.21	Selenium: 0.19	Zinc: 0.19	Tryptophan: 0.19	Thiamin: 0.13	Phosphorus: 0.13	Histidine: 0.12	Vitamin B6: 0.12	Riboflavin: 0.1	Manganese: 0.1	Total lipid: 0.09	Vitamin E: 0.08	Iron: 0.06	Vitamin A: 0.05	Calcium: 0.05	Vitamin B12: 0.0	Vitamin K: 0.0	Vitamin D: 0.0	Linoleic acid: 0.0	alpha-Linolenic acid: 0.0
	9326	Watermelon, raw†	0.33	Vitamin C: 0.73	Vitamin A: 0.61	Carbohydrate: 0.45	Pantothenic acid: 0.41	Vitamin B6: 0.28	Potassium: 0.28	Thiamin: 0.25	Lysine: 0.22	Magnesium: 0.19	Choline: 0.18	Copper: 0.18	Threonine: 0.15	Iron: 0.15	Protein: 0.12	Tryptophan: 0.12	Zinc: 0.12	Riboflavin: 0.12	Niacin: 0.11	Calcium: 0.11	Phosphorus: 0.1	Isoleucine: 0.1	Methionine: 0.1	Fiber: 0.1	Selenium: 0.09	Manganese: 0.08	Valine: 0.07	Folate: 0.07	Phenylalanine: 0.07	Leucine: 0.06	Histidine: 0.06	Total lipid: 0.04	Vitamin E: 0.03	Vitamin K: 0.0	Vitamin B12: 0.0	Vitamin D: 0.0	Linoleic acid: 0.0	alpha-Linolenic acid: 0.0
	11588	Waterchestnuts, chinese, (matai), raw†	0.33	Choline: 0.43	Carbohydrate: 0.34	Copper: 0.33	Vitamin E: 0.3	Potassium: 0.28	Vitamin B6: 0.27	Riboflavin: 0.25	Thiamin: 0.24	Fiber: 0.23	Pantothenic acid: 0.21	Manganese: 0.17	Zinc: 0.16	Folate: 0.14	Phosphorus: 0.12	Magnesium: 0.1	Niacin: 0.1	Protein: 0.08	Selenium: 0.05	Vitamin C: 0.05	Calcium: 0.04	Iron: 0.02	Total lipid: 0.01	Vitamin K: 0.0	Histidine: 0.0	Vitamin B12: 0.0	Vitamin A: 0.0	Vitamin D: 0.0	Linoleic acid: 0.0	alpha-Linolenic acid: 0.0	Tryptophan: 0.0	Threonine: 0.0	Isoleucine: 0.0	Leucine: 0.0	Lysine: 0.0	Methionine: 0.0	Phenylalanine: 0.0	Valine: 0.0
	ND	White rice, unenriched	0.33	Carbohydrate: 0.41	Methionine: 0.21	Pantothenic acid: 0.19	Manganese: 0.17	Valine: 0.17	Leucine: 0.15	Phenylalanine: 0.15	Isoleucine: 0.15	Tryptophan: 0.14	Threonine: 0.14	Histidine: 0.13	Protein: 0.12	Zinc: 0.12	Lysine: 0.1	Niacin: 0.1	Phosphorus: 0.08	Copper: 0.07	Vitamin B6: 0.06	Iron: 0.05	Thiamin: 0.05	Magnesium: 0.05	Riboflavin: 0.02	Potassium: 0.02	Folate: 0.02	Total lipid: 0.01	Calcium: 0.01	Vitamin C: 0.0	Vitamin B12: 0.0	Fiber: 0.0	Choline: 0.0	Vitamin K: 0.0	Selenium: 0.0	Vitamin A: 0.0	Vitamin E: 0.0	Vitamin D: 0.0	Linoleic acid: 0.0	alpha-Linolenic acid: 0.0
	9085	Currants, zante, dried	0.32	Carbohydrate: 0.47	Iron: 0.22	Copper: 0.2	Fiber: 0.18	Potassium: 0.15	Thiamin: 0.13	Calcium: 0.13	Phosphorus: 0.1	Vitamin B6: 0.09	Manganese: 0.09	Protein: 0.09	Magnesium: 0.07	Zinc: 0.07	Niacin: 0.07	Riboflavin: 0.05	Choline: 0.05	Vitamin K: 0.04	Selenium: 0.02	Folate: 0.02	Vitamin C: 0.02	Pantothenic acid: 0.01	Vitamin A: 0.01	Total lipid: 0.01	Vitamin E: 0.01	Histidine: 0.0	Vitamin B12: 0.0	Vitamin D: 0.0	Linoleic acid: 0.0	alpha-Linolenic acid: 0.0	Tryptophan: 0.0	Threonine: 0.0	Isoleucine: 0.0	Leucine: 0.0	Lysine: 0.0	Methionine: 0.0	Phenylalanine: 0.0	Valine: 0.0
	9089	Figs, raw†	0.32	Carbohydrate: 0.56	Fiber: 0.35	Pantothenic acid: 0.27	Thiamin: 0.24	Potassium: 0.23	Calcium: 0.23	Vitamin B6: 0.21	Copper: 0.15	Vitamin K: 0.15	Magnesium: 0.14	Riboflavin: 0.13	Manganese: 0.12	Iron: 0.12	Choline: 0.11	Niacin: 0.1	Folate: 0.1	Threonine: 0.09	Protein: 0.09	Zinc: 0.09	Lysine: 0.08	Valine: 0.08	Isoleucine: 0.08	Leucine: 0.06	Tryptophan: 0.06	Histidine: 0.06	Vitamin C: 0.06	Phosphorus: 0.06	Phenylalanine: 0.05	Methionine: 0.05	Vitamin A: 0.04	Total lipid: 0.04	Vitamin E: 0.03	Selenium: 0.03	Vitamin B12: 0.0	Vitamin D: 0.0	Linoleic acid: 0.0	alpha-Linolenic acid: 0.0
	20035	Quinoa, uncooked	0.32	Methionine: 0.42	Carbohydrate: 0.37	Folate: 0.36	Histidine: 0.35	Zinc: 0.33	Manganese: 0.33	Lysine: 0.33	Magnesium: 0.3	Phosphorus: 0.3	Tryptophan: 0.28	Isoleucine: 0.27	Phenylalanine: 0.27	Valine: 0.26	Choline: 0.26	Leucine: 0.26	Threonine: 0.26	Protein: 0.25	Iron: 0.25	Copper: 0.23	Thiamin: 0.23	Vitamin B6: 0.23	Selenium: 0.2	Fiber: 0.17	Niacin: 0.16	Riboflavin: 0.16	Potassium: 0.15	Pantothenic acid: 0.14	Total lipid: 0.13	Vitamin E: 0.1	Calcium: 0.06	Vitamin A: 0.0	Vitamin C: 0.0	Vitamin B12: 0.0	Vitamin K: 0.0	Vitamin D: 0.0	Linoleic acid: 0.0	alpha-Linolenic acid: 0.0
	11167	Corn, sweet, yellow, raw†	0.32	Pantothenic acid: 0.4	Carbohydrate: 0.39	Methionine: 0.37	Folate: 0.34	Leucine: 0.34	Thiamin: 0.33	Choline: 0.3	Histidine: 0.29	Niacin: 0.29	Valine: 0.28	Threonine: 0.27	Isoleucine: 0.26	Phenylalanine: 0.25	Phosphorus: 0.25	Lysine: 0.24	Potassium: 0.24	Magnesium: 0.23	Zinc: 0.23	Protein: 0.23	Fiber: 0.18	Tryptophan: 0.16	Vitamin B6: 0.15	Linoleic acid: 0.15	Iron: 0.13	Manganese: 0.12	Copper: 0.12	Riboflavin: 0.11	Total lipid: 0.1	Vitamin C: 0.07	Selenium: 0.07	Vitamin A: 0.06	alpha-Linolenic acid: 0.04	Vitamin E: 0.01	Calcium: 0.01	Vitamin K: 0.0	Vitamin B12: 0.0	Vitamin D: 0.0
	2024	Spices, mustard seed, ground	0.31	Selenium: 0.72	Lysine: 0.36	Histidine: 0.34	Total lipid: 0.31	Leucine: 0.3	Isoleucine: 0.29	Valine: 0.29	Methionine: 0.27	Phenylalanine: 0.26	Zinc: 0.25	Threonine: 0.23	Phosphorus: 0.23	Magnesium: 0.21	Choline: 0.2	Protein: 0.2	Manganese: 0.19	Iron: 0.19	Thiamin: 0.17	Tryptophan: 0.16	Folate: 0.16	Calcium: 0.13	Vitamin E: 0.13	Niacin: 0.12	Copper: 0.11	Fiber: 0.11	Potassium: 0.06	Pantothenic acid: 0.06	Carbohydrate: 0.06	Vitamin B6: 0.05	Riboflavin: 0.05	Vitamin C: 0.01	Vitamin K: 0.0	Vitamin A: 0.0	Vitamin B12: 0.0	Vitamin D: 0.0	Linoleic acid: 0.0	alpha-Linolenic acid: 0.0
	9084	Currants, red and white, raw†	0.31	Vitamin C: 0.72	Vitamin K: 0.31	Carbohydrate: 0.29	Fiber: 0.24	Potassium: 0.24	Iron: 0.19	Calcium: 0.17	Vitamin B6: 0.15	Copper: 0.15	Manganese: 0.13	Phosphorus: 0.12	Choline: 0.11	Riboflavin: 0.1	Zinc: 0.09	Thiamin: 0.09	Magnesium: 0.09	Protein: 0.09	Folate: 0.07	Pantothenic acid: 0.05	Selenium: 0.05	Vitamin E: 0.02	Total lipid: 0.02	Niacin: 0.01	Vitamin A: 0.01	Histidine: 0.0	Vitamin B12: 0.0	Vitamin D: 0.0	Linoleic acid: 0.0	alpha-Linolenic acid: 0.0	Tryptophan: 0.0	Threonine: 0.0	Isoleucine: 0.0	Leucine: 0.0	Lysine: 0.0	Methionine: 0.0	Phenylalanine: 0.0	Valine: 0.0
	9150	Lemons, raw, without peel†	0.31	Vitamin C: 0.83	Carbohydrate: 0.45	Vitamin B6: 0.42	Fiber: 0.4	Potassium: 0.37	Calcium: 0.33	Pantothenic acid: 0.31	Iron: 0.28	Folate: 0.24	Thiamin: 0.2	Choline: 0.19	Protein: 0.18	Copper: 0.16	Magnesium: 0.16	Phosphorus: 0.13	Riboflavin: 0.11	Selenium: 0.09	Vitamin E: 0.07	Total lipid: 0.07	Manganese: 0.07	Zinc: 0.07	Niacin: 0.04	Vitamin A: 0.02	Histidine: 0.0	Vitamin B12: 0.0	Vitamin K: 0.0	Vitamin D: 0.0	Linoleic acid: 0.0	alpha-Linolenic acid: 0.0	Tryptophan: 0.0	Threonine: 0.0	Isoleucine: 0.0	Leucine: 0.0	Lysine: 0.0	Methionine: 0.0	Phenylalanine: 0.0	Valine: 0.0
	9299	Raisins, seeded	0.31	Carbohydrate: 0.5	Fiber: 0.2	Iron: 0.17	Potassium: 0.14	Copper: 0.14	Thiamin: 0.1	Riboflavin: 0.08	Vitamin B6: 0.06	Phosphorus: 0.06	Protein: 0.06	Magnesium: 0.05	Manganese: 0.05	Niacin: 0.05	Calcium: 0.04	Zinc: 0.02	Selenium: 0.02	Vitamin C: 0.02	Total lipid: 0.01	Pantothenic acid: 0.01	Folate: 0.01	Histidine: 0.0	Vitamin B12: 0.0	Choline: 0.0	Vitamin K: 0.0	Vitamin A: 0.0	Vitamin E: 0.0	Vitamin D: 0.0	Linoleic acid: 0.0	alpha-Linolenic acid: 0.0	Tryptophan: 0.0	Threonine: 0.0	Isoleucine: 0.0	Leucine: 0.0	Lysine: 0.0	Methionine: 0.0	Phenylalanine: 0.0	Valine: 0.0
	9156	Lemon peel, raw†	0.3	Vitamin C: 0.9	Calcium: 0.56	Fiber: 0.55	Vitamin B6: 0.48	Carbohydrate: 0.43	Pantothenic acid: 0.3	Potassium: 0.28	Iron: 0.22	Riboflavin: 0.2	Copper: 0.19	Choline: 0.17	Thiamin: 0.17	Folate: 0.16	Magnesium: 0.15	Zinc: 0.13	Protein: 0.13	Selenium: 0.09	Niacin: 0.08	Phosphorus: 0.05	Vitamin E: 0.05	Total lipid: 0.03	Vitamin A: 0.02	Histidine: 0.0	Vitamin B12: 0.0	Vitamin K: 0.0	Manganese: 0.0	Vitamin D: 0.0	Linoleic acid: 0.0	alpha-Linolenic acid: 0.0	Tryptophan: 0.0	Threonine: 0.0	Isoleucine: 0.0	Leucine: 0.0	Lysine: 0.0	Methionine: 0.0	Phenylalanine: 0.0	Valine: 0.0
	9068	Cherries, sour, red, frozen, unsweetened†	0.29	Vitamin A: 0.68	Carbohydrate: 0.54	Pantothenic acid: 0.32	Copper: 0.31	Fiber: 0.3	Vitamin B6: 0.3	Thiamin: 0.28	Potassium: 0.27	Iron: 0.26	Choline: 0.2	Riboflavin: 0.19	Calcium: 0.17	Protein: 0.16	Magnesium: 0.14	Vitamin C: 0.13	Phosphorus: 0.11	Folate: 0.1	Total lipid: 0.1	Zinc: 0.1	Manganese: 0.1	Niacin: 0.05	Vitamin K: 0.05	Vitamin E: 0.04	Histidine: 0.0	Vitamin B12: 0.0	Selenium: 0.0	Vitamin D: 0.0	Linoleic acid: 0.0	alpha-Linolenic acid: 0.0	Tryptophan: 0.0	Threonine: 0.0	Isoleucine: 0.0	Leucine: 0.0	Lysine: 0.0	Methionine: 0.0	Phenylalanine: 0.0	Valine: 0.0
	9164	Litchis, raw†	0.29	Vitamin C: 0.71	Carbohydrate: 0.61	Copper: 0.31	Fiber: 0.3	Folate: 0.3	Vitamin B6: 0.28	Potassium: 0.24	Riboflavin: 0.22	Choline: 0.2	Niacin: 0.17	Iron: 0.16	Phosphorus: 0.14	Lysine: 0.13	Magnesium: 0.11	Protein: 0.11	Methionine: 0.09	Selenium: 0.09	Tryptophan: 0.08	Manganese: 0.07	Thiamin: 0.07	Total lipid: 0.06	Zinc: 0.06	Vitamin E: 0.04	Calcium: 0.04	Vitamin K: 0.01	Histidine: 0.0	Pantothenic acid: 0.0	Vitamin B12: 0.0	Vitamin A: 0.0	Vitamin D: 0.0	Linoleic acid: 0.0	alpha-Linolenic acid: 0.0	Threonine: 0.0	Isoleucine: 0.0	Leucine: 0.0	Phenylalanine: 0.0	Valine: 0.0
	9183	Melons, casaba, raw†	0.29	Vitamin C: 0.76	Vitamin B6: 0.31	Carbohydrate: 0.24	Potassium: 0.24	Choline: 0.2	Copper: 0.15	Pantothenic acid: 0.15	Vitamin K: 0.14	Folate: 0.12	Protein: 0.12	Magnesium: 0.12	Riboflavin: 0.11	Fiber: 0.1	Iron: 0.1	Calcium: 0.09	Thiamin: 0.07	Selenium: 0.06	Niacin: 0.06	Manganese: 0.05	Zinc: 0.04	Phosphorus: 0.03	Total lipid: 0.02	Vitamin E: 0.01	Histidine: 0.0	Vitamin B12: 0.0	Vitamin A: 0.0	Vitamin D: 0.0	Linoleic acid: 0.0	alpha-Linolenic acid: 0.0	Tryptophan: 0.0	Threonine: 0.0	Isoleucine: 0.0	Leucine: 0.0	Lysine: 0.0	Methionine: 0.0	Phenylalanine: 0.0	Valine: 0.0
	16055	Carob flour	0.29	Fiber: 0.48	Carbohydrate: 0.43	Calcium: 0.33	Copper: 0.21	Iron: 0.18	Valine: 0.17	Potassium: 0.16	Riboflavin: 0.16	Threonine: 0.14	Selenium: 0.14	Vitamin B6: 0.14	Leucine: 0.12	Methionine: 0.12	Isoleucine: 0.11	Zinc: 0.1	Histidine: 0.1	Niacin: 0.1	Manganese: 0.09	Tryptophan: 0.09	Magnesium: 0.08	Protein: 0.08	Lysine: 0.08	Phenylalanine: 0.07	Phosphorus: 0.06	Folate: 0.06	Choline: 0.04	Thiamin: 0.04	Vitamin E: 0.02	Total lipid: 0.01	Pantothenic acid: 0.01	Vitamin A: 0.0	Vitamin C: 0.0	Vitamin B12: 0.0	Vitamin K: 0.0	Vitamin D: 0.0	Linoleic acid: 0.0	alpha-Linolenic acid: 0.0
	9088	Elderberries, raw†	0.28	Carbohydrate: 0.43	Fiber: 0.42	Iron: 0.33	Vitamin C: 0.31	Vitamin B6: 0.26	Vitamin A: 0.25	Potassium: 0.2	Calcium: 0.19	Thiamin: 0.19	Phosphorus: 0.11	Copper: 0.11	Niacin: 0.11	Pantothenic acid: 0.1	Tryptophan: 0.1	Riboflavin: 0.09	Methionine: 0.08	Leucine: 0.07	Phenylalanine: 0.07	Threonine: 0.07	Selenium: 0.07	Isoleucine: 0.06	Valine: 0.06	Protein: 0.05	Histidine: 0.05	Zinc: 0.05	Folate: 0.05	Lysine: 0.05	Total lipid: 0.04	Magnesium: 0.04	Vitamin B12: 0.0	Choline: 0.0	Vitamin K: 0.0	Manganese: 0.0	Vitamin E: 0.0	Vitamin D: 0.0	Linoleic acid: 0.0	alpha-Linolenic acid: 0.0
	9176	Mangos, raw†	0.28	Folate: 0.72	Carbohydrate: 0.67	Vitamin C: 0.63	Vitamin A: 0.59	Vitamin E: 0.53	Vitamin B6: 0.47	Pantothenic acid: 0.4	Copper: 0.38	Fiber: 0.34	Potassium: 0.31	Lysine: 0.26	Niacin: 0.26	Choline: 0.26	Riboflavin: 0.25	Thiamin: 0.23	Threonine: 0.18	Tryptophan: 0.18	Valine: 0.18	Histidine: 0.16	Isoleucine: 0.16	Leucine: 0.15	Magnesium: 0.15	Protein: 0.15	Selenium: 0.13	Phenylalanine: 0.12	Calcium: 0.12	Manganese: 0.11	Iron: 0.1	Methionine: 0.1	Phosphorus: 0.09	Zinc: 0.09	Total lipid: 0.07	Vitamin K: 0.06	Vitamin B12: 0.0	Vitamin D: 0.0	Linoleic acid: 0.0	alpha-Linolenic acid: 0.0
	20088	Wild rice, raw	0.28	Methionine: 0.37	Zinc: 0.34	Carbohydrate: 0.28	Histidine: 0.21	Niacin: 0.2	Phosphorus: 0.18	Phenylalanine: 0.18	Tryptophan: 0.18	Magnesium: 0.17	Valine: 0.17	Isoleucine: 0.17	Leucine: 0.16	Threonine: 0.16	Protein: 0.15	Lysine: 0.15	Manganese: 0.14	Copper: 0.14	Folate: 0.13	Vitamin B6: 0.1	Pantothenic acid: 0.09	Fiber: 0.09	Choline: 0.08	Riboflavin: 0.08	Potassium: 0.07	Iron: 0.06	Selenium: 0.05	Thiamin: 0.05	Vitamin E: 0.02	Calcium: 0.02	Total lipid: 0.01	Vitamin K: 0.01	Vitamin A: 0.0	Vitamin C: 0.0	Vitamin B12: 0.0	Vitamin D: 0.0	Linoleic acid: 0.0	alpha-Linolenic acid: 0.0
	9132	Grapes, red or green (European type, such as Thompson seedless), raw†	0.27	Carbohydrate: 0.38	Vitamin K: 0.37	Copper: 0.17	Thiamin: 0.17	Potassium: 0.11	Vitamin B6: 0.09	Riboflavin: 0.09	Choline: 0.08	Tryptophan: 0.08	Fiber: 0.08	Iron: 0.07	Histidine: 0.07	Phosphorus: 0.05	Protein: 0.05	Niacin: 0.05	Methionine: 0.05	Threonine: 0.05	Calcium: 0.05	Manganese: 0.05	Lysine: 0.04	Magnesium: 0.04	Vitamin C: 0.04	Valine: 0.04	Pantothenic acid: 0.03	Phenylalanine: 0.03	Zinc: 0.03	Vitamin E: 0.03	Leucine: 0.02	Isoleucine: 0.02	Folate: 0.02	Vitamin A: 0.01	Total lipid: 0.01	Selenium: 0.01	Vitamin B12: 0.0	Vitamin D: 0.0	Linoleic acid: 0.0	alpha-Linolenic acid: 0.0
	12099	Nuts, chestnuts, european, dried, unpeeled	0.27	Carbohydrate: 0.37	Copper: 0.22	Fiber: 0.21	Vitamin B6: 0.2	Manganese: 0.19	Methionine: 0.19	Folate: 0.18	Thiamin: 0.18	Potassium: 0.17	Lysine: 0.15	Valine: 0.14	Pantothenic acid: 0.14	Iron: 0.14	Histidine: 0.14	Isoleucine: 0.13	Riboflavin: 0.12	Threonine: 0.12	Phosphorus: 0.12	Tryptophan: 0.12	Phenylalanine: 0.11	Protein: 0.11	Magnesium: 0.11	Leucine: 0.11	Total lipid: 0.08	Calcium: 0.07	Niacin: 0.07	Vitamin C: 0.05	Zinc: 0.04	Selenium: 0.04	Vitamin B12: 0.0	Choline: 0.0	Vitamin K: 0.0	Vitamin A: 0.0	Vitamin E: 0.0	Vitamin D: 0.0	Linoleic acid: 0.0	alpha-Linolenic acid: 0.0
	ND	Lima beans	0.27	Folate: 0.46	Lysine: 0.34	Isoleucine: 0.31	Valine: 0.31	Leucine: 0.3	Histidine: 0.3	Phenylalanine: 0.29	Threonine: 0.29	Fiber: 0.24	Methionine: 0.23	Choline: 0.23	Tryptophan: 0.22	Protein: 0.22	Carbohydrate: 0.21	Iron: 0.21	Zinc: 0.2	Thiamin: 0.19	Manganese: 0.19	Magnesium: 0.18	Potassium: 0.17	Phosphorus: 0.16	Copper: 0.14	Niacin: 0.12	Vitamin B6: 0.1	Pantothenic acid: 0.1	Selenium: 0.1	Calcium: 0.07	Riboflavin: 0.06	Vitamin E: 0.02	Total lipid: 0.01	Vitamin K: 0.01	Vitamin C: 0.0	Vitamin B12: 0.0	Vitamin A: 0.0	Vitamin D: 0.0	Linoleic acid: 0.0	alpha-Linolenic acid: 0.0
	11226	Jerusalem-artichokes, raw†	0.26	Iron: 0.49	Choline: 0.39	Thiamin: 0.28	Carbohydrate: 0.27	Potassium: 0.21	Copper: 0.18	Pantothenic acid: 0.17	Phosphorus: 0.15	Fiber: 0.15	Niacin: 0.14	Folate: 0.13	Protein: 0.11	Riboflavin: 0.09	Magnesium: 0.08	Vitamin B6: 0.08	Selenium: 0.06	Vitamin E: 0.05	Zinc: 0.05	Calcium: 0.04	Manganese: 0.04	Vitamin C: 0.03	Vitamin A: 0.0	Total lipid: 0.0	Vitamin K: 0.0	Histidine: 0.0	Vitamin B12: 0.0	Vitamin D: 0.0	Linoleic acid: 0.0	alpha-Linolenic acid: 0.0	Tryptophan: 0.0	Threonine: 0.0	Isoleucine: 0.0	Leucine: 0.0	Lysine: 0.0	Methionine: 0.0	Phenylalanine: 0.0	Valine: 0.0
	16042	Beans, pinto, mature seeds, raw	0.26	Folate: 0.55	Selenium: 0.37	Lysine: 0.3	Isoleucine: 0.25	Leucine: 0.25	Phenylalanine: 0.25	Histidine: 0.25	Threonine: 0.24	Valine: 0.24	Methionine: 0.21	Carbohydrate: 0.2	Thiamin: 0.2	Tryptophan: 0.19	Protein: 0.19	Fiber: 0.18	Copper: 0.17	Magnesium: 0.16	Zinc: 0.16	Phosphorus: 0.16	Potassium: 0.15	Iron: 0.14	Choline: 0.14	Manganese: 0.12	Vitamin B6: 0.11	Niacin: 0.09	Calcium: 0.08	Pantothenic acid: 0.06	Riboflavin: 0.05	Total lipid: 0.01	Vitamin C: 0.01	Vitamin K: 0.01	Vitamin E: 0.0	Vitamin B12: 0.0	Vitamin A: 0.0	Vitamin D: 0.0	Linoleic acid: 0.0	alpha-Linolenic acid: 0.0
	16052	Broadbeans (fava beans), mature seeds, raw	0.26	Folate: 0.5	Lysine: 0.39	Leucine: 0.33	Histidine: 0.32	Isoleucine: 0.32	Threonine: 0.3	Valine: 0.29	Phenylalanine: 0.29	Fiber: 0.28	Protein: 0.26	Choline: 0.24	Tryptophan: 0.2	Copper: 0.2	Zinc: 0.2	Carbohydrate: 0.2	Iron: 0.2	Magnesium: 0.19	Methionine: 0.19	Manganese: 0.18	Phosphorus: 0.18	Thiamin: 0.18	Potassium: 0.14	Selenium: 0.14	Niacin: 0.14	Pantothenic acid: 0.11	Riboflavin: 0.09	Vitamin B6: 0.08	Calcium: 0.08	Total lipid: 0.02	Vitamin K: 0.01	Vitamin C: 0.0	Vitamin A: 0.0	Vitamin E: 0.0	Vitamin B12: 0.0	Vitamin D: 0.0	Linoleic acid: 0.0	alpha-Linolenic acid: 0.0
	20031	Millet, raw	0.26	Carbohydrate: 0.4	Leucine: 0.34	Methionine: 0.3	Copper: 0.29	Thiamin: 0.27	Manganese: 0.25	Isoleucine: 0.24	Valine: 0.24	Phenylalanine: 0.24	Niacin: 0.22	Phosphorus: 0.21	Tryptophan: 0.2	Protein: 0.2	Zinc: 0.2	Histidine: 0.19	Threonine: 0.19	Folate: 0.19	Pantothenic acid: 0.18	Magnesium: 0.18	Iron: 0.17	Fiber: 0.17	Vitamin B6: 0.14	Riboflavin: 0.12	Lysine: 0.11	Total lipid: 0.08	Selenium: 0.07	Potassium: 0.05	Calcium: 0.01	Vitamin K: 0.0	Vitamin E: 0.0	Vitamin C: 0.0	Vitamin B12: 0.0	Choline: 0.0	Vitamin A: 0.0	Vitamin D: 0.0	Linoleic acid: 0.0	alpha-Linolenic acid: 0.0
	9252	Pears, raw†	0.24	Carbohydrate: 0.62	Fiber: 0.49	Copper: 0.21	Potassium: 0.2	Folate: 0.19	Choline: 0.16	Vitamin C: 0.15	Vitamin B6: 0.11	Riboflavin: 0.11	Iron: 0.1	Zinc: 0.09	Magnesium: 0.09	Thiamin: 0.08	Calcium: 0.08	Vitamin E: 0.07	Manganese: 0.07	Pantothenic acid: 0.07	Lysine: 0.07	Valine: 0.06	Vitamin K: 0.06	Protein: 0.06	Phosphorus: 0.06	Threonine: 0.05	Isoleucine: 0.05	Niacin: 0.05	Leucine: 0.05	Phenylalanine: 0.04	Tryptophan: 0.03	Methionine: 0.02	Total lipid: 0.02	Histidine: 0.02	Selenium: 0.01	Vitamin A: 0.01	Vitamin B12: 0.0	Vitamin D: 0.0	Linoleic acid: 0.0	alpha-Linolenic acid: 0.0
	9340	Pears, asian, raw†	0.24	Carbohydrate: 0.65	Fiber: 0.62	Potassium: 0.34	Folate: 0.32	Vitamin C: 0.29	Choline: 0.23	Copper: 0.22	Pantothenic acid: 0.2	Vitamin B6: 0.17	Magnesium: 0.16	Manganese: 0.14	Protein: 0.13	Niacin: 0.13	Valine: 0.12	Lysine: 0.12	Threonine: 0.12	Isoleucine: 0.12	Leucine: 0.12	Thiamin: 0.11	Methionine: 0.11	Tryptophan: 0.11	Vitamin E: 0.11	Phosphorus: 0.09	Phenylalanine: 0.09	Riboflavin: 0.09	Histidine: 0.07	Calcium: 0.07	Total lipid: 0.06	Vitamin K: 0.04	Zinc: 0.03	Selenium: 0.02	Vitamin B12: 0.0	Iron: 0.0	Vitamin A: 0.0	Vitamin D: 0.0	Linoleic acid: 0.0	alpha-Linolenic acid: 0.0
	11043	Mung beans, mature seeds, sprouted, raw†	0.24	Vitamin K: 0.46	Folate: 0.31	Lysine: 0.18	Thiamin: 0.17	Isoleucine: 0.16	Histidine: 0.15	Choline: 0.15	Pantothenic acid: 0.14	Valine: 0.14	Protein: 0.14	Leucine: 0.13	Copper: 0.13	Phenylalanine: 0.13	Methionine: 0.13	Riboflavin: 0.12	Tryptophan: 0.12	Zinc: 0.12	Threonine: 0.12	Iron: 0.11	Phosphorus: 0.11	Niacin: 0.11	Vitamin C: 0.09	Manganese: 0.09	Fiber: 0.09	Magnesium: 0.08	Carbohydrate: 0.08	Vitamin B6: 0.08	Potassium: 0.06	Calcium: 0.04	Selenium: 0.03	Total lipid: 0.01	Vitamin E: 0.01	Vitamin A: 0.0	Vitamin B12: 0.0	Vitamin D: 0.0	Linoleic acid: 0.0	alpha-Linolenic acid: 0.0
	11445	Seaweed, kelp, raw†	0.24	Vitamin K: 0.75	Folate: 0.38	Calcium: 0.25	Iron: 0.21	Magnesium: 0.19	Zinc: 0.19	Riboflavin: 0.1	Pantothenic acid: 0.08	Tryptophan: 0.07	Copper: 0.06	Carbohydrate: 0.06	Choline: 0.05	Niacin: 0.05	Phosphorus: 0.05	Lysine: 0.04	Vitamin E: 0.04	Manganese: 0.04	Methionine: 0.04	Isoleucine: 0.04	Thiamin: 0.04	Threonine: 0.04	Valine: 0.03	Protein: 0.03	Leucine: 0.03	Histidine: 0.02	Selenium: 0.02	Phenylalanine: 0.02	Fiber: 0.02	Vitamin C: 0.02	Potassium: 0.02	Total lipid: 0.01	Vitamin A: 0.01	Vitamin B6: 0.0	Vitamin B12: 0.0	Vitamin D: 0.0	Linoleic acid: 0.0	alpha-Linolenic acid: 0.0
	12098	Nuts, chestnuts, european, raw, peeled†	0.24	Carbohydrate: 0.47	Copper: 0.26	Vitamin C: 0.21	Folate: 0.19	Thiamin: 0.18	Vitamin B6: 0.17	Potassium: 0.14	Pantothenic acid: 0.14	Iron: 0.11	Manganese: 0.1	Methionine: 0.1	Niacin: 0.09	Zinc: 0.09	Magnesium: 0.09	Valine: 0.07	Lysine: 0.07	Histidine: 0.07	Threonine: 0.07	Isoleucine: 0.06	Tryptophan: 0.06	Protein: 0.06	Phenylalanine: 0.06	Leucine: 0.05	Phosphorus: 0.05	Calcium: 0.05	Total lipid: 0.04	Riboflavin: 0.01	Vitamin A: 0.0	Vitamin B12: 0.0	Fiber: 0.0	Choline: 0.0	Vitamin K: 0.0	Selenium: 0.0	Vitamin E: 0.0	Vitamin D: 0.0	Linoleic acid: 0.0	alpha-Linolenic acid: 0.0
	ND	Cranberry, pink, white beans	0.24	Folate: 0.55	Lysine: 0.35	Valine: 0.31	Leucine: 0.3	Isoleucine: 0.3	Threonine: 0.3	Phenylalanine: 0.29	Methionine: 0.29	Histidine: 0.29	Fiber: 0.26	Tryptophan: 0.26	Zinc: 0.25	Thiamin: 0.24	Carbohydrate: 0.23	Protein: 0.22	Iron: 0.2	Selenium: 0.2	Magnesium: 0.18	Phosphorus: 0.18	Choline: 0.16	Potassium: 0.16	Manganese: 0.15	Copper: 0.14	Vitamin B6: 0.13	Calcium: 0.12	Niacin: 0.12	Riboflavin: 0.06	Pantothenic acid: 0.05	Vitamin K: 0.02	Total lipid: 0.02	Vitamin E: 0.0	Vitamin C: 0.0	Vitamin B12: 0.0	Vitamin A: 0.0	Vitamin D: 0.0	Linoleic acid: 0.0	alpha-Linolenic acid: 0.0
	20004	Barley, hulled	0.24	Selenium: 0.48	Carbohydrate: 0.25	Thiamin: 0.23	Fiber: 0.21	Tryptophan: 0.21	Methionine: 0.21	Manganese: 0.19	Niacin: 0.18	Phenylalanine: 0.18	Zinc: 0.17	Threonine: 0.16	Iron: 0.15	Histidine: 0.15	Valine: 0.15	Leucine: 0.14	Isoleucine: 0.14	Protein: 0.14	Copper: 0.13	Magnesium: 0.13	Phosphorus: 0.12	Lysine: 0.11	Vitamin B6: 0.07	Riboflavin: 0.07	Potassium: 0.06	Total lipid: 0.03	Calcium: 0.03	Pantothenic acid: 0.03	Folate: 0.02	Vitamin K: 0.02	Vitamin E: 0.01	Vitamin A: 0.0	Vitamin C: 0.0	Vitamin B12: 0.0	Choline: 0.0	Vitamin D: 0.0	Linoleic acid: 0.0	alpha-Linolenic acid: 0.0
	9236	Peaches, raw†	0.23	Carbohydrate: 0.54	Potassium: 0.38	Vitamin A: 0.35	Niacin: 0.33	Copper: 0.31	Pantothenic acid: 0.3	Fiber: 0.29	Vitamin C: 0.26	Choline: 0.24	Thiamin: 0.22	Zinc: 0.2	Vitamin E: 0.19	Iron: 0.19	Magnesium: 0.17	Tryptophan: 0.16	Protein: 0.16	Phosphorus: 0.16	Riboflavin: 0.15	Methionine: 0.15	Vitamin B6: 0.15	Manganese: 0.13	Lysine: 0.13	Histidine: 0.11	Valine: 0.1	Threonine: 0.1	Isoleucine: 0.1	Leucine: 0.09	Phenylalanine: 0.08	Calcium: 0.08	Folate: 0.07	Vitamin K: 0.06	Total lipid: 0.05	Selenium: 0.03	Vitamin B12: 0.0	Vitamin D: 0.0	Linoleic acid: 0.0	alpha-Linolenic acid: 0.0
	11180	Corn, sweet, yellow, frozen, kernels on cob, unprepared†	0.23	Carbohydrate: 0.37	Leucine: 0.34	Methionine: 0.33	Folate: 0.3	Valine: 0.28	Isoleucine: 0.26	Threonine: 0.26	Zinc: 0.26	Histidine: 0.25	Niacin: 0.25	Phenylalanine: 0.24	Lysine: 0.24	Thiamin: 0.23	Pantothenic acid: 0.22	Phosphorus: 0.22	Protein: 0.2	Potassium: 0.19	Magnesium: 0.18	Fiber: 0.18	Vitamin B6: 0.16	Tryptophan: 0.15	Riboflavin: 0.14	Iron: 0.13	Copper: 0.11	Manganese: 0.09	Selenium: 0.07	Total lipid: 0.06	Vitamin A: 0.05	Vitamin C: 0.03	Calcium: 0.01	Vitamin E: 0.01	Vitamin K: 0.0	Vitamin B12: 0.0	Choline: 0.0	Vitamin D: 0.0	Linoleic acid: 0.0	alpha-Linolenic acid: 0.0
	ND	Sweet corn, white, frozen†	0.23	Carbohydrate: 0.47	Leucine: 0.43	Methionine: 0.42	Folate: 0.39	Valine: 0.37	Niacin: 0.34	Isoleucine: 0.34	Threonine: 0.34	Histidine: 0.33	Phenylalanine: 0.31	Pantothenic acid: 0.31	Lysine: 0.31	Thiamin: 0.29	Zinc: 0.29	Phosphorus: 0.28	Protein: 0.27	Fiber: 0.24	Potassium: 0.24	Vitamin B6: 0.23	Magnesium: 0.21	Tryptophan: 0.21	Riboflavin: 0.18	Iron: 0.15	Copper: 0.14	Manganese: 0.12	Selenium: 0.1	Total lipid: 0.08	Vitamin C: 0.04	Calcium: 0.02	Vitamin B12: 0.0	Choline: 0.0	Vitamin K: 0.0	Vitamin A: 0.0	Vitamin E: 0.0	Vitamin D: 0.0	Linoleic acid: 0.0	alpha-Linolenic acid: 0.0
	12100	Nuts, chestnuts, european, dried, peeled	0.23	Carbohydrate: 0.32	Copper: 0.18	Thiamin: 0.17	Vitamin B6: 0.16	Manganese: 0.14	Folate: 0.14	Potassium: 0.13	Methionine: 0.12	Pantothenic acid: 0.12	Iron: 0.11	Lysine: 0.09	Valine: 0.08	Histidine: 0.08	Magnesium: 0.08	Isoleucine: 0.07	Phosphorus: 0.07	Threonine: 0.07	Tryptophan: 0.07	Protein: 0.07	Phenylalanine: 0.07	Leucine: 0.06	Calcium: 0.06	Total lipid: 0.05	Vitamin C: 0.05	Niacin: 0.05	Zinc: 0.03	Riboflavin: 0.01	Vitamin B12: 0.0	Fiber: 0.0	Choline: 0.0	Vitamin K: 0.0	Selenium: 0.0	Vitamin A: 0.0	Vitamin E: 0.0	Vitamin D: 0.0	Linoleic acid: 0.0	alpha-Linolenic acid: 0.0
	ND	Black beans	0.23	Folate: 0.51	Lysine: 0.35	Valine: 0.3	Leucine: 0.3	Isoleucine: 0.3	Phenylalanine: 0.29	Threonine: 0.29	Histidine: 0.29	Methionine: 0.28	Thiamin: 0.28	Tryptophan: 0.24	Zinc: 0.24	Iron: 0.23	Carbohydrate: 0.22	Protein: 0.22	Fiber: 0.2	Copper: 0.18	Magnesium: 0.18	Phosphorus: 0.17	Potassium: 0.16	Choline: 0.15	Manganese: 0.13	Niacin: 0.13	Calcium: 0.12	Vitamin B6: 0.08	Pantothenic acid: 0.06	Riboflavin: 0.06	Selenium: 0.05	Total lipid: 0.02	Vitamin K: 0.01	Vitamin E: 0.01	Vitamin C: 0.0	Vitamin B12: 0.0	Vitamin A: 0.0	Vitamin D: 0.0	Linoleic acid: 0.0	alpha-Linolenic acid: 0.0
	16032	Beans, kidney, red, mature seeds, raw	0.23	Folate: 0.47	Lysine: 0.37	Leucine: 0.31	Isoleucine: 0.31	Valine: 0.31	Threonine: 0.3	Phenylalanine: 0.3	Histidine: 0.3	Methionine: 0.29	Tryptophan: 0.25	Protein: 0.22	Thiamin: 0.22	Carbohydrate: 0.21	Zinc: 0.21	Iron: 0.2	Fiber: 0.19	Phosphorus: 0.17	Choline: 0.15	Copper: 0.15	Potassium: 0.15	Magnesium: 0.15	Niacin: 0.13	Manganese: 0.13	Vitamin B6: 0.1	Pantothenic acid: 0.07	Calcium: 0.06	Riboflavin: 0.06	Selenium: 0.05	Total lipid: 0.01	Vitamin K: 0.01	Vitamin C: 0.01	Vitamin E: 0.01	Vitamin B12: 0.0	Vitamin A: 0.0	Vitamin D: 0.0	Linoleic acid: 0.0	alpha-Linolenic acid: 0.0
	16069	Lentils, raw	0.23	Folate: 0.47	Lysine: 0.38	Histidine: 0.32	Isoleucine: 0.31	Leucine: 0.3	Fiber: 0.29	Phenylalanine: 0.29	Valine: 0.28	Threonine: 0.28	Zinc: 0.23	Protein: 0.23	Thiamin: 0.22	Choline: 0.22	Iron: 0.19	Pantothenic acid: 0.18	Carbohydrate: 0.18	Methionine: 0.17	Phosphorus: 0.17	Tryptophan: 0.16	Manganese: 0.14	Copper: 0.12	Potassium: 0.11	Magnesium: 0.11	Niacin: 0.11	Selenium: 0.11	Vitamin B6: 0.09	Riboflavin: 0.05	Calcium: 0.04	Total lipid: 0.01	Vitamin E: 0.01	Vitamin C: 0.01	Vitamin K: 0.0	Vitamin A: 0.0	Vitamin B12: 0.0	Vitamin D: 0.0	Linoleic acid: 0.0	alpha-Linolenic acid: 0.0
	16083	Mungo beans, mature seeds, raw	0.23	Lysine: 0.43	Isoleucine: 0.41	Valine: 0.39	Leucine: 0.39	Phenylalanine: 0.38	Folate: 0.38	Methionine: 0.38	Histidine: 0.35	Threonine: 0.33	Tryptophan: 0.3	Magnesium: 0.3	Zinc: 0.3	Iron: 0.3	Protein: 0.29	Carbohydrate: 0.27	Fiber: 0.27	Copper: 0.25	Phosphorus: 0.2	Manganese: 0.2	Niacin: 0.15	Potassium: 0.15	Selenium: 0.15	Thiamin: 0.14	Calcium: 0.13	Pantothenic acid: 0.12	Vitamin B6: 0.09	Riboflavin: 0.09	Total lipid: 0.02	Vitamin A: 0.0	Vitamin C: 0.0	Vitamin B12: 0.0	Choline: 0.0	Vitamin K: 0.0	Vitamin E: 0.0	Vitamin D: 0.0	Linoleic acid: 0.0	alpha-Linolenic acid: 0.0
	16144	Lentils, pink, raw	0.23	Lysine: 0.6	Isoleucine: 0.54	Valine: 0.52	Leucine: 0.52	Copper: 0.51	Histidine: 0.51	Phenylalanine: 0.51	Folate: 0.49	Threonine: 0.49	Protein: 0.46	Iron: 0.44	Zinc: 0.44	Carbohydrate: 0.43	Tryptophan: 0.41	Thiamin: 0.4	Methionine: 0.39	Manganese: 0.29	Fiber: 0.28	Phosphorus: 0.28	Niacin: 0.22	Magnesium: 0.19	Vitamin B6: 0.18	Selenium: 0.17	Potassium: 0.17	Pantothenic acid: 0.1	Riboflavin: 0.07	Calcium: 0.07	Total lipid: 0.07	Vitamin A: 0.01	Vitamin C: 0.0	Vitamin B12: 0.0	Choline: 0.0	Vitamin K: 0.0	Vitamin E: 0.0	Vitamin D: 0.0	Linoleic acid: 0.0	alpha-Linolenic acid: 0.0
	20001	Amaranth, uncooked	0.23	Manganese: 0.33	Selenium: 0.26	Histidine: 0.26	Lysine: 0.25	Isoleucine: 0.23	Phosphorus: 0.23	Threonine: 0.22	Magnesium: 0.22	Iron: 0.22	Valine: 0.22	Leucine: 0.21	Methionine: 0.2	Zinc: 0.2	Phenylalanine: 0.2	Carbohydrate: 0.18	Choline: 0.17	Protein: 0.17	Tryptophan: 0.16	Pantothenic acid: 0.16	Copper: 0.13	Folate: 0.13	Total lipid: 0.12	Calcium: 0.12	Vitamin B6: 0.11	Fiber: 0.09	Niacin: 0.08	Potassium: 0.07	Riboflavin: 0.05	Vitamin E: 0.05	Thiamin: 0.04	alpha-Linolenic acid: 0.02	Vitamin C: 0.01	Vitamin B12: 0.0	Vitamin K: 0.0	Vitamin A: 0.0	Vitamin D: 0.0	Linoleic acid: 0.0
	20315	Corn flour, whole-grain, blue (harina de maiz morado)	0.23	Carbohydrate: 0.49	Fiber: 0.24	Zinc: 0.21	Phosphorus: 0.19	Protein: 0.18	Magnesium: 0.17	Vitamin B6: 0.15	Total lipid: 0.14	Thiamin: 0.13	Iron: 0.12	Pantothenic acid: 0.11	Niacin: 0.11	Manganese: 0.11	Riboflavin: 0.1	Copper: 0.08	Potassium: 0.08	Selenium: 0.07	Calcium: 0.01	Histidine: 0.0	Vitamin C: 0.0	Vitamin B12: 0.0	Choline: 0.0	Vitamin K: 0.0	Folate: 0.0	Vitamin A: 0.0	Vitamin E: 0.0	Vitamin D: 0.0	Linoleic acid: 0.0	alpha-Linolenic acid: 0.0	Tryptophan: 0.0	Threonine: 0.0	Isoleucine: 0.0	Leucine: 0.0	Lysine: 0.0	Methionine: 0.0	Phenylalanine: 0.0	Valine: 0.0
	20648	Sorghum flour	0.23	Carbohydrate: 0.39	Selenium: 0.28	Leucine: 0.24	Niacin: 0.22	Manganese: 0.19	Phosphorus: 0.19	Methionine: 0.18	Pantothenic acid: 0.18	Thiamin: 0.17	Magnesium: 0.16	Iron: 0.16	Tryptophan: 0.16	Phenylalanine: 0.16	Zinc: 0.16	Threonine: 0.15	Valine: 0.14	Isoleucine: 0.14	Protein: 0.13	Vitamin B6: 0.13	Fiber: 0.13	Histidine: 0.12	Linoleic acid: 0.1	Copper: 0.1	Potassium: 0.07	Lysine: 0.07	Total lipid: 0.06	alpha-Linolenic acid: 0.05	Folate: 0.05	Vitamin K: 0.05	Riboflavin: 0.02	Vitamin E: 0.02	Calcium: 0.01	Vitamin C: 0.0	Vitamin B12: 0.0	Choline: 0.0	Vitamin A: 0.0	Vitamin D: 0.0
	9040	Bananas, raw†	0.21	Carbohydrate: 0.55	Vitamin B6: 0.46	Potassium: 0.33	Fiber: 0.31	Histidine: 0.29	Pantothenic acid: 0.28	Folate: 0.27	Vitamin C: 0.22	Manganese: 0.21	Magnesium: 0.18	Riboflavin: 0.18	Choline: 0.18	Copper: 0.15	Niacin: 0.14	Thiamin: 0.13	Lysine: 0.13	Phenylalanine: 0.12	Valine: 0.12	Leucine: 0.11	Protein: 0.11	Selenium: 0.1	Threonine: 0.1	Isoleucine: 0.09	Zinc: 0.08	Tryptophan: 0.08	Phosphorus: 0.08	Iron: 0.07	Methionine: 0.06	Total lipid: 0.04	Vitamin E: 0.03	Calcium: 0.03	Vitamin A: 0.01	Vitamin K: 0.01	Vitamin B12: 0.0	Vitamin D: 0.0	Linoleic acid: 0.0	alpha-Linolenic acid: 0.0
	9078	Cranberries, raw†	0.21	Vitamin C: 0.99	Pantothenic acid: 0.25	Carbohydrate: 0.22	Manganese: 0.19	Vitamin K: 0.19	Fiber: 0.18	Vitamin E: 0.08	Vitamin B6: 0.08	Choline: 0.07	Potassium: 0.07	Copper: 0.07	Valine: 0.05	Threonine: 0.05	Isoleucine: 0.04	Lysine: 0.04	Histidine: 0.04	Phenylalanine: 0.04	Leucine: 0.04	Calcium: 0.04	Iron: 0.03	Magnesium: 0.03	Riboflavin: 0.03	Phosphorus: 0.03	Zinc: 0.03	Thiamin: 0.03	Protein: 0.02	Niacin: 0.02	Tryptophan: 0.02	Methionine: 0.01	Vitamin A: 0.01	Total lipid: 0.01	Selenium: 0.01	Folate: 0.01	Vitamin B12: 0.0	Vitamin D: 0.0	Linoleic acid: 0.0	alpha-Linolenic acid: 0.0
	9263	Persimmons, japanese, raw†	0.21	Vitamin A: 0.75	Carbohydrate: 0.54	Fiber: 0.36	Manganese: 0.33	Vitamin B6: 0.32	Vitamin E: 0.29	Vitamin C: 0.26	Copper: 0.22	Thiamin: 0.17	Choline: 0.16	Potassium: 0.15	Folate: 0.15	Threonine: 0.11	Lysine: 0.1	Riboflavin: 0.09	Tryptophan: 0.09	Isoleucine: 0.09	Valine: 0.09	Leucine: 0.08	Magnesium: 0.08	Phenylalanine: 0.07	Histidine: 0.07	Protein: 0.07	Zinc: 0.06	Calcium: 0.06	Iron: 0.06	Phosphorus: 0.06	Niacin: 0.05	Selenium: 0.04	Methionine: 0.04	Vitamin K: 0.04	Total lipid: 0.02	Pantothenic acid: 0.0	Vitamin B12: 0.0	Vitamin D: 0.0	Linoleic acid: 0.0	alpha-Linolenic acid: 0.0
	9279	Plums, raw†	0.21	Vitamin C: 0.52	Carbohydrate: 0.39	Potassium: 0.22	Vitamin K: 0.2	Pantothenic acid: 0.2	Vitamin A: 0.19	Copper: 0.16	Fiber: 0.16	Thiamin: 0.13	Niacin: 0.13	Tryptophan: 0.1	Vitamin B6: 0.09	Magnesium: 0.09	Phosphorus: 0.09	Protein: 0.09	Riboflavin: 0.08	Zinc: 0.08	Methionine: 0.08	Manganese: 0.08	Iron: 0.07	Folate: 0.06	Vitamin E: 0.06	Calcium: 0.05	Isoleucine: 0.05	Histidine: 0.05	Choline: 0.05	Valine: 0.05	Lysine: 0.05	Total lipid: 0.04	Phenylalanine: 0.04	Threonine: 0.04	Leucine: 0.03	Vitamin B12: 0.0	Selenium: 0.0	Vitamin D: 0.0	Linoleic acid: 0.0	alpha-Linolenic acid: 0.0
	9334	Feijoa, raw†	0.21	Fiber: 0.63	Carbohydrate: 0.6	Vitamin C: 0.51	alpha-Linolenic acid: 0.45	Folate: 0.43	Pantothenic acid: 0.36	Potassium: 0.32	Lysine: 0.23	Vitamin B6: 0.23	Calcium: 0.21	Protein: 0.2	Threonine: 0.18	Tryptophan: 0.17	Copper: 0.17	Niacin: 0.16	Isoleucine: 0.16	Manganese: 0.16	Magnesium: 0.15	Total lipid: 0.15	Histidine: 0.14	Phenylalanine: 0.14	Methionine: 0.14	Leucine: 0.14	Phosphorus: 0.14	Linoleic acid: 0.14	Valine: 0.13	Riboflavin: 0.11	Vitamin K: 0.1	Vitamin E: 0.08	Iron: 0.07	Thiamin: 0.07	Zinc: 0.06	Vitamin B12: 0.0	Choline: 0.0	Selenium: 0.0	Vitamin A: 0.0	Vitamin D: 0.0
	9054	Blueberries, frozen, unsweetened†	0.19	Carbohydrate: 0.49	Fiber: 0.4	Vitamin K: 0.25	Vitamin B6: 0.24	Pantothenic acid: 0.24	Folate: 0.2	Thiamin: 0.2	Manganese: 0.19	Vitamin E: 0.19	Riboflavin: 0.17	Niacin: 0.16	Choline: 0.16	Potassium: 0.13	Vitamin C: 0.13	Copper: 0.12	Total lipid: 0.11	Valine: 0.09	Methionine: 0.08	Protein: 0.08	Leucine: 0.08	Threonine: 0.08	Iron: 0.08	Isoleucine: 0.08	Calcium: 0.07	Phenylalanine: 0.07	Zinc: 0.07	Magnesium: 0.07	Phosphorus: 0.07	Histidine: 0.06	Lysine: 0.04	Tryptophan: 0.03	Selenium: 0.02	Vitamin A: 0.01	Vitamin B12: 0.0	Vitamin D: 0.0	Linoleic acid: 0.0	alpha-Linolenic acid: 0.0
	9083	Currants, european black, raw†	0.19	Vitamin C: 0.88	Pantothenic acid: 0.25	Carbohydrate: 0.23	Potassium: 0.22	Calcium: 0.2	Iron: 0.19	Manganese: 0.13	Vitamin E: 0.12	Phosphorus: 0.12	Vitamin B6: 0.11	Magnesium: 0.11	Copper: 0.09	Thiamin: 0.08	Zinc: 0.07	Riboflavin: 0.07	Protein: 0.06	Vitamin A: 0.05	Niacin: 0.03	Total lipid: 0.03	Histidine: 0.0	Vitamin B12: 0.0	Fiber: 0.0	Choline: 0.0	Vitamin K: 0.0	Folate: 0.0	Selenium: 0.0	Vitamin D: 0.0	Linoleic acid: 0.0	alpha-Linolenic acid: 0.0	Tryptophan: 0.0	Threonine: 0.0	Isoleucine: 0.0	Leucine: 0.0	Lysine: 0.0	Methionine: 0.0	Phenylalanine: 0.0	Valine: 0.0
	9205	Oranges, raw, with peel†	0.19	Vitamin C: 0.64	Carbohydrate: 0.47	Fiber: 0.41	Calcium: 0.36	Thiamin: 0.35	Folate: 0.32	Pantothenic acid: 0.31	Iron: 0.26	Potassium: 0.24	Methionine: 0.22	Vitamin B6: 0.21	Lysine: 0.17	Copper: 0.16	Valine: 0.15	Protein: 0.15	Magnesium: 0.15	Niacin: 0.14	Vitamin A: 0.13	Tryptophan: 0.13	Riboflavin: 0.13	Histidine: 0.13	Isoleucine: 0.12	Phenylalanine: 0.12	Phosphorus: 0.11	Selenium: 0.09	Zinc: 0.09	Threonine: 0.08	Leucine: 0.07	Total lipid: 0.04	Vitamin B12: 0.0	Choline: 0.0	Vitamin K: 0.0	Manganese: 0.0	Vitamin E: 0.0	Vitamin D: 0.0	Linoleic acid: 0.0	alpha-Linolenic acid: 0.0
	11031	Lima beans, immature seeds, raw†	0.19	Isoleucine: 0.28	Lysine: 0.27	Histidine: 0.26	Manganese: 0.23	Valine: 0.23	Leucine: 0.21	Threonine: 0.21	Phenylalanine: 0.2	Choline: 0.19	Iron: 0.16	Protein: 0.15	Tryptophan: 0.14	Copper: 0.13	Thiamin: 0.13	Fiber: 0.12	Methionine: 0.11	Carbohydrate: 0.11	Vitamin C: 0.11	Niacin: 0.1	Phosphorus: 0.1	Potassium: 0.1	Folate: 0.1	Zinc: 0.1	Magnesium: 0.1	Vitamin B6: 0.07	Riboflavin: 0.05	Pantothenic acid: 0.05	Calcium: 0.05	Selenium: 0.05	Total lipid: 0.03	Vitamin E: 0.02	Vitamin A: 0.01	Vitamin K: 0.0	Vitamin B12: 0.0	Vitamin D: 0.0	Linoleic acid: 0.0	alpha-Linolenic acid: 0.0
	11211	Edamame, frozen, unprepared†	0.19	Folate: 0.54	Lysine: 0.27	Choline: 0.23	Histidine: 0.21	Leucine: 0.2	Phenylalanine: 0.19	Manganese: 0.19	Methionine: 0.19	Protein: 0.18	Threonine: 0.17	Isoleucine: 0.15	Tryptophan: 0.15	Zinc: 0.15	Valine: 0.14	Thiamin: 0.12	Phosphorus: 0.12	Copper: 0.11	Iron: 0.11	Riboflavin: 0.1	Magnesium: 0.1	Fiber: 0.09	Potassium: 0.09	Total lipid: 0.09	Niacin: 0.09	Vitamin K: 0.08	Pantothenic acid: 0.08	Calcium: 0.08	Vitamin B6: 0.05	Carbohydrate: 0.05	Vitamin C: 0.03	Vitamin E: 0.02	Vitamin B12: 0.0	Selenium: 0.0	Vitamin A: 0.0	Vitamin D: 0.0	Linoleic acid: 0.0	alpha-Linolenic acid: 0.0
	16024	Beans, great northern, mature seeds, raw	0.19	Folate: 0.55	Lysine: 0.33	Valine: 0.29	Isoleucine: 0.28	Leucine: 0.28	Methionine: 0.28	Threonine: 0.28	Phenylalanine: 0.27	Histidine: 0.27	Tryptophan: 0.25	Fiber: 0.25	Carbohydrate: 0.23	Zinc: 0.21	Protein: 0.21	Thiamin: 0.21	Selenium: 0.2	Magnesium: 0.19	Phosphorus: 0.18	Iron: 0.18	Manganese: 0.17	Copper: 0.15	Calcium: 0.14	Potassium: 0.14	Niacin: 0.13	Vitamin B6: 0.13	Riboflavin: 0.07	Pantothenic acid: 0.06	Vitamin K: 0.02	Total lipid: 0.01	Vitamin C: 0.01	Vitamin E: 0.0	Vitamin B12: 0.0	Choline: 0.0	Vitamin A: 0.0	Vitamin D: 0.0	Linoleic acid: 0.0	alpha-Linolenic acid: 0.0
	ND	Kidney beans	0.19	Folate: 0.43	Lysine: 0.32	Valine: 0.28	Leucine: 0.28	Isoleucine: 0.28	Methionine: 0.27	Phenylalanine: 0.27	Threonine: 0.27	Histidine: 0.26	Fiber: 0.25	Iron: 0.24	Tryptophan: 0.24	Protein: 0.21	Zinc: 0.2	Carbohydrate: 0.18	Copper: 0.17	Phosphorus: 0.15	Thiamin: 0.14	Magnesium: 0.14	Potassium: 0.13	Niacin: 0.12	Calcium: 0.11	Manganese: 0.11	Vitamin B6: 0.09	Riboflavin: 0.06	Vitamin K: 0.04	Selenium: 0.04	Pantothenic acid: 0.04	Total lipid: 0.01	Vitamin C: 0.0	Vitamin E: 0.0	Vitamin B12: 0.0	Choline: 0.0	Vitamin A: 0.0	Vitamin D: 0.0	Linoleic acid: 0.0	alpha-Linolenic acid: 0.0
	16056	Chickpeas (garbanzo beans, bengal gram), mature seeds, raw	0.19	Folate: 0.49	Lysine: 0.28	Histidine: 0.23	Phenylalanine: 0.22	Isoleucine: 0.22	Leucine: 0.21	Threonine: 0.21	Choline: 0.19	Manganese: 0.19	Valine: 0.18	Methionine: 0.18	Fiber: 0.18	Zinc: 0.17	Protein: 0.17	Carbohydrate: 0.17	Copper: 0.16	Iron: 0.15	Thiamin: 0.14	Pantothenic acid: 0.13	Phosphorus: 0.13	Tryptophan: 0.13	Selenium: 0.09	Potassium: 0.09	Vitamin B6: 0.09	Magnesium: 0.09	Niacin: 0.08	Calcium: 0.07	Total lipid: 0.06	Riboflavin: 0.05	Vitamin E: 0.02	Vitamin C: 0.01	Vitamin K: 0.0	Vitamin A: 0.0	Vitamin B12: 0.0	Vitamin D: 0.0	Linoleic acid: 0.0	alpha-Linolenic acid: 0.0
	16062	Cowpeas, common (blackeyes, crowder, southern), mature seeds, raw	0.19	Folate: 0.49	Lysine: 0.26	Histidine: 0.23	Phenylalanine: 0.22	Leucine: 0.21	Threonine: 0.2	Isoleucine: 0.19	Methionine: 0.19	Valine: 0.19	Thiamin: 0.19	Tryptophan: 0.17	Protein: 0.16	Iron: 0.15	Zinc: 0.15	Choline: 0.15	Carbohydrate: 0.14	Phosphorus: 0.12	Copper: 0.12	Magnesium: 0.11	Manganese: 0.11	Fiber: 0.09	Niacin: 0.09	Selenium: 0.09	Potassium: 0.09	Pantothenic acid: 0.08	Vitamin B6: 0.06	Calcium: 0.06	Riboflavin: 0.04	Total lipid: 0.01	Vitamin E: 0.01	Vitamin K: 0.0	Vitamin C: 0.0	Vitamin A: 0.0	Vitamin B12: 0.0	Vitamin D: 0.0	Linoleic acid: 0.0	alpha-Linolenic acid: 0.0
	9003	Apples, raw, with skin†	0.16	Carbohydrate: 0.61	Fiber: 0.42	Vitamin C: 0.23	Potassium: 0.23	Vitamin B6: 0.18	Riboflavin: 0.13	Thiamin: 0.12	Pantothenic acid: 0.11	Choline: 0.11	Folate: 0.1	Vitamin E: 0.1	Copper: 0.09	Magnesium: 0.07	Phosphorus: 0.07	Calcium: 0.06	Lysine: 0.06	Manganese: 0.06	Valine: 0.06	Iron: 0.06	Protein: 0.05	Histidine: 0.05	Leucine: 0.04	Zinc: 0.04	Threonine: 0.04	Isoleucine: 0.04	Niacin: 0.03	Total lipid: 0.03	Phenylalanine: 0.03	Vitamin K: 0.02	Vitamin A: 0.02	Tryptophan: 0.02	Methionine: 0.01	Vitamin B12: 0.0	Selenium: 0.0	Vitamin D: 0.0	Linoleic acid: 0.0	alpha-Linolenic acid: 0.0
	9042	Blackberries, raw†	0.16	Vitamin K: 0.62	Manganese: 0.18	Vitamin C: 0.16	Zinc: 0.13	Fiber: 0.13	Copper: 0.12	Folate: 0.11	Carbohydrate: 0.09	Iron: 0.09	Vitamin E: 0.08	Pantothenic acid: 0.07	Calcium: 0.07	Magnesium: 0.06	Choline: 0.06	Protein: 0.05	Potassium: 0.04	Niacin: 0.04	Phosphorus: 0.04	Thiamin: 0.03	Riboflavin: 0.03	Selenium: 0.02	Vitamin B6: 0.02	Total lipid: 0.02	Vitamin A: 0.02	Histidine: 0.0	Vitamin B12: 0.0	Vitamin D: 0.0	Linoleic acid: 0.0	alpha-Linolenic acid: 0.0	Tryptophan: 0.0	Threonine: 0.0	Isoleucine: 0.0	Leucine: 0.0	Lysine: 0.0	Methionine: 0.0	Phenylalanine: 0.0	Valine: 0.0
	9226	Papayas, raw†	0.16	Vitamin C: 0.86	Folate: 0.82	Carbohydrate: 0.7	Vitamin A: 0.54	Potassium: 0.42	Pantothenic acid: 0.41	Fiber: 0.38	Magnesium: 0.35	Vitamin B6: 0.26	Choline: 0.26	Copper: 0.25	Calcium: 0.21	Thiamin: 0.2	Niacin: 0.19	Riboflavin: 0.19	Vitamin E: 0.17	Selenium: 0.16	Iron: 0.15	Tryptophan: 0.14	Lysine: 0.13	Protein: 0.11	Zinc: 0.09	Manganese: 0.09	Phosphorus: 0.09	Threonine: 0.08	Leucine: 0.06	Isoleucine: 0.06	Valine: 0.06	Total lipid: 0.06	Histidine: 0.05	Phenylalanine: 0.05	Methionine: 0.03	Vitamin K: 0.03	Vitamin B12: 0.0	Vitamin D: 0.0	Linoleic acid: 0.0	alpha-Linolenic acid: 0.0
	11400	Potatoes, frozen, whole, unprepared†	0.16	Vitamin C: 0.39	Carbohydrate: 0.32	Thiamin: 0.29	Pantothenic acid: 0.26	Niacin: 0.24	Vitamin B6: 0.24	Potassium: 0.21	Tryptophan: 0.19	Lysine: 0.18	Iron: 0.18	Methionine: 0.17	Valine: 0.17	Isoleucine: 0.16	Threonine: 0.16	Phenylalanine: 0.14	Copper: 0.14	Choline: 0.14	Protein: 0.13	Leucine: 0.13	Histidine: 0.13	Manganese: 0.12	Zinc: 0.1	Folate: 0.09	Fiber: 0.08	Phosphorus: 0.08	Magnesium: 0.07	Vitamin K: 0.06	Riboflavin: 0.05	Calcium: 0.03	Selenium: 0.02	Total lipid: 0.01	Vitamin E: 0.0	Vitamin B12: 0.0	Vitamin A: 0.0	Vitamin D: 0.0	Linoleic acid: 0.0	alpha-Linolenic acid: 0.0
	16022	Beans, french, mature seeds, raw	0.16	Folate: 0.55	Fiber: 0.34	Lysine: 0.34	Valine: 0.3	Isoleucine: 0.3	Leucine: 0.3	Threonine: 0.29	Methionine: 0.29	Phenylalanine: 0.29	Histidine: 0.28	Carbohydrate: 0.27	Tryptophan: 0.26	Selenium: 0.25	Magnesium: 0.23	Protein: 0.22	Zinc: 0.21	Thiamin: 0.21	Calcium: 0.18	Manganese: 0.17	Potassium: 0.16	Phosphorus: 0.16	Iron: 0.15	Niacin: 0.15	Vitamin B6: 0.14	Copper: 0.1	Riboflavin: 0.08	Pantothenic acid: 0.05	Total lipid: 0.03	Vitamin C: 0.01	Vitamin B12: 0.0	Choline: 0.0	Vitamin K: 0.0	Vitamin A: 0.0	Vitamin E: 0.0	Vitamin D: 0.0	Linoleic acid: 0.0	alpha-Linolenic acid: 0.0
	16047	Beans, yellow, mature seeds, raw	0.16	Folate: 0.51	Lysine: 0.34	Valine: 0.3	Fiber: 0.3	Isoleucine: 0.3	Leucine: 0.3	Methionine: 0.29	Threonine: 0.29	Phenylalanine: 0.29	Histidine: 0.28	Tryptophan: 0.26	Zinc: 0.25	Iron: 0.24	Carbohydrate: 0.23	Magnesium: 0.23	Thiamin: 0.23	Protein: 0.22	Selenium: 0.22	Phosphorus: 0.21	Manganese: 0.16	Calcium: 0.15	Niacin: 0.14	Vitamin B6: 0.14	Copper: 0.12	Potassium: 0.12	Riboflavin: 0.1	Pantothenic acid: 0.04	Total lipid: 0.03	Vitamin C: 0.0	Vitamin B12: 0.0	Choline: 0.0	Vitamin K: 0.0	Vitamin A: 0.0	Vitamin E: 0.0	Vitamin D: 0.0	Linoleic acid: 0.0	alpha-Linolenic acid: 0.0
	16076	Lupins, mature seeds, raw	0.16	Folate: 0.55	Isoleucine: 0.49	Leucine: 0.47	Histidine: 0.47	Lysine: 0.46	Threonine: 0.44	Zinc: 0.44	Valine: 0.44	Phenylalanine: 0.4	Protein: 0.38	Tryptophan: 0.35	Manganese: 0.33	Methionine: 0.29	Magnesium: 0.27	Thiamin: 0.25	Phosphorus: 0.24	Copper: 0.23	Carbohydrate: 0.2	Iron: 0.2	Calcium: 0.19	Selenium: 0.19	Niacin: 0.19	Total lipid: 0.16	Potassium: 0.14	Vitamin B6: 0.14	Riboflavin: 0.09	Pantothenic acid: 0.05	Vitamin C: 0.01	Vitamin A: 0.0	Vitamin B12: 0.0	Fiber: 0.0	Choline: 0.0	Vitamin K: 0.0	Vitamin E: 0.0	Vitamin D: 0.0	Linoleic acid: 0.0	alpha-Linolenic acid: 0.0
	16080	Mung beans, mature seeds, raw	0.16	Folate: 0.5	Lysine: 0.3	Phenylalanine: 0.25	Histidine: 0.25	Leucine: 0.24	Valine: 0.23	Isoleucine: 0.22	Threonine: 0.2	Methionine: 0.18	Choline: 0.18	Protein: 0.18	Copper: 0.17	Carbohydrate: 0.16	Tryptophan: 0.16	Thiamin: 0.16	Fiber: 0.15	Iron: 0.15	Pantothenic acid: 0.14	Zinc: 0.13	Magnesium: 0.13	Phosphorus: 0.12	Potassium: 0.11	Niacin: 0.09	Manganese: 0.09	Selenium: 0.09	Calcium: 0.07	Vitamin B6: 0.06	Riboflavin: 0.04	Total lipid: 0.01	Vitamin C: 0.01	Vitamin E: 0.01	Vitamin A: 0.0	Vitamin K: 0.0	Vitamin B12: 0.0	Vitamin D: 0.0	Linoleic acid: 0.0	alpha-Linolenic acid: 0.0
	20008	Buckwheat	0.16	Copper: 0.44	Carbohydrate: 0.43	Niacin: 0.36	Magnesium: 0.35	Tryptophan: 0.33	Valine: 0.31	Threonine: 0.31	Lysine: 0.3	Pantothenic acid: 0.3	Isoleucine: 0.29	Zinc: 0.28	Leucine: 0.27	Methionine: 0.27	Phosphorus: 0.27	Histidine: 0.26	Protein: 0.26	Phenylalanine: 0.25	Fiber: 0.24	Selenium: 0.23	Manganese: 0.23	Riboflavin: 0.19	Iron: 0.17	Potassium: 0.12	Folate: 0.1	Thiamin: 0.1	Vitamin B6: 0.08	Total lipid: 0.07	Calcium: 0.02	Vitamin C: 0.0	Vitamin B12: 0.0	Choline: 0.0	Vitamin K: 0.0	Vitamin A: 0.0	Vitamin E: 0.0	Vitamin D: 0.0	Linoleic acid: 0.0	alpha-Linolenic acid: 0.0
	20011	Buckwheat flour, whole-groat	0.16	Carbohydrate: 0.32	Magnesium: 0.29	Manganese: 0.29	Niacin: 0.27	Threonine: 0.26	Zinc: 0.26	Valine: 0.26	Tryptophan: 0.25	Lysine: 0.25	Isoleucine: 0.24	Histidine: 0.24	Thiamin: 0.23	Iron: 0.23	Leucine: 0.23	Phenylalanine: 0.21	Protein: 0.2	Fiber: 0.2	Methionine: 0.2	Phosphorus: 0.2	Copper: 0.19	Choline: 0.18	Vitamin B6: 0.16	Selenium: 0.15	Folate: 0.12	Potassium: 0.1	Pantothenic acid: 0.08	Riboflavin: 0.07	Total lipid: 0.07	Vitamin K: 0.05	Calcium: 0.05	Vitamin E: 0.02	Vitamin C: 0.0	Vitamin B12: 0.0	Vitamin A: 0.0	Vitamin D: 0.0	Linoleic acid: 0.0	alpha-Linolenic acid: 0.0
	2019	Spices, fenugreek seed	0.13	Iron: 0.34	Lysine: 0.18	Isoleucine: 0.17	Leucine: 0.14	Histidine: 0.14	Tryptophan: 0.14	Phenylalanine: 0.13	Valine: 0.12	Copper: 0.12	Methionine: 0.12	Threonine: 0.12	Protein: 0.1	Fiber: 0.1	Magnesium: 0.09	Zinc: 0.08	Carbohydrate: 0.07	Niacin: 0.06	Phosphorus: 0.06	Manganese: 0.06	Calcium: 0.05	Thiamin: 0.05	Total lipid: 0.04	Vitamin B6: 0.04	Riboflavin: 0.04	Potassium: 0.03	Folate: 0.03	Selenium: 0.03	Vitamin C: 0.0	Vitamin A: 0.0	Pantothenic acid: 0.0	Vitamin B12: 0.0	Choline: 0.0	Vitamin K: 0.0	Vitamin E: 0.0	Vitamin D: 0.0	Linoleic acid: 0.0	alpha-Linolenic acid: 0.0
	9050	Blueberries, raw†	0.13	Vitamin K: 0.57	Vitamin C: 0.53	Carbohydrate: 0.23	Manganese: 0.17	Fiber: 0.12	Pantothenic acid: 0.1	Thiamin: 0.09	Choline: 0.07	Riboflavin: 0.06	Copper: 0.06	Vitamin B6: 0.06	Methionine: 0.05	Potassium: 0.05	Niacin: 0.05	Zinc: 0.05	Vitamin E: 0.04	Iron: 0.04	Protein: 0.04	Valine: 0.04	Folate: 0.04	Threonine: 0.03	Leucine: 0.03	Magnesium: 0.03	Isoleucine: 0.03	Phosphorus: 0.03	Phenylalanine: 0.03	Histidine: 0.03	Calcium: 0.03	Total lipid: 0.02	Lysine: 0.02	Tryptophan: 0.02	Vitamin A: 0.01	Selenium: 0.01	Vitamin B12: 0.0	Vitamin D: 0.0	Linoleic acid: 0.0	alpha-Linolenic acid: 0.0
	9107	Gooseberries, raw†	0.13	Vitamin C: 1.0	Pantothenic acid: 0.27	Carbohydrate: 0.21	Fiber: 0.19	Potassium: 0.16	Vitamin B6: 0.13	Calcium: 0.12	Manganese: 0.1	Thiamin: 0.09	Copper: 0.09	Phosphorus: 0.07	Magnesium: 0.06	Selenium: 0.06	Riboflavin: 0.05	Vitamin A: 0.05	Iron: 0.05	Protein: 0.05	Total lipid: 0.04	Zinc: 0.04	Folate: 0.04	Niacin: 0.03	Vitamin E: 0.03	Histidine: 0.0	Vitamin B12: 0.0	Choline: 0.0	Vitamin K: 0.0	Vitamin D: 0.0	Linoleic acid: 0.0	alpha-Linolenic acid: 0.0	Tryptophan: 0.0	Threonine: 0.0	Isoleucine: 0.0	Leucine: 0.0	Lysine: 0.0	Methionine: 0.0	Phenylalanine: 0.0	Valine: 0.0
	9113	Grapefruit, raw, pink and red, California and Arizona†	0.13	Vitamin C: 0.81	Pantothenic acid: 0.31	Carbohydrate: 0.29	Potassium: 0.17	Thiamin: 0.11	Folate: 0.11	Vitamin A: 0.1	Vitamin B6: 0.09	Magnesium: 0.07	Copper: 0.07	Calcium: 0.07	Phenylalanine: 0.06	Niacin: 0.05	Phosphorus: 0.05	Protein: 0.05	Riboflavin: 0.05	Tryptophan: 0.04	Zinc: 0.04	Methionine: 0.04	Lysine: 0.03	Threonine: 0.02	Histidine: 0.02	Valine: 0.02	Iron: 0.02	Manganese: 0.02	Isoleucine: 0.01	Leucine: 0.01	Total lipid: 0.01	Vitamin B12: 0.0	Fiber: 0.0	Choline: 0.0	Vitamin K: 0.0	Selenium: 0.0	Vitamin E: 0.0	Vitamin D: 0.0	Linoleic acid: 0.0	alpha-Linolenic acid: 0.0
	9117	Grapefruit, raw, white, California†	0.13	Vitamin C: 0.79	Pantothenic acid: 0.31	Carbohydrate: 0.27	Potassium: 0.16	Thiamin: 0.12	Folate: 0.11	Phenylalanine: 0.1	Vitamin B6: 0.09	Protein: 0.08	Tryptophan: 0.08	Niacin: 0.07	Magnesium: 0.07	Calcium: 0.07	Copper: 0.07	Methionine: 0.06	Phosphorus: 0.05	Lysine: 0.05	Riboflavin: 0.05	Zinc: 0.04	Threonine: 0.04	Histidine: 0.04	Valine: 0.03	Leucine: 0.02	Isoleucine: 0.02	Iron: 0.02	Manganese: 0.02	Total lipid: 0.01	Vitamin B12: 0.0	Fiber: 0.0	Choline: 0.0	Vitamin K: 0.0	Selenium: 0.0	Vitamin A: 0.0	Vitamin E: 0.0	Vitamin D: 0.0	Linoleic acid: 0.0	alpha-Linolenic acid: 0.0
	9118	Grapefruit, raw, white, Florida†	0.13	Vitamin C: 0.81	Pantothenic acid: 0.33	Carbohydrate: 0.27	Potassium: 0.18	Thiamin: 0.14	Copper: 0.12	Vitamin B6: 0.1	Calcium: 0.1	Folate: 0.09	Phenylalanine: 0.08	Magnesium: 0.08	Protein: 0.06	Niacin: 0.06	Tryptophan: 0.06	Riboflavin: 0.05	Methionine: 0.05	Zinc: 0.05	Lysine: 0.04	Phosphorus: 0.03	Threonine: 0.03	Histidine: 0.03	Valine: 0.03	Isoleucine: 0.02	Leucine: 0.02	Iron: 0.01	Manganese: 0.01	Total lipid: 0.01	Vitamin B12: 0.0	Fiber: 0.0	Choline: 0.0	Vitamin K: 0.0	Selenium: 0.0	Vitamin A: 0.0	Vitamin E: 0.0	Vitamin D: 0.0	Linoleic acid: 0.0	alpha-Linolenic acid: 0.0
	9140	Guavas, strawberry, raw†	0.13	Vitamin C: 0.33	Carbohydrate: 0.32	Fiber: 0.28	Potassium: 0.17	Calcium: 0.08	Magnesium: 0.08	Niacin: 0.08	Phosphorus: 0.06	Thiamin: 0.06	Iron: 0.04	Threonine: 0.04	Total lipid: 0.04	Riboflavin: 0.04	Leucine: 0.03	Isoleucine: 0.03	Protein: 0.03	Vitamin A: 0.03	Tryptophan: 0.03	Valine: 0.03	Lysine: 0.02	Methionine: 0.02	Histidine: 0.01	Phenylalanine: 0.0	Pantothenic acid: 0.0	Vitamin B6: 0.0	Vitamin B12: 0.0	Choline: 0.0	Vitamin K: 0.0	Folate: 0.0	Zinc: 0.0	Copper: 0.0	Manganese: 0.0	Selenium: 0.0	Vitamin E: 0.0	Vitamin D: 0.0	Linoleic acid: 0.0	alpha-Linolenic acid: 0.0
	11026	Bamboo shoots, raw†	0.13	Zinc: 0.31	Copper: 0.23	Potassium: 0.22	Thiamin: 0.21	Lysine: 0.17	Vitamin B6: 0.15	Isoleucine: 0.15	Valine: 0.14	Phosphorus: 0.14	Manganese: 0.14	Leucine: 0.14	Threonine: 0.14	Protein: 0.14	Methionine: 0.13	Phenylalanine: 0.13	Vitamin E: 0.12	Tryptophan: 0.12	Histidine: 0.11	Fiber: 0.11	Niacin: 0.1	Iron: 0.1	Riboflavin: 0.08	Pantothenic acid: 0.08	Carbohydrate: 0.07	Selenium: 0.05	Calcium: 0.05	Folate: 0.05	Vitamin C: 0.03	Total lipid: 0.02	Magnesium: 0.02	Vitamin A: 0.01	Vitamin B12: 0.0	Choline: 0.0	Vitamin K: 0.0	Vitamin D: 0.0	Linoleic acid: 0.0	alpha-Linolenic acid: 0.0
	11215	Garlic, raw†	0.13	Selenium: 0.34	Vitamin B6: 0.25	Manganese: 0.25	Calcium: 0.17	Carbohydrate: 0.13	Lysine: 0.13	Valine: 0.13	Isoleucine: 0.12	Zinc: 0.12	Histidine: 0.11	Copper: 0.11	Vitamin C: 0.11	Protein: 0.11	Pantothenic acid: 0.1	Phosphorus: 0.1	Leucine: 0.1	Methionine: 0.1	Phenylalanine: 0.09	Threonine: 0.09	Thiamin: 0.09	Tryptophan: 0.09	Choline: 0.08	Iron: 0.08	Potassium: 0.07	Niacin: 0.05	Fiber: 0.04	Riboflavin: 0.04	Magnesium: 0.04	Total lipid: 0.01	Folate: 0.01	Vitamin E: 0.0	Vitamin K: 0.0	Vitamin B12: 0.0	Vitamin A: 0.0	Vitamin D: 0.0	Linoleic acid: 0.0	alpha-Linolenic acid: 0.0
	16101	Pigeon peas (red gram), mature seeds, raw	0.13	Folate: 0.53	Phenylalanine: 0.37	Lysine: 0.33	Histidine: 0.32	Leucine: 0.26	Valine: 0.25	Threonine: 0.25	Isoleucine: 0.24	Zinc: 0.24	Carbohydrate: 0.23	Methionine: 0.22	Tryptophan: 0.21	Protein: 0.21	Thiamin: 0.2	Manganese: 0.2	Fiber: 0.2	Magnesium: 0.19	Copper: 0.18	Iron: 0.18	Phosphorus: 0.16	Potassium: 0.14	Selenium: 0.14	Niacin: 0.13	Calcium: 0.11	Vitamin B6: 0.08	Pantothenic acid: 0.06	Riboflavin: 0.06	Total lipid: 0.02	Vitamin A: 0.0	Vitamin C: 0.0	Vitamin B12: 0.0	Choline: 0.0	Vitamin K: 0.0	Vitamin E: 0.0	Vitamin D: 0.0	Linoleic acid: 0.0	alpha-Linolenic acid: 0.0
	ND	Oats and oat bran	0.13	Selenium: 0.29	Manganese: 0.18	Phosphorus: 0.11	Thiamin: 0.1	Zinc: 0.1	Methionine: 0.09	Tryptophan: 0.09	Phenylalanine: 0.08	Leucine: 0.08	Valine: 0.08	Isoleucine: 0.08	Histidine: 0.08	Magnesium: 0.07	Lysine: 0.07	Protein: 0.06	Carbohydrate: 0.06	Iron: 0.06	Threonine: 0.06	Pantothenic acid: 0.05	Copper: 0.05	Fiber: 0.04	Niacin: 0.04	Total lipid: 0.03	Choline: 0.03	Potassium: 0.02	Folate: 0.02	Calcium: 0.02	Riboflavin: 0.01	Vitamin B6: 0.01	Vitamin E: 0.01	Vitamin K: 0.0	Vitamin C: 0.0	Vitamin B12: 0.0	Vitamin A: 0.0	Vitamin D: 0.0	Linoleic acid: 0.0	alpha-Linolenic acid: 0.0
	20138	Kamut, uncooked	0.13	Selenium: 0.31	Manganese: 0.09	Zinc: 0.08	Methionine: 0.06	Phenylalanine: 0.06	Histidine: 0.06	Phosphorus: 0.05	Leucine: 0.05	Carbohydrate: 0.05	Thiamin: 0.05	Isoleucine: 0.05	Valine: 0.05	Niacin: 0.05	Protein: 0.04	Iron: 0.04	Copper: 0.04	Threonine: 0.04	Magnesium: 0.03	Tryptophan: 0.03	Lysine: 0.03	Pantothenic acid: 0.03	Fiber: 0.02	Choline: 0.02	Potassium: 0.01	Vitamin B6: 0.01	Riboflavin: 0.01	Total lipid: 0.01	alpha-Linolenic acid: 0.01	Calcium: 0.01	Vitamin E: 0.0	Vitamin K: 0.0	Vitamin A: 0.0	Vitamin C: 0.0	Vitamin B12: 0.0	Folate: 0.0	Vitamin D: 0.0	Linoleic acid: 0.0
	9004	Apples, raw, without skin†	0.08	Carbohydrate: 0.35	Fiber: 0.12	Potassium: 0.11	Vitamin C: 0.11	Vitamin B6: 0.08	Pantothenic acid: 0.08	Copper: 0.08	Thiamin: 0.07	Riboflavin: 0.06	Choline: 0.06	Phosphorus: 0.05	Manganese: 0.04	Zinc: 0.04	Magnesium: 0.03	Lysine: 0.03	Calcium: 0.03	Protein: 0.03	Valine: 0.03	Histidine: 0.02	Leucine: 0.02	Niacin: 0.02	Vitamin A: 0.02	Iron: 0.02	Isoleucine: 0.02	Phenylalanine: 0.02	Threonine: 0.02	Total lipid: 0.02	Vitamin K: 0.01	Vitamin E: 0.01	Tryptophan: 0.01	Methionine: 0.01	Vitamin B12: 0.0	Folate: 0.0	Selenium: 0.0	Vitamin D: 0.0	Linoleic acid: 0.0	alpha-Linolenic acid: 0.0
	9014	Apples, frozen, unsweetened, unheated†	0.08	Carbohydrate: 0.39	Manganese: 0.18	Copper: 0.15	Fiber: 0.14	Potassium: 0.11	Vitamin B6: 0.09	Pantothenic acid: 0.07	Iron: 0.06	Thiamin: 0.06	Total lipid: 0.05	Lysine: 0.05	Zinc: 0.04	Phosphorus: 0.04	Isoleucine: 0.04	Valine: 0.04	Protein: 0.04	Tryptophan: 0.03	Leucine: 0.03	Threonine: 0.03	Magnesium: 0.03	Calcium: 0.03	Methionine: 0.03	Riboflavin: 0.03	Selenium: 0.03	Phenylalanine: 0.02	Histidine: 0.02	Niacin: 0.02	Folate: 0.01	Vitamin C: 0.0	Vitamin B12: 0.0	Choline: 0.0	Vitamin K: 0.0	Vitamin A: 0.0	Vitamin E: 0.0	Vitamin D: 0.0	Linoleic acid: 0.0	alpha-Linolenic acid: 0.0
	9114	Grapefruit, raw, pink and red, Florida†	0.08	Vitamin C: 1.0	Pantothenic acid: 0.5	Carbohydrate: 0.32	Potassium: 0.23	Selenium: 0.23	Thiamin: 0.18	Calcium: 0.16	Vitamin B6: 0.15	Fiber: 0.12	Folate: 0.12	Copper: 0.12	Vitamin A: 0.11	Magnesium: 0.11	Phenylalanine: 0.09	Riboflavin: 0.08	Niacin: 0.07	Tryptophan: 0.07	Protein: 0.07	Phosphorus: 0.06	Methionine: 0.05	Zinc: 0.05	Iron: 0.05	Lysine: 0.04	Threonine: 0.04	Histidine: 0.03	Valine: 0.03	Isoleucine: 0.02	Leucine: 0.02	Manganese: 0.02	Total lipid: 0.02	Vitamin B12: 0.0	Choline: 0.0	Vitamin K: 0.0	Vitamin E: 0.0	Vitamin D: 0.0	Linoleic acid: 0.0	alpha-Linolenic acid: 0.0
	9201	Oranges, raw, California, valencias†	0.08	Folate: 0.26	Carbohydrate: 0.21	Thiamin: 0.18	Vitamin C: 0.15	Pantothenic acid: 0.14	Fiber: 0.14	Calcium: 0.11	Methionine: 0.11	Potassium: 0.1	Lysine: 0.08	Valine: 0.07	Copper: 0.07	Protein: 0.06	Tryptophan: 0.06	Magnesium: 0.06	Isoleucine: 0.06	Riboflavin: 0.06	Histidine: 0.06	Phenylalanine: 0.05	Vitamin B6: 0.05	Niacin: 0.05	Vitamin A: 0.04	Phosphorus: 0.04	Threonine: 0.03	Leucine: 0.03	Zinc: 0.02	Total lipid: 0.02	Iron: 0.02	Manganese: 0.01	Vitamin B12: 0.0	Choline: 0.0	Vitamin K: 0.0	Selenium: 0.0	Vitamin E: 0.0	Vitamin D: 0.0	Linoleic acid: 0.0	alpha-Linolenic acid: 0.0
	9296	Quinces, raw†	0.08	Carbohydrate: 0.27	Vitamin C: 0.21	Copper: 0.16	Potassium: 0.13	Iron: 0.1	Fiber: 0.1	Pantothenic acid: 0.05	Selenium: 0.05	Vitamin B6: 0.05	Phosphorus: 0.04	Thiamin: 0.04	Magnesium: 0.04	Calcium: 0.04	Riboflavin: 0.04	Protein: 0.02	Niacin: 0.02	Folate: 0.02	Zinc: 0.02	Vitamin A: 0.01	Total lipid: 0.01	Histidine: 0.0	Vitamin B12: 0.0	Choline: 0.0	Vitamin K: 0.0	Manganese: 0.0	Vitamin E: 0.0	Vitamin D: 0.0	Linoleic acid: 0.0	alpha-Linolenic acid: 0.0	Tryptophan: 0.0	Threonine: 0.0	Isoleucine: 0.0	Leucine: 0.0	Lysine: 0.0	Methionine: 0.0	Phenylalanine: 0.0	Valine: 0.0
	11039	Lima beans, immature seeds, frozen, baby, unprepared†	0.08	Isoleucine: 0.38	Valine: 0.33	Threonine: 0.33	Lysine: 0.33	Histidine: 0.32	Iron: 0.31	Tryptophan: 0.31	Carbohydrate: 0.3	Leucine: 0.29	Phenylalanine: 0.27	Fiber: 0.26	Protein: 0.24	Manganese: 0.22	Methionine: 0.2	Niacin: 0.19	Thiamin: 0.17	Magnesium: 0.15	Phosphorus: 0.14	Potassium: 0.14	Selenium: 0.13	Zinc: 0.13	Copper: 0.11	Folate: 0.1	Vitamin B6: 0.1	Calcium: 0.1	Pantothenic acid: 0.06	Riboflavin: 0.05	Vitamin A: 0.04	Vitamin C: 0.04	Total lipid: 0.02	Vitamin B12: 0.0	Choline: 0.0	Vitamin K: 0.0	Vitamin E: 0.0	Vitamin D: 0.0	Linoleic acid: 0.0	alpha-Linolenic acid: 0.0
	11195	Cowpeas (blackeyes), immature seeds, frozen, unprepared†	0.08	Folate: 0.55	Isoleucine: 0.34	Lysine: 0.33	Valine: 0.32	Histidine: 0.31	Zinc: 0.31	Phenylalanine: 0.29	Methionine: 0.28	Leucine: 0.27	Threonine: 0.27	Tryptophan: 0.25	Manganese: 0.24	Carbohydrate: 0.23	Protein: 0.22	Thiamin: 0.2	Iron: 0.2	Fiber: 0.17	Magnesium: 0.15	Selenium: 0.14	Phosphorus: 0.13	Niacin: 0.13	Potassium: 0.12	Copper: 0.1	Vitamin B6: 0.08	Riboflavin: 0.06	Calcium: 0.06	Pantothenic acid: 0.03	Total lipid: 0.02	Vitamin C: 0.01	Vitamin A: 0.01	Vitamin B12: 0.0	Choline: 0.0	Vitamin K: 0.0	Vitamin E: 0.0	Vitamin D: 0.0	Linoleic acid: 0.0	alpha-Linolenic acid: 0.0
	11298	Parsnips, raw†	0.08	Vitamin K: 0.54	Folate: 0.21	Manganese: 0.11	Carbohydrate: 0.11	Vitamin C: 0.09	Vitamin E: 0.09	Zinc: 0.09	Pantothenic acid: 0.08	Phosphorus: 0.08	Thiamin: 0.07	Fiber: 0.07	Calcium: 0.07	Potassium: 0.06	Selenium: 0.06	Magnesium: 0.06	Copper: 0.06	Riboflavin: 0.04	Vitamin B6: 0.03	Niacin: 0.03	Iron: 0.03	Protein: 0.02	Total lipid: 0.01	Histidine: 0.0	Vitamin B12: 0.0	Choline: 0.0	Vitamin A: 0.0	Vitamin D: 0.0	Linoleic acid: 0.0	alpha-Linolenic acid: 0.0	Tryptophan: 0.0	Threonine: 0.0	Isoleucine: 0.0	Leucine: 0.0	Lysine: 0.0	Methionine: 0.0	Phenylalanine: 0.0	Valine: 0.0
	11450	Soybeans, green, raw†	0.08	Lysine: 0.29	Isoleucine: 0.27	Folate: 0.27	Leucine: 0.26	Histidine: 0.25	Phenylalanine: 0.24	Threonine: 0.24	Valine: 0.23	Thiamin: 0.21	Tryptophan: 0.21	Methionine: 0.2	Protein: 0.2	Iron: 0.2	Calcium: 0.19	Phosphorus: 0.14	Total lipid: 0.14	Zinc: 0.12	Niacin: 0.12	Magnesium: 0.11	Manganese: 0.1	Potassium: 0.09	Fiber: 0.07	Copper: 0.06	Riboflavin: 0.06	Carbohydrate: 0.05	Vitamin C: 0.04	Selenium: 0.03	Pantothenic acid: 0.02	Vitamin B6: 0.01	Vitamin A: 0.01	Vitamin B12: 0.0	Choline: 0.0	Vitamin K: 0.0	Vitamin E: 0.0	Vitamin D: 0.0	Linoleic acid: 0.0	alpha-Linolenic acid: 0.0
	11991	Yautia (tannier), raw†	0.08	Carbohydrate: 0.46	Copper: 0.28	Potassium: 0.24	Thiamin: 0.21	Vitamin B6: 0.18	Iron: 0.17	Zinc: 0.14	Fiber: 0.12	Phosphorus: 0.11	Pantothenic acid: 0.11	Manganese: 0.1	Folate: 0.1	Magnesium: 0.1	Protein: 0.09	Niacin: 0.08	Selenium: 0.06	Riboflavin: 0.04	Calcium: 0.04	Vitamin C: 0.04	Total lipid: 0.03	Histidine: 0.0	Vitamin B12: 0.0	Choline: 0.0	Vitamin K: 0.0	Vitamin A: 0.0	Vitamin E: 0.0	Vitamin D: 0.0	Linoleic acid: 0.0	alpha-Linolenic acid: 0.0	Tryptophan: 0.0	Threonine: 0.0	Isoleucine: 0.0	Leucine: 0.0	Lysine: 0.0	Methionine: 0.0	Phenylalanine: 0.0	Valine: 0.0
	12097	Nuts, chestnuts, european, raw, unpeeled	0.08	Carbohydrate: 0.41	Vitamin C: 0.33	Copper: 0.27	Vitamin B6: 0.25	Manganese: 0.24	Thiamin: 0.24	Fiber: 0.22	Potassium: 0.2	Folate: 0.18	Pantothenic acid: 0.18	Methionine: 0.13	Phosphorus: 0.12	Zinc: 0.11	Riboflavin: 0.11	Lysine: 0.1	Niacin: 0.1	Valine: 0.09	Histidine: 0.09	Iron: 0.09	Isoleucine: 0.08	Magnesium: 0.08	Tryptophan: 0.08	Protein: 0.08	Threonine: 0.07	Phenylalanine: 0.07	Leucine: 0.07	Total lipid: 0.07	Calcium: 0.05	Vitamin A: 0.0	Vitamin B12: 0.0	Choline: 0.0	Vitamin K: 0.0	Selenium: 0.0	Vitamin E: 0.0	Vitamin D: 0.0	Linoleic acid: 0.0	alpha-Linolenic acid: 0.0
	20012	Bulgur, dry	0.08	Manganese: 0.13	Carbohydrate: 0.08	Fiber: 0.07	Tryptophan: 0.07	Methionine: 0.06	Zinc: 0.06	Phenylalanine: 0.06	Magnesium: 0.06	Niacin: 0.06	Phosphorus: 0.06	Histidine: 0.06	Leucine: 0.06	Isoleucine: 0.06	Valine: 0.05	Protein: 0.05	Threonine: 0.04	Pantothenic acid: 0.04	Copper: 0.04	Lysine: 0.04	Iron: 0.03	Thiamin: 0.03	Choline: 0.03	Vitamin B6: 0.02	Potassium: 0.02	Selenium: 0.02	Calcium: 0.01	Folate: 0.01	Riboflavin: 0.01	Total lipid: 0.01	Vitamin K: 0.0	Vitamin E: 0.0	Vitamin C: 0.0	Vitamin B12: 0.0	Vitamin A: 0.0	Vitamin D: 0.0	Linoleic acid: 0.0	alpha-Linolenic acid: 0.0
	20063	Rye flour, dark	0.08	Manganese: 0.28	Zinc: 0.19	Selenium: 0.14	Phosphorus: 0.12	Fiber: 0.11	Carbohydrate: 0.09	Phenylalanine: 0.09	Protein: 0.09	Methionine: 0.08	Iron: 0.08	Tryptophan: 0.08	Leucine: 0.08	Magnesium: 0.08	Copper: 0.07	Threonine: 0.07	Niacin: 0.07	Pantothenic acid: 0.07	Histidine: 0.06	Valine: 0.06	Isoleucine: 0.06	Thiamin: 0.05	Lysine: 0.05	Potassium: 0.04	Vitamin B6: 0.04	Choline: 0.04	Vitamin E: 0.03	Riboflavin: 0.03	Total lipid: 0.02	Folate: 0.02	Calcium: 0.01	Vitamin K: 0.01	Vitamin A: 0.0	Vitamin C: 0.0	Vitamin B12: 0.0	Vitamin D: 0.0	Linoleic acid: 0.0	alpha-Linolenic acid: 0.0
	20064	Rye flour, medium	0.08	Selenium: 0.25	Carbohydrate: 0.25	Manganese: 0.22	Fiber: 0.16	Tryptophan: 0.13	Threonine: 0.13	Iron: 0.13	Zinc: 0.13	Thiamin: 0.12	Phenylalanine: 0.12	Methionine: 0.12	Protein: 0.12	Leucine: 0.11	Valine: 0.1	Phosphorus: 0.09	Niacin: 0.09	Isoleucine: 0.08	Copper: 0.08	Histidine: 0.08	Magnesium: 0.06	Lysine: 0.06	Vitamin K: 0.05	Vitamin B6: 0.05	Pantothenic acid: 0.05	Choline: 0.04	Folate: 0.04	Potassium: 0.04	Vitamin E: 0.03	Riboflavin: 0.02	Calcium: 0.02	Total lipid: 0.02	Vitamin C: 0.0	Vitamin B12: 0.0	Vitamin A: 0.0	Vitamin D: 0.0	Linoleic acid: 0.0	alpha-Linolenic acid: 0.0
	ND	Wheats and triticale flour	0.08	Selenium: 0.31	Manganese: 0.13	Zinc: 0.09	Carbohydrate: 0.07	Phosphorus: 0.06	Methionine: 0.06	Phenylalanine: 0.06	Histidine: 0.05	Leucine: 0.05	Isoleucine: 0.05	Niacin: 0.05	Tryptophan: 0.05	Valine: 0.05	Iron: 0.05	Protein: 0.04	Thiamin: 0.04	Fiber: 0.04	Copper: 0.04	Magnesium: 0.04	Threonine: 0.04	Pantothenic acid: 0.03	Lysine: 0.03	Choline: 0.02	Vitamin B6: 0.02	Potassium: 0.02	Folate: 0.01	Total lipid: 0.01	Calcium: 0.01	Vitamin E: 0.01	Riboflavin: 0.01	Vitamin K: 0.0	Vitamin C: 0.0	Vitamin B12: 0.0	Vitamin A: 0.0	Vitamin D: 0.0	Linoleic acid: 0.0	alpha-Linolenic acid: 0.0
	20140	Spelt, uncooked	0.08	Manganese: 0.08	Zinc: 0.06	Methionine: 0.05	Phosphorus: 0.05	Phenylalanine: 0.05	Carbohydrate: 0.05	Selenium: 0.05	Leucine: 0.05	Histidine: 0.05	Isoleucine: 0.04	Niacin: 0.04	Valine: 0.04	Protein: 0.04	Iron: 0.04	Copper: 0.03	Threonine: 0.03	Magnesium: 0.03	Tryptophan: 0.03	Thiamin: 0.03	Lysine: 0.03	Fiber: 0.03	Pantothenic acid: 0.02	Folate: 0.01	Potassium: 0.01	alpha-Linolenic acid: 0.01	Vitamin B6: 0.01	Total lipid: 0.01	Riboflavin: 0.01	Calcium: 0.01	Vitamin E: 0.0	Vitamin K: 0.0	Vitamin C: 0.0	Vitamin B12: 0.0	Choline: 0.0	Vitamin A: 0.0	Vitamin D: 0.0	Linoleic acid: 0.0
	20142	Teff, uncooked	0.08	Manganese: 0.27	Methionine: 0.11	Zinc: 0.09	Iron: 0.08	Phosphorus: 0.07	Copper: 0.06	Carbohydrate: 0.06	Phenylalanine: 0.06	Leucine: 0.06	Magnesium: 0.05	Valine: 0.05	Isoleucine: 0.05	Histidine: 0.05	Threonine: 0.05	Protein: 0.05	Calcium: 0.04	Tryptophan: 0.04	Thiamin: 0.04	Niacin: 0.03	Lysine: 0.03	Pantothenic acid: 0.03	alpha-Linolenic acid: 0.03	Vitamin B6: 0.03	Fiber: 0.02	Selenium: 0.02	Riboflavin: 0.02	Potassium: 0.02	Total lipid: 0.01	Choline: 0.01	Vitamin K: 0.0	Vitamin E: 0.0	Vitamin C: 0.0	Vitamin B12: 0.0	Folate: 0.0	Vitamin A: 0.0	Vitamin D: 0.0	Linoleic acid: 0.0
	35017	Blueberries, wild, frozen (Alaska Native)†	0.08	Carbohydrate: 0.26	Iron: 0.19	Riboflavin: 0.14	Thiamin: 0.08	Calcium: 0.07	Niacin: 0.06	Protein: 0.05	Vitamin C: 0.05	Histidine: 0.0	Pantothenic acid: 0.0	Vitamin B6: 0.0	Vitamin B12: 0.0	Fiber: 0.0	Choline: 0.0	Vitamin K: 0.0	Magnesium: 0.0	Phosphorus: 0.0	Potassium: 0.0	Folate: 0.0	Zinc: 0.0	Copper: 0.0	Manganese: 0.0	Selenium: 0.0	Vitamin A: 0.0	Vitamin E: 0.0	Vitamin D: 0.0	Total lipid: 0.0	Linoleic acid: 0.0	alpha-Linolenic acid: 0.0	Tryptophan: 0.0	Threonine: 0.0	Isoleucine: 0.0	Leucine: 0.0	Lysine: 0.0	Methionine: 0.0	Phenylalanine: 0.0	Valine: 0.0
Low-macronutrient	11998	Mushrooms, portabella, exposed to ultraviolet light, raw†	0.95	Vitamin D: 1.0	Selenium: 0.43	Pantothenic acid: 0.21	Niacin: 0.2	Copper: 0.13	Choline: 0.09	Phosphorus: 0.09	Potassium: 0.08	Folate: 0.07	Riboflavin: 0.07	Threonine: 0.07	Zinc: 0.07	Tryptophan: 0.07	Lysine: 0.06	Vitamin B6: 0.06	Histidine: 0.06	Isoleucine: 0.05	Thiamin: 0.05	Methionine: 0.05	Leucine: 0.05	Protein: 0.05	Phenylalanine: 0.04	Valine: 0.04	Vitamin B12: 0.04	Fiber: 0.03	Carbohydrate: 0.02	Iron: 0.02	Magnesium: 0.02	Manganese: 0.01	Linoleic acid: 0.01	Total lipid: 0.01	Calcium: 0.0	Vitamin E: 0.0	Vitamin C: 0.0	Vitamin K: 0.0	Vitamin A: 0.0	alpha-Linolenic acid: 0.0
	11477	Squash, summer, zucchini, includes skin, raw†	0.87	alpha-Linolenic acid: 0.95	Vitamin C: 0.78	Folate: 0.73	Vitamin B6: 0.69	Potassium: 0.63	Vitamin K: 0.59	Choline: 0.56	Pantothenic acid: 0.55	Thiamin: 0.52	Riboflavin: 0.52	Zinc: 0.47	Manganese: 0.47	Lysine: 0.45	Magnesium: 0.43	Methionine: 0.41	Phosphorus: 0.4	Fiber: 0.39	Iron: 0.38	Valine: 0.37	Isoleucine: 0.37	Niacin: 0.36	Protein: 0.35	Calcium: 0.34	Copper: 0.34	Histidine: 0.34	Leucine: 0.32	Tryptophan: 0.31	Phenylalanine: 0.3	Threonine: 0.29	Vitamin A: 0.28	Carbohydrate: 0.27	Total lipid: 0.1	Selenium: 0.08	Vitamin E: 0.08	Linoleic acid: 0.05	Vitamin B12: 0.0	Vitamin D: 0.0
	11993	Mushrooms, maitake, raw†	0.84	Vitamin D: 1.0	Niacin: 0.15	Choline: 0.11	Riboflavin: 0.07	Copper: 0.06	Thiamin: 0.06	Zinc: 0.05	Tryptophan: 0.04	Threonine: 0.03	Selenium: 0.03	Fiber: 0.03	Phosphorus: 0.03	Pantothenic acid: 0.03	Folate: 0.03	Valine: 0.03	Lysine: 0.02	Potassium: 0.02	Histidine: 0.02	Carbohydrate: 0.02	Protein: 0.02	Isoleucine: 0.02	Phenylalanine: 0.02	Leucine: 0.01	Vitamin B6: 0.01	Methionine: 0.01	Iron: 0.01	Magnesium: 0.01	Manganese: 0.01	Total lipid: 0.0	Calcium: 0.0	Vitamin E: 0.0	Vitamin C: 0.0	Vitamin B12: 0.0	Vitamin K: 0.0	Vitamin A: 0.0	Linoleic acid: 0.0	alpha-Linolenic acid: 0.0
	11207	Dandelion greens, raw†	0.77	Vitamin K: 0.97	Vitamin A: 0.91	Vitamin E: 0.6	Calcium: 0.59	Iron: 0.41	Choline: 0.36	Vitamin C: 0.36	Riboflavin: 0.35	Thiamin: 0.31	Vitamin B6: 0.24	Fiber: 0.21	Potassium: 0.2	Folate: 0.19	Manganese: 0.17	Copper: 0.17	Magnesium: 0.14	Protein: 0.14	Carbohydrate: 0.12	Phosphorus: 0.12	Zinc: 0.11	Niacin: 0.07	Total lipid: 0.04	Pantothenic acid: 0.04	Selenium: 0.03	Histidine: 0.0	Vitamin B12: 0.0	Vitamin D: 0.0	Linoleic acid: 0.0	alpha-Linolenic acid: 0.0	Tryptophan: 0.0	Threonine: 0.0	Isoleucine: 0.0	Leucine: 0.0	Lysine: 0.0	Methionine: 0.0	Phenylalanine: 0.0	Valine: 0.0
	11239	Mushrooms, Chanterelle, raw†	0.73	Vitamin D: 1.0	Pantothenic acid: 0.22	Iron: 0.22	Niacin: 0.18	Copper: 0.18	Riboflavin: 0.13	Potassium: 0.11	Zinc: 0.1	Fiber: 0.09	Selenium: 0.07	Manganese: 0.06	Phosphorus: 0.05	Carbohydrate: 0.05	Protein: 0.03	Magnesium: 0.03	Calcium: 0.02	Vitamin B6: 0.02	Total lipid: 0.01	Thiamin: 0.01	Folate: 0.01	Histidine: 0.0	Vitamin C: 0.0	Vitamin B12: 0.0	Choline: 0.0	Vitamin K: 0.0	Vitamin A: 0.0	Vitamin E: 0.0	Linoleic acid: 0.0	alpha-Linolenic acid: 0.0	Tryptophan: 0.0	Threonine: 0.0	Isoleucine: 0.0	Leucine: 0.0	Lysine: 0.0	Methionine: 0.0	Phenylalanine: 0.0	Valine: 0.0
	11489	Squash, winter, hubbard, raw†	0.69	Vitamin A: 0.87	Vitamin B6: 0.8	Vitamin C: 0.76	Carbohydrate: 0.75	Pantothenic acid: 0.75	Fiber: 0.74	Potassium: 0.73	Thiamin: 0.71	Choline: 0.68	Folate: 0.64	Tryptophan: 0.6	Isoleucine: 0.57	Methionine: 0.56	Valine: 0.55	Lysine: 0.54	Protein: 0.53	Threonine: 0.53	Niacin: 0.52	Leucine: 0.51	Phenylalanine: 0.5	Manganese: 0.5	Magnesium: 0.49	Histidine: 0.48	Copper: 0.42	Iron: 0.41	Riboflavin: 0.36	Phosphorus: 0.32	Calcium: 0.31	Zinc: 0.3	Selenium: 0.22	Vitamin K: 0.2	Total lipid: 0.16	Vitamin E: 0.11	Vitamin B12: 0.0	Vitamin D: 0.0	Linoleic acid: 0.0	alpha-Linolenic acid: 0.0
	11096	Broccoli raab, raw†	0.68	Vitamin K: 0.92	Vitamin A: 0.79	Iron: 0.45	Calcium: 0.44	Thiamin: 0.37	Lysine: 0.33	Zinc: 0.32	Manganese: 0.3	Choline: 0.29	Methionine: 0.28	Vitamin C: 0.28	Vitamin E: 0.28	Valine: 0.27	Vitamin B6: 0.26	Niacin: 0.26	Tryptophan: 0.26	Threonine: 0.26	Riboflavin: 0.24	Isoleucine: 0.24	Phenylalanine: 0.24	Histidine: 0.24	Protein: 0.23	Phosphorus: 0.23	Leucine: 0.22	Pantothenic acid: 0.22	Fiber: 0.21	Potassium: 0.17	Magnesium: 0.16	Selenium: 0.11	Copper: 0.08	Carbohydrate: 0.06	Total lipid: 0.04	Vitamin B12: 0.0	Folate: 0.0	Vitamin D: 0.0	Linoleic acid: 0.0	alpha-Linolenic acid: 0.0
	11052	Beans, snap, green, raw†	0.68	Vitamin A: 0.91	Vitamin K: 0.91	Folate: 0.78	Vitamin C: 0.75	Choline: 0.68	Vitamin B6: 0.67	Iron: 0.65	Thiamin: 0.64	Potassium: 0.58	Fiber: 0.58	Pantothenic acid: 0.55	Calcium: 0.53	Riboflavin: 0.52	Threonine: 0.49	Manganese: 0.48	Lysine: 0.48	Magnesium: 0.48	Carbohydrate: 0.47	Valine: 0.46	Niacin: 0.45	Isoleucine: 0.43	Protein: 0.42	Methionine: 0.4	Leucine: 0.4	Tryptophan: 0.39	Zinc: 0.39	Phosphorus: 0.38	Copper: 0.37	Phenylalanine: 0.37	Histidine: 0.36	Vitamin E: 0.2	Selenium: 0.19	Total lipid: 0.06	Vitamin B12: 0.0	Vitamin D: 0.0	Linoleic acid: 0.0	alpha-Linolenic acid: 0.0
	2009	Spices, chili powder	0.67	Vitamin A: 0.83	Vitamin K: 0.61	Vitamin E: 0.58	Iron: 0.44	Vitamin B6: 0.43	Fiber: 0.3	Riboflavin: 0.29	alpha-Linolenic acid: 0.29	Selenium: 0.25	Niacin: 0.25	Calcium: 0.24	Zinc: 0.23	Potassium: 0.22	Copper: 0.2	Manganese: 0.19	Total lipid: 0.18	Carbohydrate: 0.15	Choline: 0.15	Magnesium: 0.14	Protein: 0.13	Phosphorus: 0.13	Valine: 0.13	Isoleucine: 0.11	Pantothenic acid: 0.11	Leucine: 0.1	Methionine: 0.1	Thiamin: 0.1	Threonine: 0.1	Phenylalanine: 0.09	Histidine: 0.09	Lysine: 0.09	Tryptophan: 0.07	Folate: 0.03	Vitamin C: 0.0	Vitamin B12: 0.0	Vitamin D: 0.0	Linoleic acid: 0.0
	11591	Watercress, raw†	0.67	Vitamin K: 0.95	Vitamin A: 0.84	Calcium: 0.57	Vitamin C: 0.5	Vitamin E: 0.34	Threonine: 0.33	Riboflavin: 0.3	Thiamin: 0.29	Lysine: 0.29	Potassium: 0.28	Valine: 0.28	Phenylalanine: 0.25	Leucine: 0.25	Isoleucine: 0.25	Vitamin B6: 0.24	Pantothenic acid: 0.24	Manganese: 0.24	Tryptophan: 0.22	Protein: 0.21	Phosphorus: 0.21	Choline: 0.19	Histidine: 0.19	Magnesium: 0.18	Methionine: 0.16	Copper: 0.15	Folate: 0.13	Niacin: 0.13	Selenium: 0.11	Iron: 0.09	Zinc: 0.07	Fiber: 0.07	Carbohydrate: 0.04	Total lipid: 0.01	Vitamin B12: 0.0	Vitamin D: 0.0	Linoleic acid: 0.0	alpha-Linolenic acid: 0.0
	11112	Cabbage, red, raw†	0.66	Vitamin K: 0.9	Vitamin A: 0.84	Vitamin C: 0.82	Choline: 0.58	Vitamin B6: 0.58	Calcium: 0.53	Potassium: 0.47	Iron: 0.45	Folate: 0.44	Thiamin: 0.42	Manganese: 0.41	Fiber: 0.41	Carbohydrate: 0.37	Riboflavin: 0.33	Pantothenic acid: 0.29	Magnesium: 0.28	Protein: 0.27	Zinc: 0.25	Lysine: 0.24	Phosphorus: 0.23	Threonine: 0.23	Valine: 0.22	Niacin: 0.21	Histidine: 0.21	Methionine: 0.2	Tryptophan: 0.2	Isoleucine: 0.2	Phenylalanine: 0.17	Leucine: 0.15	Selenium: 0.13	Copper: 0.09	Vitamin E: 0.06	Total lipid: 0.04	Vitamin B12: 0.0	Vitamin D: 0.0	Linoleic acid: 0.0	alpha-Linolenic acid: 0.0
	11643	Squash, winter, all varieties, raw†	0.63	Vitamin A: 0.88	Vitamin B6: 0.75	Vitamin C: 0.73	Potassium: 0.72	Folate: 0.71	Carbohydrate: 0.71	Choline: 0.6	Pantothenic acid: 0.58	Iron: 0.56	Fiber: 0.53	Thiamin: 0.5	Tryptophan: 0.48	Calcium: 0.48	Manganese: 0.46	Niacin: 0.46	Isoleucine: 0.45	Copper: 0.44	Riboflavin: 0.43	Valine: 0.43	Methionine: 0.42	Zinc: 0.4	Lysine: 0.4	Threonine: 0.4	Magnesium: 0.4	Leucine: 0.38	Phenylalanine: 0.38	Histidine: 0.36	Protein: 0.33	Phosphorus: 0.32	Vitamin K: 0.28	Selenium: 0.17	Vitamin E: 0.08	Total lipid: 0.04	Vitamin B12: 0.0	Vitamin D: 0.0	Linoleic acid: 0.0	alpha-Linolenic acid: 0.0
	11147	Chard, swiss, raw†	0.58	Vitamin K: 0.97	Vitamin A: 0.86	Iron: 0.38	Magnesium: 0.36	Vitamin E: 0.36	Vitamin C: 0.33	Choline: 0.26	Calcium: 0.26	Isoleucine: 0.26	Manganese: 0.26	Potassium: 0.25	Copper: 0.23	Riboflavin: 0.19	Threonine: 0.18	Phenylalanine: 0.18	Valine: 0.18	Vitamin B6: 0.17	Lysine: 0.17	Zinc: 0.16	Leucine: 0.15	Fiber: 0.13	Phosphorus: 0.13	Protein: 0.13	Histidine: 0.12	Folate: 0.12	Pantothenic acid: 0.12	Thiamin: 0.11	Methionine: 0.11	Tryptophan: 0.1	Niacin: 0.09	Selenium: 0.08	Carbohydrate: 0.08	Total lipid: 0.02	Vitamin B12: 0.0	Vitamin D: 0.0	Linoleic acid: 0.0	alpha-Linolenic acid: 0.0
	2028	Spices, paprika	0.57	Vitamin A: 0.85	Iron: 0.42	Vitamin E: 0.4	Vitamin K: 0.4	Vitamin B6: 0.34	Fiber: 0.27	Riboflavin: 0.25	alpha-Linolenic acid: 0.21	Pantothenic acid: 0.2	Zinc: 0.18	Potassium: 0.18	Niacin: 0.18	Valine: 0.15	Manganese: 0.14	Isoleucine: 0.14	Threonine: 0.14	Calcium: 0.14	Methionine: 0.13	Lysine: 0.13	Carbohydrate: 0.13	Total lipid: 0.13	Phenylalanine: 0.13	Magnesium: 0.13	Leucine: 0.13	Protein: 0.12	Copper: 0.12	Thiamin: 0.12	Phosphorus: 0.1	Histidine: 0.1	Choline: 0.09	Selenium: 0.07	Tryptophan: 0.06	Folate: 0.05	Vitamin C: 0.0	Vitamin B12: 0.0	Vitamin D: 0.0	Linoleic acid: 0.0
	11615	Chives, freeze-dried	0.56	Vitamin A: 0.82	Vitamin C: 0.36	Iron: 0.31	Calcium: 0.28	Magnesium: 0.24	Thiamin: 0.18	Fiber: 0.18	Threonine: 0.15	Vitamin B6: 0.15	Riboflavin: 0.14	Isoleucine: 0.14	Zinc: 0.13	Tryptophan: 0.13	Potassium: 0.13	Lysine: 0.13	Valine: 0.12	Protein: 0.11	Carbohydrate: 0.11	Leucine: 0.11	Niacin: 0.11	Phosphorus: 0.1	Pantothenic acid: 0.1	Methionine: 0.1	Phenylalanine: 0.09	Histidine: 0.09	Copper: 0.08	Selenium: 0.07	Manganese: 0.07	Folate: 0.06	Total lipid: 0.02	Vitamin B12: 0.0	Choline: 0.0	Vitamin K: 0.0	Vitamin E: 0.0	Vitamin D: 0.0	Linoleic acid: 0.0	alpha-Linolenic acid: 0.0
	2029	Spices, parsley, dried	0.55	Vitamin K: 0.87	alpha-Linolenic acid: 0.56	Manganese: 0.47	Iron: 0.4	Calcium: 0.36	Riboflavin: 0.32	Valine: 0.27	Lysine: 0.26	Leucine: 0.26	Isoleucine: 0.26	Methionine: 0.25	Threonine: 0.22	Tryptophan: 0.22	Phenylalanine: 0.22	Magnesium: 0.21	Zinc: 0.2	Histidine: 0.2	Niacin: 0.18	Protein: 0.16	Fiber: 0.15	Potassium: 0.15	Vitamin B6: 0.14	Folate: 0.13	Vitamin E: 0.13	Phosphorus: 0.12	Choline: 0.11	Copper: 0.09	Vitamin C: 0.09	Selenium: 0.09	Carbohydrate: 0.07	Thiamin: 0.05	Linoleic acid: 0.04	Pantothenic acid: 0.04	Vitamin A: 0.04	Total lipid: 0.04	Vitamin B12: 0.0	Vitamin D: 0.0
	11527	Tomatoes, green, raw†	0.55	Vitamin C: 0.9	Vitamin A: 0.88	Vitamin K: 0.86	Pantothenic acid: 0.76	Vitamin B6: 0.65	Potassium: 0.59	Thiamin: 0.56	Choline: 0.54	Carbohydrate: 0.5	Copper: 0.45	Iron: 0.45	Fiber: 0.38	Niacin: 0.38	Riboflavin: 0.37	Folate: 0.34	Phosphorus: 0.33	Protein: 0.33	Manganese: 0.32	Calcium: 0.3	Lysine: 0.28	Magnesium: 0.28	Vitamin E: 0.28	Threonine: 0.27	Isoleucine: 0.25	Tryptophan: 0.24	Methionine: 0.24	Histidine: 0.23	Valine: 0.23	Phenylalanine: 0.21	Leucine: 0.21	Selenium: 0.17	Zinc: 0.16	Total lipid: 0.07	Vitamin B12: 0.0	Vitamin D: 0.0	Linoleic acid: 0.0	alpha-Linolenic acid: 0.0
	11603	Yambean (jicama), raw†	0.55	Fiber: 0.71	Vitamin C: 0.67	Carbohydrate: 0.65	Choline: 0.57	Vitamin E: 0.47	Folate: 0.43	Potassium: 0.42	Iron: 0.38	Pantothenic acid: 0.35	Vitamin B6: 0.32	Thiamin: 0.28	Riboflavin: 0.28	Copper: 0.25	Magnesium: 0.24	Histidine: 0.23	Zinc: 0.22	Calcium: 0.21	Selenium: 0.21	Protein: 0.2	Lysine: 0.19	Phosphorus: 0.17	Threonine: 0.17	Valine: 0.15	Manganese: 0.14	Isoleucine: 0.14	Methionine: 0.13	Phenylalanine: 0.12	Leucine: 0.12	Niacin: 0.12	Total lipid: 0.03	Vitamin A: 0.02	Vitamin K: 0.01	Vitamin B12: 0.0	Vitamin D: 0.0	Linoleic acid: 0.0	alpha-Linolenic acid: 0.0	Tryptophan: 0.0
	11086	Beet greens, raw†	0.54	Vitamin K: 0.91	Vitamin A: 0.75	Calcium: 0.32	Iron: 0.29	Potassium: 0.24	Riboflavin: 0.22	Magnesium: 0.2	Vitamin E: 0.19	Vitamin C: 0.19	Thiamin: 0.16	Copper: 0.16	Fiber: 0.15	Manganese: 0.15	Tryptophan: 0.12	Pantothenic acid: 0.1	Vitamin B6: 0.1	Protein: 0.09	Threonine: 0.09	Zinc: 0.09	Folate: 0.08	Niacin: 0.08	Lysine: 0.07	Leucine: 0.07	Phosphorus: 0.07	Valine: 0.06	Histidine: 0.06	Phenylalanine: 0.06	Methionine: 0.06	Isoleucine: 0.06	Carbohydrate: 0.05	Selenium: 0.05	Total lipid: 0.01	Choline: 0.0	Vitamin B12: 0.0	Vitamin D: 0.0	Linoleic acid: 0.0	alpha-Linolenic acid: 0.0
	11240	Mushrooms, morel, raw†	0.53	Vitamin D: 0.99	Iron: 0.55	Zinc: 0.27	Copper: 0.26	Phosphorus: 0.18	Riboflavin: 0.13	Manganese: 0.12	Niacin: 0.09	Potassium: 0.08	Selenium: 0.07	Pantothenic acid: 0.07	Calcium: 0.07	Protein: 0.06	Vitamin B6: 0.06	Thiamin: 0.05	Fiber: 0.05	Magnesium: 0.04	Carbohydrate: 0.03	Linoleic acid: 0.03	Total lipid: 0.01	Histidine: 0.0	Vitamin C: 0.0	Vitamin B12: 0.0	Choline: 0.0	Vitamin K: 0.0	Folate: 0.0	Vitamin A: 0.0	Vitamin E: 0.0	alpha-Linolenic acid: 0.0	Tryptophan: 0.0	Threonine: 0.0	Isoleucine: 0.0	Leucine: 0.0	Lysine: 0.0	Methionine: 0.0	Phenylalanine: 0.0	Valine: 0.0
	11576	Turnip greens and turnips, frozen, unprepared†	0.52	Vitamin A: 0.69	Calcium: 0.22	Iron: 0.16	Folate: 0.11	Vitamin C: 0.11	Threonine: 0.1	Methionine: 0.1	Tryptophan: 0.1	Isoleucine: 0.09	Valine: 0.09	Lysine: 0.09	Fiber: 0.09	Phenylalanine: 0.08	Leucine: 0.08	Protein: 0.07	Histidine: 0.06	Manganese: 0.06	Niacin: 0.05	Thiamin: 0.05	Riboflavin: 0.05	Magnesium: 0.04	Selenium: 0.03	Copper: 0.03	Vitamin B6: 0.03	Pantothenic acid: 0.03	Carbohydrate: 0.03	Phosphorus: 0.03	Zinc: 0.02	Potassium: 0.02	Total lipid: 0.01	Vitamin B12: 0.0	Choline: 0.0	Vitamin K: 0.0	Vitamin E: 0.0	Vitamin D: 0.0	Linoleic acid: 0.0	alpha-Linolenic acid: 0.0
	11463	Spinach, frozen, chopped or leaf, unprepared†	0.52	Vitamin K: 0.87	Vitamin A: 0.72	Folate: 0.35	Vitamin E: 0.24	Calcium: 0.21	Tryptophan: 0.18	Riboflavin: 0.17	Iron: 0.17	Manganese: 0.17	Selenium: 0.17	Threonine: 0.16	Magnesium: 0.15	Lysine: 0.14	Phenylalanine: 0.12	Vitamin B6: 0.11	Choline: 0.11	Valine: 0.1	Thiamin: 0.1	Methionine: 0.1	Niacin: 0.1	Potassium: 0.09	Protein: 0.09	Isoleucine: 0.09	Zinc: 0.09	Fiber: 0.09	Leucine: 0.08	Copper: 0.08	Histidine: 0.06	Phosphorus: 0.05	Vitamin C: 0.03	Carbohydrate: 0.03	Pantothenic acid: 0.03	Total lipid: 0.02	Vitamin B12: 0.0	Vitamin D: 0.0	Linoleic acid: 0.0	alpha-Linolenic acid: 0.0
	11292	Onions, young green, tops only†	0.5	Vitamin K: 0.87	Vitamin A: 0.75	Calcium: 0.28	Folate: 0.23	Vitamin C: 0.21	Fiber: 0.16	Vitamin B6: 0.15	Iron: 0.14	Potassium: 0.13	Carbohydrate: 0.13	Pantothenic acid: 0.11	Manganese: 0.11	Thiamin: 0.11	Magnesium: 0.11	Zinc: 0.08	alpha-Linolenic acid: 0.08	Phosphorus: 0.07	Protein: 0.07	Choline: 0.07	Riboflavin: 0.06	Copper: 0.06	Niacin: 0.05	Selenium: 0.05	Vitamin E: 0.05	Total lipid: 0.04	Linoleic acid: 0.02	Histidine: 0.0	Vitamin B12: 0.0	Vitamin D: 0.0	Tryptophan: 0.0	Threonine: 0.0	Isoleucine: 0.0	Leucine: 0.0	Lysine: 0.0	Methionine: 0.0	Phenylalanine: 0.0	Valine: 0.0
	44055	Celery flakes, dried	0.49	Vitamin K: 0.71	Calcium: 0.48	Potassium: 0.43	Vitamin E: 0.36	Fiber: 0.35	Choline: 0.32	Iron: 0.31	Selenium: 0.26	Carbohydrate: 0.23	Riboflavin: 0.22	Vitamin C: 0.22	Thiamin: 0.22	Zinc: 0.2	Folate: 0.19	Magnesium: 0.19	Phosphorus: 0.18	Copper: 0.16	Protein: 0.15	Vitamin B6: 0.15	Vitamin A: 0.11	Niacin: 0.11	Total lipid: 0.04	Histidine: 0.0	Pantothenic acid: 0.0	Vitamin B12: 0.0	Manganese: 0.0	Vitamin D: 0.0	Linoleic acid: 0.0	alpha-Linolenic acid: 0.0	Tryptophan: 0.0	Threonine: 0.0	Isoleucine: 0.0	Leucine: 0.0	Lysine: 0.0	Methionine: 0.0	Phenylalanine: 0.0	Valine: 0.0
	11116	Cabbage, chinese (pak-choi), raw†	0.48	Vitamin A: 0.7	Vitamin K: 0.68	Calcium: 0.33	Vitamin C: 0.3	Folate: 0.29	Vitamin B6: 0.18	Iron: 0.12	Potassium: 0.11	Riboflavin: 0.1	Isoleucine: 0.1	Thiamin: 0.09	Lysine: 0.09	Magnesium: 0.07	Manganese: 0.07	Threonine: 0.07	Niacin: 0.07	Phosphorus: 0.07	Protein: 0.07	Valine: 0.07	Leucine: 0.06	Tryptophan: 0.06	Choline: 0.05	Zinc: 0.05	Histidine: 0.05	Phenylalanine: 0.05	Fiber: 0.04	Pantothenic acid: 0.04	Methionine: 0.03	Selenium: 0.03	Carbohydrate: 0.03	Copper: 0.02	Vitamin E: 0.01	Total lipid: 0.01	Vitamin B12: 0.0	Vitamin D: 0.0	Linoleic acid: 0.0	alpha-Linolenic acid: 0.0
	11165	Coriander (cilantro) leaves, raw†	0.48	Vitamin K: 0.88	Vitamin A: 0.7	Vitamin E: 0.32	Folate: 0.24	Iron: 0.23	Riboflavin: 0.18	Potassium: 0.18	Pantothenic acid: 0.18	Copper: 0.18	Calcium: 0.17	Manganese: 0.16	Vitamin B6: 0.15	Vitamin C: 0.14	Fiber: 0.11	Zinc: 0.11	Choline: 0.1	Thiamin: 0.09	Protein: 0.08	Magnesium: 0.08	Niacin: 0.08	Phosphorus: 0.07	Selenium: 0.05	Carbohydrate: 0.04	Total lipid: 0.02	Histidine: 0.0	Vitamin B12: 0.0	Vitamin D: 0.0	Linoleic acid: 0.0	alpha-Linolenic acid: 0.0	Tryptophan: 0.0	Threonine: 0.0	Isoleucine: 0.0	Leucine: 0.0	Lysine: 0.0	Methionine: 0.0	Phenylalanine: 0.0	Valine: 0.0
	11197	Cowpeas, young pods with seeds, raw†	0.48	Vitamin A: 0.72	Vitamin K: 0.68	Folate: 0.6	Thiamin: 0.53	Pantothenic acid: 0.51	Calcium: 0.47	Riboflavin: 0.45	Choline: 0.44	Vitamin B6: 0.43	Magnesium: 0.36	Fiber: 0.33	Iron: 0.32	Protein: 0.3	Vitamin C: 0.3	Manganese: 0.29	Carbohydrate: 0.26	Potassium: 0.23	Phosphorus: 0.22	Niacin: 0.22	Zinc: 0.2	Copper: 0.19	Vitamin E: 0.19	Selenium: 0.1	Total lipid: 0.04	Histidine: 0.0	Vitamin B12: 0.0	Vitamin D: 0.0	Linoleic acid: 0.0	alpha-Linolenic acid: 0.0	Tryptophan: 0.0	Threonine: 0.0	Isoleucine: 0.0	Leucine: 0.0	Lysine: 0.0	Methionine: 0.0	Phenylalanine: 0.0	Valine: 0.0
	11257	Lettuce, red leaf, raw†	0.48	Vitamin K: 0.81	Vitamin A: 0.8	Iron: 0.23	Thiamin: 0.14	Calcium: 0.14	Choline: 0.14	Manganese: 0.13	Vitamin B6: 0.12	Tryptophan: 0.11	Riboflavin: 0.11	Potassium: 0.11	Selenium: 0.1	Phenylalanine: 0.09	Threonine: 0.09	Pantothenic acid: 0.08	Niacin: 0.08	Protein: 0.08	Methionine: 0.07	Zinc: 0.07	Magnesium: 0.07	Phosphorus: 0.07	Valine: 0.06	Leucine: 0.06	Isoleucine: 0.06	Fiber: 0.06	Lysine: 0.06	Vitamin C: 0.06	Histidine: 0.05	Carbohydrate: 0.04	Copper: 0.04	Vitamin E: 0.02	Total lipid: 0.02	Vitamin B12: 0.0	Folate: 0.0	Vitamin D: 0.0	Linoleic acid: 0.0	alpha-Linolenic acid: 0.0
	11965	Cauliflower, green, raw†	0.47	Choline: 0.62	Vitamin C: 0.6	Vitamin K: 0.46	Folate: 0.44	Pantothenic acid: 0.35	Zinc: 0.29	Vitamin B6: 0.29	Lysine: 0.28	Valine: 0.26	Methionine: 0.25	Isoleucine: 0.25	Fiber: 0.24	Threonine: 0.24	Thiamin: 0.23	Potassium: 0.23	Tryptophan: 0.23	Protein: 0.22	Iron: 0.22	Leucine: 0.22	Histidine: 0.21	Manganese: 0.21	Phosphorus: 0.2	Phenylalanine: 0.19	Niacin: 0.19	Calcium: 0.17	Riboflavin: 0.17	Magnesium: 0.15	Carbohydrate: 0.14	Copper: 0.08	Selenium: 0.06	Vitamin A: 0.04	Total lipid: 0.03	Vitamin E: 0.01	Vitamin B12: 0.0	Vitamin D: 0.0	Linoleic acid: 0.0	alpha-Linolenic acid: 0.0
	11163	Collards, frozen, chopped, unprepared†	0.46	Vitamin A: 0.65	Calcium: 0.22	Folate: 0.11	Vitamin C: 0.09	Manganese: 0.09	Fiber: 0.07	Iron: 0.06	Tryptophan: 0.06	Threonine: 0.05	Isoleucine: 0.05	Valine: 0.05	Lysine: 0.05	Methionine: 0.04	Protein: 0.04	Leucine: 0.04	Niacin: 0.04	Magnesium: 0.04	Phenylalanine: 0.04	Potassium: 0.03	Histidine: 0.03	Riboflavin: 0.03	Thiamin: 0.03	Carbohydrate: 0.03	Selenium: 0.03	Vitamin B6: 0.03	Zinc: 0.02	Copper: 0.02	Pantothenic acid: 0.02	Phosphorus: 0.02	Total lipid: 0.01	Vitamin B12: 0.0	Choline: 0.0	Vitamin K: 0.0	Vitamin E: 0.0	Vitamin D: 0.0	Linoleic acid: 0.0	alpha-Linolenic acid: 0.0
	11233	Kale, raw†	0.46	Vitamin K: 0.85	Vitamin A: 0.66	Vitamin C: 0.26	Calcium: 0.17	Manganese: 0.12	Vitamin B6: 0.11	Copper: 0.11	Iron: 0.1	Thiamin: 0.09	Isoleucine: 0.08	Threonine: 0.07	Potassium: 0.07	Lysine: 0.07	Folate: 0.07	Valine: 0.06	Phenylalanine: 0.06	Riboflavin: 0.06	Tryptophan: 0.06	Leucine: 0.06	Niacin: 0.05	Protein: 0.05	Carbohydrate: 0.05	Magnesium: 0.05	Histidine: 0.05	Zinc: 0.04	Methionine: 0.04	Fiber: 0.04	Phosphorus: 0.04	Selenium: 0.02	Pantothenic acid: 0.02	Total lipid: 0.01	Vitamin B12: 0.0	Choline: 0.0	Vitamin E: 0.0	Vitamin D: 0.0	Linoleic acid: 0.0	alpha-Linolenic acid: 0.0
	11235	Kale, frozen, unprepared†	0.46	Vitamin A: 0.67	Calcium: 0.25	Vitamin C: 0.14	Isoleucine: 0.12	Manganese: 0.11	Threonine: 0.1	Lysine: 0.1	Iron: 0.1	Valine: 0.09	Tryptophan: 0.09	Phenylalanine: 0.09	Potassium: 0.08	Leucine: 0.07	Fiber: 0.07	Protein: 0.07	Histidine: 0.07	Niacin: 0.07	Thiamin: 0.06	Riboflavin: 0.06	Methionine: 0.06	Folate: 0.05	Magnesium: 0.04	Carbohydrate: 0.04	Vitamin B6: 0.04	Selenium: 0.03	Phosphorus: 0.03	Copper: 0.03	Zinc: 0.03	Total lipid: 0.01	Pantothenic acid: 0.01	Vitamin B12: 0.0	Choline: 0.0	Vitamin K: 0.0	Vitamin E: 0.0	Vitamin D: 0.0	Linoleic acid: 0.0	alpha-Linolenic acid: 0.0
	11640	Shallots, freeze-dried	0.45	Carbohydrate: 0.62	Vitamin B6: 0.61	Fiber: 0.46	Potassium: 0.46	Iron: 0.45	Folate: 0.43	Vitamin C: 0.38	Isoleucine: 0.37	Manganese: 0.37	Threonine: 0.36	Lysine: 0.36	Pantothenic acid: 0.36	Thiamin: 0.35	Valine: 0.34	Protein: 0.33	Choline: 0.33	Zinc: 0.32	Leucine: 0.32	Tryptophan: 0.32	Phosphorus: 0.31	Calcium: 0.3	Methionine: 0.3	Magnesium: 0.29	Histidine: 0.28	Copper: 0.28	Phenylalanine: 0.27	Niacin: 0.18	Selenium: 0.17	Riboflavin: 0.09	Total lipid: 0.02	Vitamin K: 0.02	Vitamin E: 0.01	Vitamin A: 0.0	Vitamin B12: 0.0	Vitamin D: 0.0	Linoleic acid: 0.0	alpha-Linolenic acid: 0.0
	11962	Peppers, hot chile, sun-dried	0.45	Vitamin A: 0.74	Vitamin K: 0.45	Fiber: 0.29	Riboflavin: 0.21	Carbohydrate: 0.21	Niacin: 0.21	Iron: 0.2	Choline: 0.16	Potassium: 0.15	Threonine: 0.14	Tryptophan: 0.14	Vitamin B6: 0.13	Valine: 0.11	Protein: 0.11	Lysine: 0.11	Isoleucine: 0.1	Methionine: 0.1	Histidine: 0.1	Leucine: 0.1	Pantothenic acid: 0.09	Phenylalanine: 0.09	Manganese: 0.08	Magnesium: 0.08	Vitamin E: 0.08	Total lipid: 0.07	Phosphorus: 0.06	Folate: 0.06	Zinc: 0.06	Selenium: 0.05	Copper: 0.05	Vitamin C: 0.05	Thiamin: 0.04	Calcium: 0.03	Vitamin B12: 0.0	Vitamin D: 0.0	Linoleic acid: 0.0	alpha-Linolenic acid: 0.0
	11300	Peas, edible-podded, raw†	0.44	Vitamin C: 0.77	Vitamin K: 0.73	Vitamin A: 0.7	Iron: 0.58	Pantothenic acid: 0.57	Folate: 0.55	Thiamin: 0.53	Vitamin B6: 0.49	Valine: 0.49	Lysine: 0.43	Choline: 0.42	Isoleucine: 0.41	Calcium: 0.38	Potassium: 0.35	Fiber: 0.35	Leucine: 0.35	Threonine: 0.32	Manganese: 0.31	Protein: 0.31	Carbohydrate: 0.29	Riboflavin: 0.28	Tryptophan: 0.26	Magnesium: 0.26	Phosphorus: 0.25	Phenylalanine: 0.24	Niacin: 0.23	Copper: 0.23	Zinc: 0.21	Vitamin E: 0.13	Selenium: 0.11	Histidine: 0.11	Methionine: 0.11	Total lipid: 0.03	Vitamin B12: 0.0	Vitamin D: 0.0	Linoleic acid: 0.0	alpha-Linolenic acid: 0.0
	11435	Rutabagas, raw†	0.44	Choline: 0.53	Folate: 0.52	Vitamin C: 0.51	Calcium: 0.51	Thiamin: 0.48	Potassium: 0.46	Fiber: 0.42	Carbohydrate: 0.37	Vitamin B6: 0.33	Phosphorus: 0.32	Zinc: 0.3	Magnesium: 0.29	Manganese: 0.28	Iron: 0.28	Niacin: 0.27	Histidine: 0.27	Pantothenic acid: 0.26	Isoleucine: 0.26	Threonine: 0.25	Protein: 0.23	Riboflavin: 0.22	Vitamin E: 0.21	Valine: 0.21	Lysine: 0.19	Selenium: 0.17	Copper: 0.17	Tryptophan: 0.16	Phenylalanine: 0.15	Methionine: 0.14	Leucine: 0.13	Total lipid: 0.05	Vitamin K: 0.01	Vitamin B12: 0.0	Vitamin A: 0.0	Vitamin D: 0.0	Linoleic acid: 0.0	alpha-Linolenic acid: 0.0
	11161	Collards, raw†	0.44	Vitamin K: 0.9	Vitamin A: 0.67	Folate: 0.41	Calcium: 0.26	Vitamin C: 0.26	Vitamin E: 0.17	Riboflavin: 0.12	Choline: 0.11	Vitamin B6: 0.11	Fiber: 0.11	Pantothenic acid: 0.08	Thiamin: 0.08	Manganese: 0.07	Threonine: 0.07	Lysine: 0.07	Isoleucine: 0.07	Valine: 0.07	Tryptophan: 0.07	Methionine: 0.07	Protein: 0.06	Leucine: 0.06	Niacin: 0.06	Histidine: 0.05	Phenylalanine: 0.05	Potassium: 0.05	Carbohydrate: 0.04	Selenium: 0.04	Copper: 0.02	Zinc: 0.02	Magnesium: 0.02	Iron: 0.02	Total lipid: 0.01	Phosphorus: 0.01	Vitamin B12: 0.0	Vitamin D: 0.0	Linoleic acid: 0.0	alpha-Linolenic acid: 0.0
	11253	Lettuce, green leaf, raw†	0.44	Vitamin K: 0.73	Vitamin A: 0.71	Folate: 0.17	Iron: 0.13	Thiamin: 0.12	Choline: 0.12	Calcium: 0.11	Manganese: 0.11	Isoleucine: 0.09	Vitamin C: 0.09	Vitamin B6: 0.09	Riboflavin: 0.09	Lysine: 0.08	Potassium: 0.08	Threonine: 0.08	Valine: 0.07	Fiber: 0.06	Protein: 0.06	Pantothenic acid: 0.06	Phenylalanine: 0.05	Methionine: 0.05	Leucine: 0.05	Magnesium: 0.05	Phosphorus: 0.05	Zinc: 0.05	Niacin: 0.04	Histidine: 0.04	Carbohydrate: 0.04	Tryptophan: 0.03	Selenium: 0.03	Copper: 0.03	Vitamin E: 0.02	Total lipid: 0.01	Vitamin B12: 0.0	Vitamin D: 0.0	Linoleic acid: 0.0	alpha-Linolenic acid: 0.0
	11467	Squash, summer, crookneck and straightneck, raw†	0.43	Folate: 0.67	Vitamin C: 0.66	alpha-Linolenic acid: 0.66	Potassium: 0.55	Vitamin B6: 0.54	Thiamin: 0.5	Vitamin K: 0.46	Manganese: 0.45	Pantothenic acid: 0.44	Copper: 0.44	Magnesium: 0.44	Choline: 0.43	Calcium: 0.41	Zinc: 0.41	Iron: 0.37	Phosphorus: 0.35	Lysine: 0.35	Fiber: 0.33	Carbohydrate: 0.32	Niacin: 0.32	Methionine: 0.3	Riboflavin: 0.3	Isoleucine: 0.29	Protein: 0.29	Valine: 0.29	Histidine: 0.26	Leucine: 0.25	Phenylalanine: 0.24	Tryptophan: 0.24	Threonine: 0.23	Vitamin A: 0.22	Total lipid: 0.09	Selenium: 0.08	Vitamin E: 0.07	Linoleic acid: 0.06	Vitamin B12: 0.0	Vitamin D: 0.0
	11574	Turnip greens, frozen, unprepared†	0.43	Vitamin A: 0.64	Calcium: 0.17	Folate: 0.15	Iron: 0.11	Threonine: 0.09	Methionine: 0.09	Tryptophan: 0.08	Vitamin C: 0.08	Valine: 0.08	Isoleucine: 0.07	Lysine: 0.07	Phenylalanine: 0.07	Manganese: 0.07	Leucine: 0.07	Fiber: 0.07	Histidine: 0.05	Protein: 0.05	Magnesium: 0.05	Niacin: 0.04	Thiamin: 0.04	Riboflavin: 0.04	Potassium: 0.03	Vitamin B6: 0.03	Pantothenic acid: 0.03	Copper: 0.03	Selenium: 0.02	Carbohydrate: 0.02	Phosphorus: 0.02	Zinc: 0.02	Total lipid: 0.01	Vitamin B12: 0.0	Choline: 0.0	Vitamin K: 0.0	Vitamin E: 0.0	Vitamin D: 0.0	Linoleic acid: 0.0	alpha-Linolenic acid: 0.0
	11098	Brussels sprouts, raw†	0.43	Vitamin K: 0.74	Vitamin C: 0.64	Folate: 0.53	Vitamin B6: 0.39	Thiamin: 0.38	Iron: 0.36	Choline: 0.35	Potassium: 0.35	Fiber: 0.34	Vitamin E: 0.32	Threonine: 0.32	Lysine: 0.32	Isoleucine: 0.31	Valine: 0.31	Histidine: 0.3	Manganese: 0.28	Protein: 0.28	Riboflavin: 0.27	Calcium: 0.25	Tryptophan: 0.25	Pantothenic acid: 0.25	Vitamin A: 0.25	Leucine: 0.23	Phosphorus: 0.23	Zinc: 0.23	Niacin: 0.23	Carbohydrate: 0.22	Phenylalanine: 0.22	Methionine: 0.22	Selenium: 0.19	Magnesium: 0.18	Copper: 0.15	Total lipid: 0.03	Vitamin B12: 0.0	Vitamin D: 0.0	Linoleic acid: 0.0	alpha-Linolenic acid: 0.0
	11520	Taro leaves, raw†	0.43	Vitamin K: 0.83	Vitamin A: 0.64	Folate: 0.42	Riboflavin: 0.35	Vitamin C: 0.34	Iron: 0.27	Thiamin: 0.27	Calcium: 0.25	Manganese: 0.24	Isoleucine: 0.23	Potassium: 0.21	Methionine: 0.21	Leucine: 0.21	Valine: 0.2	Vitamin E: 0.2	Lysine: 0.19	Threonine: 0.18	Copper: 0.18	Histidine: 0.17	Protein: 0.16	Phenylalanine: 0.16	Fiber: 0.15	Niacin: 0.15	Tryptophan: 0.15	Magnesium: 0.14	Vitamin B6: 0.13	Zinc: 0.09	Choline: 0.09	Phosphorus: 0.09	Carbohydrate: 0.07	Selenium: 0.03	Pantothenic acid: 0.03	Total lipid: 0.03	Vitamin B12: 0.0	Vitamin D: 0.0	Linoleic acid: 0.0	alpha-Linolenic acid: 0.0
	11203	Cress, garden, raw†	0.42	Vitamin K: 0.87	Vitamin A: 0.64	Vitamin C: 0.29	Folate: 0.24	Riboflavin: 0.18	Calcium: 0.17	Vitamin B6: 0.16	Potassium: 0.15	Manganese: 0.15	Iron: 0.12	Copper: 0.11	Choline: 0.1	Thiamin: 0.1	Pantothenic acid: 0.09	Magnesium: 0.09	Phosphorus: 0.08	Protein: 0.07	Vitamin E: 0.06	Niacin: 0.06	Carbohydrate: 0.05	Zinc: 0.04	Selenium: 0.04	Fiber: 0.03	Total lipid: 0.02	Histidine: 0.0	Vitamin B12: 0.0	Vitamin D: 0.0	Linoleic acid: 0.0	alpha-Linolenic acid: 0.0	Tryptophan: 0.0	Threonine: 0.0	Isoleucine: 0.0	Leucine: 0.0	Lysine: 0.0	Methionine: 0.0	Phenylalanine: 0.0	Valine: 0.0
	11959	Arugula, raw†	0.42	Vitamin K: 0.83	Vitamin A: 0.57	Folate: 0.5	Calcium: 0.48	Iron: 0.21	Pantothenic acid: 0.19	Magnesium: 0.18	Potassium: 0.18	Riboflavin: 0.16	Manganese: 0.16	Choline: 0.15	Zinc: 0.14	Thiamin: 0.13	Vitamin C: 0.13	Protein: 0.13	Vitamin B6: 0.12	Phosphorus: 0.1	Fiber: 0.08	Copper: 0.08	Vitamin E: 0.07	Carbohydrate: 0.06	Total lipid: 0.04	Niacin: 0.03	Selenium: 0.02	Histidine: 0.0	Vitamin B12: 0.0	Vitamin D: 0.0	Linoleic acid: 0.0	alpha-Linolenic acid: 0.0	Tryptophan: 0.0	Threonine: 0.0	Isoleucine: 0.0	Leucine: 0.0	Lysine: 0.0	Methionine: 0.0	Phenylalanine: 0.0	Valine: 0.0
	11090	Broccoli, raw†	0.42	Vitamin K: 0.66	Vitamin C: 0.66	Folate: 0.53	Pantothenic acid: 0.35	Choline: 0.33	Vitamin B6: 0.31	Selenium: 0.29	Lysine: 0.28	Calcium: 0.27	Potassium: 0.27	Methionine: 0.25	Valine: 0.25	Thiamin: 0.24	Phosphorus: 0.24	Iron: 0.24	Threonine: 0.23	Zinc: 0.23	Protein: 0.23	Histidine: 0.23	Phenylalanine: 0.23	Riboflavin: 0.23	Fiber: 0.23	Tryptophan: 0.22	Isoleucine: 0.21	Vitamin A: 0.2	Manganese: 0.2	Leucine: 0.19	Niacin: 0.18	Magnesium: 0.17	Carbohydrate: 0.17	Vitamin E: 0.13	Copper: 0.1	Total lipid: 0.03	Vitamin B12: 0.0	Vitamin D: 0.0	Linoleic acid: 0.0	alpha-Linolenic acid: 0.0
	11297	Parsley, fresh†	0.42	Vitamin K: 0.93	Vitamin A: 0.53	Vitamin C: 0.3	Iron: 0.25	Folate: 0.22	Calcium: 0.15	Zinc: 0.09	Potassium: 0.07	Magnesium: 0.06	Pantothenic acid: 0.06	Thiamin: 0.05	Niacin: 0.05	Fiber: 0.05	Tryptophan: 0.05	Copper: 0.05	Lysine: 0.05	Threonine: 0.05	Valine: 0.05	Methionine: 0.05	Phenylalanine: 0.04	Leucine: 0.04	Isoleucine: 0.04	Riboflavin: 0.04	Protein: 0.04	Phosphorus: 0.04	Choline: 0.03	Histidine: 0.03	Vitamin B6: 0.03	Carbohydrate: 0.03	Manganese: 0.02	Vitamin E: 0.02	Total lipid: 0.01	Selenium: 0.0	Vitamin B12: 0.0	Vitamin D: 0.0	Linoleic acid: 0.0	alpha-Linolenic acid: 0.0
	11130	Carrots, frozen, unprepared†	0.4	Vitamin A: 0.79	Vitamin K: 0.26	Fiber: 0.12	Calcium: 0.08	Carbohydrate: 0.07	Potassium: 0.06	Pantothenic acid: 0.05	Thiamin: 0.05	Iron: 0.05	Copper: 0.05	Zinc: 0.04	Manganese: 0.04	Vitamin B6: 0.04	Choline: 0.04	Threonine: 0.04	Niacin: 0.04	Vitamin E: 0.04	Isoleucine: 0.03	Phosphorus: 0.03	Tryptophan: 0.03	Folate: 0.03	Valine: 0.03	Magnesium: 0.03	Lysine: 0.03	Selenium: 0.02	Phenylalanine: 0.02	Protein: 0.02	Riboflavin: 0.02	Histidine: 0.02	Leucine: 0.02	Methionine: 0.02	Total lipid: 0.01	Vitamin C: 0.01	Vitamin B12: 0.0	Vitamin D: 0.0	Linoleic acid: 0.0	alpha-Linolenic acid: 0.0
	2044	Basil, fresh†	0.4	Vitamin K: 0.86	Vitamin A: 0.57	Calcium: 0.26	Manganese: 0.22	Iron: 0.21	Folate: 0.17	Copper: 0.17	Magnesium: 0.12	Zinc: 0.1	Vitamin B6: 0.09	Vitamin C: 0.07	Tryptophan: 0.07	Threonine: 0.06	Protein: 0.06	Potassium: 0.06	Phenylalanine: 0.06	Niacin: 0.06	Leucine: 0.06	Valine: 0.06	Methionine: 0.06	Isoleucine: 0.06	Phosphorus: 0.05	Lysine: 0.05	Choline: 0.05	Pantothenic acid: 0.05	Riboflavin: 0.05	Histidine: 0.04	Vitamin E: 0.04	Fiber: 0.04	Thiamin: 0.03	Total lipid: 0.02	Carbohydrate: 0.02	Selenium: 0.01	Vitamin B12: 0.0	Vitamin D: 0.0	Linoleic acid: 0.0	alpha-Linolenic acid: 0.0
	11124	Carrots, raw†	0.4	Vitamin A: 0.81	Vitamin K: 0.19	Threonine: 0.15	Fiber: 0.1	Carbohydrate: 0.08	Potassium: 0.07	Thiamin: 0.07	Calcium: 0.07	Pantothenic acid: 0.06	Niacin: 0.06	Lysine: 0.06	Isoleucine: 0.06	Folate: 0.05	Vitamin B6: 0.05	Choline: 0.05	Histidine: 0.04	Valine: 0.04	Methionine: 0.04	Leucine: 0.04	Phenylalanine: 0.04	Vitamin E: 0.04	Manganese: 0.03	Tryptophan: 0.03	Phosphorus: 0.03	Zinc: 0.03	Iron: 0.03	Riboflavin: 0.03	Vitamin C: 0.03	Magnesium: 0.03	Copper: 0.03	Protein: 0.02	Total lipid: 0.01	Selenium: 0.0	Vitamin B12: 0.0	Vitamin D: 0.0	Linoleic acid: 0.0	alpha-Linolenic acid: 0.0
	11156	Chives, raw†	0.4	Vitamin K: 0.84	Vitamin A: 0.57	Vitamin C: 0.38	Folate: 0.36	Calcium: 0.23	Iron: 0.17	Magnesium: 0.13	Manganese: 0.13	Pantothenic acid: 0.13	Copper: 0.12	Vitamin B6: 0.12	Thiamin: 0.12	Zinc: 0.12	Riboflavin: 0.11	Threonine: 0.11	Potassium: 0.1	Lysine: 0.1	Isoleucine: 0.1	Methionine: 0.1	Tryptophan: 0.09	Protein: 0.09	Valine: 0.09	Fiber: 0.09	Leucine: 0.09	Phosphorus: 0.08	Niacin: 0.08	Phenylalanine: 0.07	Histidine: 0.07	Carbohydrate: 0.05	Selenium: 0.04	Choline: 0.04	Total lipid: 0.03	Vitamin E: 0.02	Vitamin B12: 0.0	Vitamin D: 0.0	Linoleic acid: 0.0	alpha-Linolenic acid: 0.0
	11432	Radishes, oriental, dried	0.4	Folate: 0.62	Calcium: 0.54	Potassium: 0.38	Choline: 0.37	Copper: 0.34	Fiber: 0.34	Riboflavin: 0.29	Iron: 0.25	Carbohydrate: 0.24	Thiamin: 0.22	Vitamin B6: 0.2	Magnesium: 0.2	Pantothenic acid: 0.2	Zinc: 0.18	Threonine: 0.17	Isoleucine: 0.16	Lysine: 0.16	Valine: 0.14	Protein: 0.14	Histidine: 0.13	Leucine: 0.12	Phosphorus: 0.12	Phenylalanine: 0.11	Niacin: 0.11	Manganese: 0.1	Methionine: 0.09	Tryptophan: 0.05	Vitamin K: 0.03	Total lipid: 0.02	Selenium: 0.01	Vitamin E: 0.0	Vitamin C: 0.0	Vitamin B12: 0.0	Vitamin A: 0.0	Vitamin D: 0.0	Linoleic acid: 0.0	alpha-Linolenic acid: 0.0
	11677	Shallots, raw†	0.4	Carbohydrate: 0.58	Vitamin B6: 0.57	Folate: 0.52	Potassium: 0.41	Fiber: 0.41	Iron: 0.38	Isoleucine: 0.32	Manganese: 0.32	Lysine: 0.31	Threonine: 0.31	Pantothenic acid: 0.31	Vitamin C: 0.3	Valine: 0.29	Choline: 0.29	Protein: 0.28	Thiamin: 0.28	Leucine: 0.27	Zinc: 0.27	Tryptophan: 0.27	Phosphorus: 0.26	Methionine: 0.26	Calcium: 0.25	Magnesium: 0.24	Copper: 0.24	Histidine: 0.24	Phenylalanine: 0.23	Niacin: 0.15	Selenium: 0.15	Riboflavin: 0.07	Total lipid: 0.02	Vitamin E: 0.01	Vitamin K: 0.01	Vitamin B12: 0.0	Vitamin A: 0.0	Vitamin D: 0.0	Linoleic acid: 0.0	alpha-Linolenic acid: 0.0
	11294	Onions, sweet, raw†	0.39	Vitamin C: 0.59	Vitamin B6: 0.46	Carbohydrate: 0.43	Potassium: 0.3	Calcium: 0.28	Thiamin: 0.26	Choline: 0.23	Pantothenic acid: 0.23	Copper: 0.22	Phosphorus: 0.21	Fiber: 0.19	Magnesium: 0.17	Manganese: 0.17	Tryptophan: 0.16	Protein: 0.16	Iron: 0.15	Lysine: 0.15	Zinc: 0.15	Methionine: 0.14	Riboflavin: 0.12	Threonine: 0.12	Selenium: 0.12	Phenylalanine: 0.11	Niacin: 0.11	Histidine: 0.11	Valine: 0.1	Isoleucine: 0.09	Leucine: 0.08	Vitamin K: 0.03	Total lipid: 0.02	Vitamin E: 0.01	Vitamin B12: 0.0	Folate: 0.0	Vitamin A: 0.0	Vitamin D: 0.0	Linoleic acid: 0.0	alpha-Linolenic acid: 0.0
	11960	Carrots, baby, raw†	0.39	Vitamin A: 0.76	Vitamin K: 0.14	Fiber: 0.1	Pantothenic acid: 0.09	Iron: 0.08	Folate: 0.07	Carbohydrate: 0.06	Calcium: 0.06	Copper: 0.06	Potassium: 0.05	Vitamin B6: 0.04	Choline: 0.04	Niacin: 0.04	Manganese: 0.03	Thiamin: 0.03	Selenium: 0.03	Threonine: 0.03	Phosphorus: 0.03	Isoleucine: 0.02	Tryptophan: 0.02	Magnesium: 0.02	Zinc: 0.02	Valine: 0.02	Lysine: 0.02	Riboflavin: 0.02	Protein: 0.02	Phenylalanine: 0.02	Histidine: 0.01	Leucine: 0.01	Vitamin C: 0.01	Methionine: 0.01	Total lipid: 0.0	Vitamin B12: 0.0	Vitamin E: 0.0	Vitamin D: 0.0	Linoleic acid: 0.0	alpha-Linolenic acid: 0.0
	2027	Spices, oregano, dried	0.39	Vitamin K: 0.86	Iron: 0.48	Calcium: 0.48	Vitamin E: 0.42	Manganese: 0.25	Fiber: 0.24	alpha-Linolenic acid: 0.18	Folate: 0.17	Vitamin B6: 0.14	Riboflavin: 0.13	Magnesium: 0.12	Zinc: 0.1	Carbohydrate: 0.09	Tryptophan: 0.09	Valine: 0.09	Leucine: 0.08	Isoleucine: 0.08	Niacin: 0.08	Lysine: 0.08	Potassium: 0.07	Copper: 0.07	Threonine: 0.07	Phenylalanine: 0.06	Protein: 0.06	Methionine: 0.05	Thiamin: 0.05	Histidine: 0.04	Choline: 0.04	Phosphorus: 0.04	Pantothenic acid: 0.03	Vitamin A: 0.03	Total lipid: 0.03	Selenium: 0.03	Vitamin C: 0.0	Vitamin B12: 0.0	Vitamin D: 0.0	Linoleic acid: 0.0
	ND	Frozen broccoli†	0.39	Vitamin K: 0.85	Folate: 0.46	Vitamin C: 0.4	Vitamin E: 0.38	Vitamin B6: 0.25	Riboflavin: 0.25	Vitamin A: 0.24	Lysine: 0.22	Isoleucine: 0.21	Fiber: 0.21	Calcium: 0.2	Valine: 0.2	Threonine: 0.2	Selenium: 0.2	Choline: 0.19	Iron: 0.18	Protein: 0.18	Potassium: 0.17	Manganese: 0.17	Histidine: 0.16	Methionine: 0.16	Tryptophan: 0.16	Thiamin: 0.16	Pantothenic acid: 0.15	Leucine: 0.15	Zinc: 0.15	Phenylalanine: 0.14	Phosphorus: 0.13	Niacin: 0.12	Magnesium: 0.09	Carbohydrate: 0.08	Copper: 0.06	Total lipid: 0.02	Vitamin B12: 0.0	Vitamin D: 0.0	Linoleic acid: 0.0	alpha-Linolenic acid: 0.0
	11422	Pumpkin, raw†	0.39	Vitamin A: 0.75	Iron: 0.12	Pantothenic acid: 0.12	Potassium: 0.11	Copper: 0.11	Vitamin E: 0.1	Riboflavin: 0.09	Thiamin: 0.08	Carbohydrate: 0.08	Folate: 0.07	Choline: 0.07	Calcium: 0.07	Niacin: 0.07	Vitamin C: 0.07	Zinc: 0.07	Phosphorus: 0.06	Tryptophan: 0.05	Lysine: 0.05	Manganese: 0.05	Magnesium: 0.04	Threonine: 0.04	Protein: 0.04	Vitamin B6: 0.04	Isoleucine: 0.04	Methionine: 0.04	Valine: 0.03	Fiber: 0.03	Phenylalanine: 0.03	Vitamin K: 0.03	Histidine: 0.03	Leucine: 0.03	Selenium: 0.02	Total lipid: 0.0	Vitamin B12: 0.0	Vitamin D: 0.0	Linoleic acid: 0.0	alpha-Linolenic acid: 0.0
	11011	Asparagus, raw†	0.38	Vitamin K: 0.79	Iron: 0.48	Folate: 0.45	Vitamin E: 0.43	Riboflavin: 0.38	Thiamin: 0.37	Copper: 0.31	Selenium: 0.28	Choline: 0.27	Zinc: 0.26	Threonine: 0.24	Valine: 0.24	Vitamin A: 0.24	Niacin: 0.23	Lysine: 0.23	Fiber: 0.22	Vitamin B6: 0.22	Pantothenic acid: 0.22	Histidine: 0.21	Potassium: 0.21	Methionine: 0.21	Protein: 0.21	Isoleucine: 0.2	Tryptophan: 0.2	Leucine: 0.19	Phenylalanine: 0.17	Phosphorus: 0.17	Manganese: 0.15	Calcium: 0.14	Magnesium: 0.11	Carbohydrate: 0.09	Vitamin C: 0.07	Total lipid: 0.01	Vitamin B12: 0.0	Vitamin D: 0.0	Linoleic acid: 0.0	alpha-Linolenic acid: 0.0
	11104	Burdock root, raw†	0.38	Carbohydrate: 0.62	Vitamin B6: 0.57	Fiber: 0.49	Folate: 0.45	Potassium: 0.44	Pantothenic acid: 0.38	Calcium: 0.36	Magnesium: 0.34	Choline: 0.33	Iron: 0.32	Manganese: 0.28	Vitamin E: 0.24	Zinc: 0.23	Phosphorus: 0.22	Copper: 0.22	Lysine: 0.22	Protein: 0.22	Histidine: 0.2	Riboflavin: 0.18	Vitamin C: 0.17	Isoleucine: 0.13	Threonine: 0.13	Valine: 0.12	Phenylalanine: 0.12	Niacin: 0.11	Selenium: 0.11	Methionine: 0.09	Leucine: 0.09	Thiamin: 0.08	Tryptophan: 0.08	Vitamin K: 0.04	Total lipid: 0.03	Vitamin B12: 0.0	Vitamin A: 0.0	Vitamin D: 0.0	Linoleic acid: 0.0	alpha-Linolenic acid: 0.0
	11931	Peppers, sweet, red, freeze-dried	0.38	Vitamin A: 0.72	Vitamin C: 0.47	Vitamin K: 0.2	Thiamin: 0.16	Iron: 0.13	Vitamin B6: 0.11	Fiber: 0.1	Copper: 0.1	Potassium: 0.09	Tryptophan: 0.09	Threonine: 0.08	Folate: 0.08	Niacin: 0.08	Riboflavin: 0.08	Carbohydrate: 0.08	Valine: 0.07	Protein: 0.07	Lysine: 0.07	Manganese: 0.06	Methionine: 0.06	Isoleucine: 0.06	Histidine: 0.06	Magnesium: 0.06	Leucine: 0.06	Phenylalanine: 0.05	Zinc: 0.05	Phosphorus: 0.04	Calcium: 0.04	Vitamin E: 0.03	Selenium: 0.02	Pantothenic acid: 0.02	Total lipid: 0.01	Vitamin B12: 0.0	Choline: 0.0	Vitamin D: 0.0	Linoleic acid: 0.0	alpha-Linolenic acid: 0.0
	11241	Kohlrabi, raw†	0.37	Vitamin C: 0.74	Potassium: 0.5	Fiber: 0.47	Vitamin B6: 0.45	Choline: 0.42	Copper: 0.39	Folate: 0.35	Isoleucine: 0.34	Carbohydrate: 0.33	Calcium: 0.3	Phosphorus: 0.28	Pantothenic acid: 0.28	Magnesium: 0.27	Protein: 0.27	Thiamin: 0.26	Threonine: 0.26	Manganese: 0.24	Lysine: 0.24	Iron: 0.23	Vitamin E: 0.22	Valine: 0.21	Leucine: 0.2	Niacin: 0.19	Selenium: 0.19	Phenylalanine: 0.18	Histidine: 0.18	Methionine: 0.18	Tryptophan: 0.16	Riboflavin: 0.11	Zinc: 0.04	Vitamin A: 0.03	Total lipid: 0.02	Vitamin K: 0.01	Vitamin B12: 0.0	Vitamin D: 0.0	Linoleic acid: 0.0	alpha-Linolenic acid: 0.0
	11274	Mustard spinach, (tendergreen), raw†	0.37	Vitamin A: 0.63	Vitamin C: 0.22	Calcium: 0.17	Folate: 0.17	Iron: 0.06	Potassium: 0.05	Fiber: 0.04	Manganese: 0.04	Thiamin: 0.03	Vitamin B6: 0.03	Protein: 0.02	Riboflavin: 0.02	Pantothenic acid: 0.02	Copper: 0.02	Niacin: 0.02	Carbohydrate: 0.01	Phosphorus: 0.01	Selenium: 0.01	Magnesium: 0.01	Zinc: 0.01	Total lipid: 0.0	Histidine: 0.0	Vitamin B12: 0.0	Choline: 0.0	Vitamin K: 0.0	Vitamin E: 0.0	Vitamin D: 0.0	Linoleic acid: 0.0	alpha-Linolenic acid: 0.0	Tryptophan: 0.0	Threonine: 0.0	Isoleucine: 0.0	Leucine: 0.0	Lysine: 0.0	Methionine: 0.0	Phenylalanine: 0.0	Valine: 0.0
	20003	Arrowroot flour	0.37	Carbohydrate: 0.46	Fiber: 0.08	Manganese: 0.07	Calcium: 0.05	Iron: 0.02	Pantothenic acid: 0.02	Copper: 0.02	Folate: 0.01	Methionine: 0.01	Tryptophan: 0.01	Threonine: 0.01	Zinc: 0.01	Valine: 0.01	Protein: 0.01	Leucine: 0.01	Phenylalanine: 0.0	Isoleucine: 0.0	Lysine: 0.0	Magnesium: 0.0	Phosphorus: 0.0	Histidine: 0.0	Niacin: 0.0	Total lipid: 0.0	Potassium: 0.0	Vitamin B6: 0.0	Thiamin: 0.0	Vitamin C: 0.0	Riboflavin: 0.0	Vitamin B12: 0.0	Choline: 0.0	Vitamin K: 0.0	Selenium: 0.0	Vitamin A: 0.0	Vitamin E: 0.0	Vitamin D: 0.0	Linoleic acid: 0.0	alpha-Linolenic acid: 0.0
	11564	Turnips, raw†	0.37	Vitamin C: 0.5	Folate: 0.43	Choline: 0.41	Potassium: 0.38	Vitamin B6: 0.37	Calcium: 0.36	Carbohydrate: 0.34	Fiber: 0.32	Pantothenic acid: 0.31	Copper: 0.3	Thiamin: 0.27	Zinc: 0.26	Manganese: 0.25	Isoleucine: 0.2	Phosphorus: 0.2	Magnesium: 0.19	Niacin: 0.19	Protein: 0.18	Selenium: 0.18	Lysine: 0.17	Iron: 0.17	Riboflavin: 0.16	Methionine: 0.16	Threonine: 0.16	Valine: 0.15	Histidine: 0.14	Tryptophan: 0.14	Leucine: 0.12	Phenylalanine: 0.09	Total lipid: 0.02	Vitamin E: 0.02	Vitamin K: 0.01	Vitamin B12: 0.0	Vitamin A: 0.0	Vitamin D: 0.0	Linoleic acid: 0.0	alpha-Linolenic acid: 0.0
	11516	Sweet potato, frozen, unprepared†	0.36	Vitamin A: 0.65	Carbohydrate: 0.11	Manganese: 0.09	Pantothenic acid: 0.07	Copper: 0.06	Methionine: 0.05	Threonine: 0.05	Thiamin: 0.05	Potassium: 0.05	Calcium: 0.04	Vitamin B6: 0.04	Valine: 0.04	Fiber: 0.04	Isoleucine: 0.04	Phenylalanine: 0.04	Folate: 0.03	Tryptophan: 0.03	Iron: 0.03	Leucine: 0.03	Lysine: 0.03	Vitamin C: 0.03	Niacin: 0.03	Magnesium: 0.03	Protein: 0.03	Zinc: 0.03	Phosphorus: 0.03	Histidine: 0.02	Riboflavin: 0.01	Selenium: 0.01	Total lipid: 0.0	Vitamin B12: 0.0	Choline: 0.0	Vitamin K: 0.0	Vitamin E: 0.0	Vitamin D: 0.0	Linoleic acid: 0.0	alpha-Linolenic acid: 0.0
	11978	Peppers, ancho, dried	0.36	Vitamin A: 0.67	Vitamin B6: 0.29	Iron: 0.26	Riboflavin: 0.26	Fiber: 0.2	Niacin: 0.14	Potassium: 0.14	Pantothenic acid: 0.13	Tryptophan: 0.13	Carbohydrate: 0.12	Threonine: 0.12	Protein: 0.09	Valine: 0.09	Manganese: 0.09	Methionine: 0.09	Lysine: 0.09	Isoleucine: 0.09	Copper: 0.09	Histidine: 0.08	Leucine: 0.08	Magnesium: 0.07	Phenylalanine: 0.07	Total lipid: 0.07	Thiamin: 0.06	Phosphorus: 0.06	Zinc: 0.06	Folate: 0.06	Calcium: 0.04	Selenium: 0.04	Vitamin C: 0.0	Vitamin B12: 0.0	Choline: 0.0	Vitamin K: 0.0	Vitamin E: 0.0	Vitamin D: 0.0	Linoleic acid: 0.0	alpha-Linolenic acid: 0.0
	2031	Spices, pepper, red or cayenne	0.36	Vitamin A: 0.62	Vitamin E: 0.34	Vitamin K: 0.25	Vitamin B6: 0.18	Fiber: 0.14	Iron: 0.14	Riboflavin: 0.11	Total lipid: 0.1	Manganese: 0.1	Potassium: 0.09	Niacin: 0.08	Carbohydrate: 0.07	Zinc: 0.07	Selenium: 0.06	Magnesium: 0.06	Protein: 0.06	Folate: 0.05	Phosphorus: 0.05	Thiamin: 0.05	Calcium: 0.05	Choline: 0.05	Copper: 0.05	Vitamin C: 0.04	Histidine: 0.0	Pantothenic acid: 0.0	Vitamin B12: 0.0	Vitamin D: 0.0	Linoleic acid: 0.0	alpha-Linolenic acid: 0.0	Tryptophan: 0.0	Threonine: 0.0	Isoleucine: 0.0	Leucine: 0.0	Lysine: 0.0	Methionine: 0.0	Phenylalanine: 0.0	Valine: 0.0
	9307	Rhubarb, raw†	0.36	Vitamin K: 0.65	Calcium: 0.39	Vitamin C: 0.29	Potassium: 0.26	Manganese: 0.17	Fiber: 0.15	Selenium: 0.15	Carbohydrate: 0.14	Choline: 0.12	Magnesium: 0.1	Pantothenic acid: 0.09	Riboflavin: 0.09	Folate: 0.08	Protein: 0.08	Vitamin B6: 0.08	Iron: 0.07	Thiamin: 0.07	Zinc: 0.06	Phosphorus: 0.06	Vitamin E: 0.06	Niacin: 0.05	Copper: 0.05	Vitamin A: 0.03	Total lipid: 0.02	Histidine: 0.0	Vitamin B12: 0.0	Vitamin D: 0.0	Linoleic acid: 0.0	alpha-Linolenic acid: 0.0	Tryptophan: 0.0	Threonine: 0.0	Isoleucine: 0.0	Leucine: 0.0	Lysine: 0.0	Methionine: 0.0	Phenylalanine: 0.0	Valine: 0.0
	11109	Cabbage, raw†	0.36	Vitamin K: 0.56	Folate: 0.4	Vitamin C: 0.37	Calcium: 0.21	Choline: 0.19	Fiber: 0.18	Thiamin: 0.18	Vitamin B6: 0.17	Carbohydrate: 0.14	Pantothenic acid: 0.14	Potassium: 0.14	Manganese: 0.13	Iron: 0.12	Protein: 0.11	Lysine: 0.1	Threonine: 0.1	Histidine: 0.09	Riboflavin: 0.09	Zinc: 0.09	Phosphorus: 0.09	Magnesium: 0.09	Valine: 0.09	Isoleucine: 0.08	Methionine: 0.08	Phenylalanine: 0.07	Tryptophan: 0.07	Leucine: 0.06	Niacin: 0.06	Copper: 0.04	Selenium: 0.03	Vitamin E: 0.03	Vitamin A: 0.02	Total lipid: 0.01	Vitamin B12: 0.0	Vitamin D: 0.0	Linoleic acid: 0.0	alpha-Linolenic acid: 0.0
	11270	Mustard greens, raw†	0.36	Vitamin K: 0.79	Vitamin A: 0.5	Folate: 0.22	Vitamin C: 0.16	Calcium: 0.09	Iron: 0.06	Vitamin B6: 0.06	Manganese: 0.05	Thiamin: 0.05	Vitamin E: 0.04	Fiber: 0.04	Potassium: 0.04	Copper: 0.04	Magnesium: 0.03	Riboflavin: 0.03	Niacin: 0.03	Tryptophan: 0.03	Pantothenic acid: 0.03	Protein: 0.03	Lysine: 0.03	Isoleucine: 0.03	Valine: 0.02	Threonine: 0.02	Methionine: 0.02	Phosphorus: 0.02	Histidine: 0.02	Carbohydrate: 0.02	Phenylalanine: 0.02	Zinc: 0.01	Selenium: 0.01	Leucine: 0.01	Total lipid: 0.0	Choline: 0.0	Vitamin B12: 0.0	Vitamin D: 0.0	Linoleic acid: 0.0	alpha-Linolenic acid: 0.0
	11289	Onions, frozen, whole, unprepared†	0.35	Vitamin B6: 0.48	Carbohydrate: 0.47	Vitamin C: 0.46	Folate: 0.44	Calcium: 0.43	Potassium: 0.4	Fiber: 0.33	Iron: 0.25	Manganese: 0.24	Choline: 0.23	Tryptophan: 0.22	Pantothenic acid: 0.22	Copper: 0.22	Magnesium: 0.2	Lysine: 0.19	Phosphorus: 0.18	Thiamin: 0.18	Isoleucine: 0.18	Protein: 0.17	Riboflavin: 0.15	Histidine: 0.14	Niacin: 0.14	Threonine: 0.14	Zinc: 0.14	Phenylalanine: 0.12	Selenium: 0.11	Leucine: 0.11	Valine: 0.11	Methionine: 0.1	Vitamin K: 0.03	Total lipid: 0.02	Vitamin E: 0.01	Vitamin B12: 0.0	Vitamin A: 0.0	Vitamin D: 0.0	Linoleic acid: 0.0	alpha-Linolenic acid: 0.0
	11457	Spinach, raw†	0.35	Vitamin K: 0.81	Vitamin A: 0.57	Folate: 0.31	Vitamin C: 0.2	Iron: 0.14	Manganese: 0.13	Magnesium: 0.11	Calcium: 0.11	Potassium: 0.09	Riboflavin: 0.09	Vitamin E: 0.07	Methionine: 0.07	Choline: 0.06	Isoleucine: 0.06	Vitamin B6: 0.06	Thiamin: 0.06	Threonine: 0.06	Valine: 0.06	Lysine: 0.06	Leucine: 0.05	Tryptophan: 0.05	Zinc: 0.05	Phenylalanine: 0.05	Copper: 0.05	Fiber: 0.04	Niacin: 0.04	Histidine: 0.04	Protein: 0.04	Phosphorus: 0.03	Carbohydrate: 0.02	Selenium: 0.02	Pantothenic acid: 0.01	Total lipid: 0.01	Vitamin B12: 0.0	Vitamin D: 0.0	Linoleic acid: 0.0	alpha-Linolenic acid: 0.0
	11518	Taro, raw†	0.35	Carbohydrate: 0.56	Vitamin E: 0.44	Potassium: 0.41	Vitamin B6: 0.4	Fiber: 0.39	Thiamin: 0.31	Choline: 0.28	Copper: 0.27	Manganese: 0.26	Folate: 0.25	Pantothenic acid: 0.25	Calcium: 0.24	Phosphorus: 0.22	Magnesium: 0.21	Threonine: 0.19	Phenylalanine: 0.17	Valine: 0.17	Iron: 0.16	Tryptophan: 0.16	Vitamin C: 0.16	Leucine: 0.16	Lysine: 0.15	Niacin: 0.14	Histidine: 0.14	Isoleucine: 0.14	Protein: 0.14	Methionine: 0.12	Zinc: 0.11	Riboflavin: 0.09	Selenium: 0.06	Vitamin A: 0.02	Total lipid: 0.02	Vitamin K: 0.02	Vitamin B12: 0.0	Vitamin D: 0.0	Linoleic acid: 0.0	alpha-Linolenic acid: 0.0
	11137	Cauliflower, frozen, unprepared†	0.34	Choline: 0.41	Folate: 0.36	Vitamin C: 0.35	Vitamin K: 0.26	Lysine: 0.14	Fiber: 0.13	Valine: 0.12	Methionine: 0.12	Isoleucine: 0.11	Threonine: 0.11	Manganese: 0.11	Iron: 0.11	Vitamin B6: 0.11	Potassium: 0.1	Histidine: 0.1	Leucine: 0.1	Protein: 0.1	Tryptophan: 0.1	Phenylalanine: 0.09	Thiamin: 0.09	Phosphorus: 0.08	Niacin: 0.08	Riboflavin: 0.08	Carbohydrate: 0.07	Calcium: 0.07	Zinc: 0.07	Pantothenic acid: 0.06	Magnesium: 0.06	Selenium: 0.06	Copper: 0.04	Total lipid: 0.02	Vitamin E: 0.01	Vitamin A: 0.0	Vitamin B12: 0.0	Vitamin D: 0.0	Linoleic acid: 0.0	alpha-Linolenic acid: 0.0
	11205	Cucumber, with peel, raw†	0.34	Vitamin K: 0.53	Pantothenic acid: 0.34	Vitamin C: 0.32	Potassium: 0.26	Choline: 0.2	Carbohydrate: 0.2	Calcium: 0.19	Magnesium: 0.18	Vitamin B6: 0.17	Zinc: 0.17	Phosphorus: 0.16	Thiamin: 0.15	Folate: 0.15	Riboflavin: 0.14	Copper: 0.14	Manganese: 0.13	Iron: 0.13	Lysine: 0.12	Protein: 0.1	Threonine: 0.1	Isoleucine: 0.1	Valine: 0.09	Fiber: 0.09	Histidine: 0.08	Methionine: 0.08	Leucine: 0.08	Tryptophan: 0.08	Phenylalanine: 0.08	Selenium: 0.07	Niacin: 0.06	Vitamin A: 0.05	Total lipid: 0.02	Vitamin E: 0.01	Vitamin B12: 0.0	Vitamin D: 0.0	Linoleic acid: 0.0	alpha-Linolenic acid: 0.0
	11350	Pokeberry shoots, (poke), raw†	0.34	Vitamin A: 0.64	Vitamin C: 0.28	Riboflavin: 0.11	Iron: 0.11	Calcium: 0.08	Manganese: 0.07	Copper: 0.07	Thiamin: 0.06	Protein: 0.05	Niacin: 0.05	Fiber: 0.05	Potassium: 0.04	Vitamin B6: 0.04	Folate: 0.03	Phosphorus: 0.03	Magnesium: 0.03	Zinc: 0.02	Carbohydrate: 0.02	Selenium: 0.02	Pantothenic acid: 0.01	Total lipid: 0.01	Histidine: 0.0	Vitamin B12: 0.0	Choline: 0.0	Vitamin K: 0.0	Vitamin E: 0.0	Vitamin D: 0.0	Linoleic acid: 0.0	alpha-Linolenic acid: 0.0	Tryptophan: 0.0	Threonine: 0.0	Isoleucine: 0.0	Leucine: 0.0	Lysine: 0.0	Methionine: 0.0	Phenylalanine: 0.0	Valine: 0.0
	11007	Artichokes, (globe or french), raw†	0.33	Folate: 0.48	Choline: 0.4	Vitamin K: 0.27	Fiber: 0.27	Magnesium: 0.24	Copper: 0.24	Iron: 0.23	Potassium: 0.19	Phosphorus: 0.19	Calcium: 0.19	Protein: 0.18	Thiamin: 0.18	Zinc: 0.17	Carbohydrate: 0.16	Manganese: 0.15	Pantothenic acid: 0.14	Vitamin B6: 0.13	Riboflavin: 0.12	Vitamin C: 0.11	Niacin: 0.11	Vitamin E: 0.04	Selenium: 0.01	Total lipid: 0.01	Vitamin A: 0.0	Histidine: 0.0	Vitamin B12: 0.0	Vitamin D: 0.0	Linoleic acid: 0.0	alpha-Linolenic acid: 0.0	Tryptophan: 0.0	Threonine: 0.0	Isoleucine: 0.0	Leucine: 0.0	Lysine: 0.0	Methionine: 0.0	Phenylalanine: 0.0	Valine: 0.0
	11246	Leeks, (bulb and lower leaf-portion), raw†	0.33	Vitamin K: 0.86	Vitamin A: 0.53	Folate: 0.44	Iron: 0.42	Vitamin B6: 0.41	Manganese: 0.31	Calcium: 0.3	Carbohydrate: 0.27	Vitamin C: 0.24	Thiamin: 0.2	Copper: 0.18	Magnesium: 0.18	Vitamin E: 0.18	Potassium: 0.16	Fiber: 0.14	Choline: 0.13	Threonine: 0.13	Lysine: 0.12	Phosphorus: 0.11	Protein: 0.11	Leucine: 0.1	Isoleucine: 0.1	Pantothenic acid: 0.1	Methionine: 0.1	Valine: 0.09	Selenium: 0.09	Phenylalanine: 0.09	Riboflavin: 0.09	Histidine: 0.08	Niacin: 0.08	Tryptophan: 0.08	Zinc: 0.07	Total lipid: 0.02	Vitamin B12: 0.0	Vitamin D: 0.0	Linoleic acid: 0.0	alpha-Linolenic acid: 0.0
	11003	Amaranth leaves, raw†	0.32	Vitamin K: 0.86	Vitamin A: 0.27	Calcium: 0.24	Folate: 0.17	Vitamin C: 0.15	Manganese: 0.13	Iron: 0.13	Zinc: 0.1	Potassium: 0.09	Magnesium: 0.08	Vitamin B6: 0.08	Riboflavin: 0.08	Copper: 0.07	Methionine: 0.05	Threonine: 0.04	Phenylalanine: 0.04	Valine: 0.04	Lysine: 0.04	Isoleucine: 0.04	Leucine: 0.04	Phosphorus: 0.04	Tryptophan: 0.04	Protein: 0.04	Niacin: 0.03	Histidine: 0.03	Thiamin: 0.02	Carbohydrate: 0.02	Selenium: 0.02	Pantothenic acid: 0.01	Total lipid: 0.01	Vitamin B12: 0.0	Fiber: 0.0	Choline: 0.0	Vitamin E: 0.0	Vitamin D: 0.0	Linoleic acid: 0.0	alpha-Linolenic acid: 0.0
	11135	Cauliflower, raw†	0.32	Choline: 0.37	Vitamin C: 0.35	Folate: 0.3	Vitamin K: 0.26	Lysine: 0.23	Pantothenic acid: 0.21	Vitamin B6: 0.14	Valine: 0.13	Potassium: 0.13	Histidine: 0.13	Threonine: 0.11	Isoleucine: 0.1	Fiber: 0.1	Protein: 0.09	Phosphorus: 0.09	Zinc: 0.09	Leucine: 0.09	Manganese: 0.08	Thiamin: 0.08	Iron: 0.08	Phenylalanine: 0.08	Calcium: 0.08	Methionine: 0.07	Niacin: 0.07	Riboflavin: 0.07	Carbohydrate: 0.07	Tryptophan: 0.07	Magnesium: 0.06	Copper: 0.04	Selenium: 0.04	Total lipid: 0.02	alpha-Linolenic acid: 0.01	Vitamin E: 0.01	Linoleic acid: 0.0	Vitamin B12: 0.0	Vitamin A: 0.0	Vitamin D: 0.0
	11250	Lettuce, butterhead (includes boston and bibb types), raw†	0.32	Vitamin K: 0.78	Vitamin A: 0.51	Folate: 0.3	Iron: 0.15	Calcium: 0.11	Thiamin: 0.11	Potassium: 0.09	Vitamin B6: 0.09	Manganese: 0.07	Riboflavin: 0.07	Choline: 0.07	Pantothenic acid: 0.06	Phosphorus: 0.06	Vitamin C: 0.06	Zinc: 0.05	Magnesium: 0.05	Protein: 0.05	Fiber: 0.05	Lysine: 0.05	Threonine: 0.05	Methionine: 0.04	Phenylalanine: 0.04	Valine: 0.04	Niacin: 0.04	Tryptophan: 0.04	Leucine: 0.04	Isoleucine: 0.04	Selenium: 0.03	Carbohydrate: 0.03	Histidine: 0.03	Vitamin E: 0.02	Copper: 0.02	Total lipid: 0.01	Vitamin B12: 0.0	Vitamin D: 0.0	Linoleic acid: 0.0	alpha-Linolenic acid: 0.0
	11268	Mushrooms, shiitake, dried	0.32	Pantothenic acid: 0.69	Copper: 0.53	Selenium: 0.52	Choline: 0.38	Zinc: 0.34	Vitamin D: 0.31	Niacin: 0.23	Riboflavin: 0.21	Folate: 0.21	Carbohydrate: 0.18	Threonine: 0.14	Potassium: 0.14	Vitamin B6: 0.14	Fiber: 0.13	Methionine: 0.12	Isoleucine: 0.12	Phenylalanine: 0.12	Leucine: 0.11	Valine: 0.11	Manganese: 0.11	Phosphorus: 0.1	Magnesium: 0.1	Lysine: 0.09	Protein: 0.09	Histidine: 0.09	Thiamin: 0.08	Iron: 0.06	Tryptophan: 0.02	Total lipid: 0.01	Vitamin C: 0.01	Calcium: 0.01	Vitamin B12: 0.0	Vitamin K: 0.0	Vitamin A: 0.0	Vitamin E: 0.0	Linoleic acid: 0.0	alpha-Linolenic acid: 0.0
	11446	Seaweed, laver, raw†	0.32	Vitamin A: 0.6	Folate: 0.33	Methionine: 0.25	Valine: 0.21	Manganese: 0.2	Leucine: 0.18	Riboflavin: 0.18	Isoleucine: 0.17	Threonine: 0.17	Iron: 0.16	Phenylalanine: 0.16	Histidine: 0.15	Zinc: 0.14	Protein: 0.13	Lysine: 0.12	Calcium: 0.12	Copper: 0.1	Thiamin: 0.1	Pantothenic acid: 0.09	Niacin: 0.09	Tryptophan: 0.08	Vitamin B6: 0.07	Vitamin C: 0.07	Potassium: 0.07	Phosphorus: 0.06	Choline: 0.05	Vitamin K: 0.05	Vitamin E: 0.04	Carbohydrate: 0.03	Selenium: 0.02	Fiber: 0.01	Total lipid: 0.01	Magnesium: 0.0	Vitamin B12: 0.0	Vitamin D: 0.0	Linoleic acid: 0.0	alpha-Linolenic acid: 0.0
	2038	Spices, sage, ground	0.31	Vitamin K: 0.79	Calcium: 0.29	Iron: 0.26	Vitamin B6: 0.19	Vitamin E: 0.14	Fiber: 0.14	Folate: 0.13	Manganese: 0.12	Magnesium: 0.12	Zinc: 0.11	Thiamin: 0.1	Riboflavin: 0.06	Carbohydrate: 0.06	Copper: 0.06	Total lipid: 0.06	Vitamin A: 0.05	Protein: 0.04	Potassium: 0.04	Niacin: 0.04	Choline: 0.03	Selenium: 0.02	Vitamin C: 0.02	Phosphorus: 0.02	Histidine: 0.0	Pantothenic acid: 0.0	Vitamin B12: 0.0	Vitamin D: 0.0	Linoleic acid: 0.0	alpha-Linolenic acid: 0.0	Tryptophan: 0.0	Threonine: 0.0	Isoleucine: 0.0	Leucine: 0.0	Lysine: 0.0	Methionine: 0.0	Phenylalanine: 0.0	Valine: 0.0
	2045	Dill weed, fresh†	0.31	Vitamin A: 0.6	Iron: 0.26	Calcium: 0.19	Folate: 0.18	Vitamin C: 0.17	Manganese: 0.14	Potassium: 0.08	Riboflavin: 0.07	Lysine: 0.07	Isoleucine: 0.07	Zinc: 0.06	Magnesium: 0.06	Pantothenic acid: 0.05	Niacin: 0.04	Valine: 0.04	Protein: 0.04	Copper: 0.04	Fiber: 0.04	Histidine: 0.04	Vitamin B6: 0.04	Thiamin: 0.03	Phosphorus: 0.03	Threonine: 0.03	Leucine: 0.03	Carbohydrate: 0.03	Tryptophan: 0.02	Phenylalanine: 0.02	Total lipid: 0.01	Methionine: 0.01	Vitamin B12: 0.0	Choline: 0.0	Vitamin K: 0.0	Selenium: 0.0	Vitamin E: 0.0	Vitamin D: 0.0	Linoleic acid: 0.0	alpha-Linolenic acid: 0.0
	9309	Rhubarb, frozen, uncooked†	0.31	Vitamin K: 0.7	Calcium: 0.4	Selenium: 0.07	Magnesium: 0.07	Carbohydrate: 0.07	Vitamin C: 0.06	Folate: 0.06	Fiber: 0.05	Choline: 0.05	Thiamin: 0.05	Iron: 0.05	Manganese: 0.04	Riboflavin: 0.04	Potassium: 0.04	Zinc: 0.03	Vitamin E: 0.03	Phosphorus: 0.03	Protein: 0.02	Copper: 0.02	Vitamin B6: 0.02	Pantothenic acid: 0.02	Niacin: 0.02	Vitamin A: 0.01	Total lipid: 0.01	Histidine: 0.0	Vitamin B12: 0.0	Vitamin D: 0.0	Linoleic acid: 0.0	alpha-Linolenic acid: 0.0	Tryptophan: 0.0	Threonine: 0.0	Isoleucine: 0.0	Leucine: 0.0	Lysine: 0.0	Methionine: 0.0	Phenylalanine: 0.0	Valine: 0.0
	11252	Lettuce, iceberg (includes crisphead types), raw†	0.31	Vitamin K: 0.64	Folate: 0.46	Vitamin A: 0.26	Thiamin: 0.23	Potassium: 0.21	Choline: 0.21	Vitamin C: 0.21	Calcium: 0.19	Iron: 0.18	Manganese: 0.17	Fiber: 0.17	Vitamin B6: 0.15	Zinc: 0.13	Pantothenic acid: 0.13	Protein: 0.13	Carbohydrate: 0.12	Phosphorus: 0.11	Threonine: 0.11	Riboflavin: 0.11	Magnesium: 0.09	Lysine: 0.09	Tryptophan: 0.09	Valine: 0.08	Phenylalanine: 0.08	Isoleucine: 0.08	Copper: 0.08	Niacin: 0.07	Histidine: 0.06	Leucine: 0.06	Methionine: 0.06	Vitamin E: 0.05	Total lipid: 0.02	Selenium: 0.01	Vitamin B12: 0.0	Vitamin D: 0.0	Linoleic acid: 0.0	alpha-Linolenic acid: 0.0
	11430	Radishes, oriental, raw†	0.31	Folate: 0.53	Vitamin C: 0.4	Potassium: 0.32	Copper: 0.31	Choline: 0.26	Calcium: 0.26	Fiber: 0.25	Magnesium: 0.19	Pantothenic acid: 0.19	Carbohydrate: 0.19	Iron: 0.16	Selenium: 0.14	Vitamin B6: 0.14	Threonine: 0.14	Isoleucine: 0.13	Phosphorus: 0.13	Lysine: 0.13	Thiamin: 0.13	Zinc: 0.13	Valine: 0.12	Protein: 0.1	Histidine: 0.1	Leucine: 0.09	Riboflavin: 0.09	Phenylalanine: 0.09	Methionine: 0.08	Niacin: 0.07	Manganese: 0.07	Tryptophan: 0.04	Total lipid: 0.02	Vitamin K: 0.01	Vitamin B12: 0.0	Vitamin A: 0.0	Vitamin E: 0.0	Vitamin D: 0.0	Linoleic acid: 0.0	alpha-Linolenic acid: 0.0
	2012	Spices, coriander leaf, dried	0.3	Vitamin K: 0.74	Iron: 0.22	Vitamin C: 0.19	Calcium: 0.15	Manganese: 0.09	Magnesium: 0.09	Selenium: 0.07	Riboflavin: 0.07	Thiamin: 0.07	Folate: 0.07	Copper: 0.06	Zinc: 0.06	Potassium: 0.06	Phosphorus: 0.04	Protein: 0.03	Niacin: 0.03	Choline: 0.03	Carbohydrate: 0.03	Vitamin A: 0.02	Vitamin B6: 0.02	Fiber: 0.01	Total lipid: 0.01	Vitamin E: 0.0	Histidine: 0.0	Pantothenic acid: 0.0	Vitamin B12: 0.0	Vitamin D: 0.0	Linoleic acid: 0.0	alpha-Linolenic acid: 0.0	Tryptophan: 0.0	Threonine: 0.0	Isoleucine: 0.0	Leucine: 0.0	Lysine: 0.0	Methionine: 0.0	Phenylalanine: 0.0	Valine: 0.0
	11251	Lettuce, cos or romaine, raw†	0.29	Vitamin K: 0.59	Vitamin A: 0.43	Folate: 0.19	Iron: 0.04	Thiamin: 0.04	Calcium: 0.03	Fiber: 0.03	Choline: 0.03	Potassium: 0.03	Riboflavin: 0.02	Lysine: 0.02	Zinc: 0.02	Manganese: 0.02	Phenylalanine: 0.02	Threonine: 0.02	Phosphorus: 0.02	Magnesium: 0.02	Valine: 0.02	Isoleucine: 0.02	Vitamin B6: 0.02	Methionine: 0.02	Pantothenic acid: 0.02	Leucine: 0.02	Protein: 0.02	Copper: 0.01	Carbohydrate: 0.01	Niacin: 0.01	Vitamin C: 0.01	Histidine: 0.01	Tryptophan: 0.01	Selenium: 0.01	Total lipid: 0.0	Vitamin E: 0.0	Vitamin B12: 0.0	Vitamin D: 0.0	Linoleic acid: 0.0	alpha-Linolenic acid: 0.0
	11282	Onions, raw†	0.29	Carbohydrate: 0.49	Vitamin C: 0.48	Vitamin B6: 0.45	Folate: 0.43	Potassium: 0.34	Fiber: 0.34	Calcium: 0.29	Thiamin: 0.29	Pantothenic acid: 0.24	Choline: 0.24	Manganese: 0.23	Tryptophan: 0.2	Protein: 0.2	Phosphorus: 0.19	Magnesium: 0.17	Lysine: 0.17	Zinc: 0.17	Riboflavin: 0.17	Copper: 0.16	Histidine: 0.13	Threonine: 0.13	Iron: 0.12	Phenylalanine: 0.12	Niacin: 0.11	Valine: 0.1	Selenium: 0.1	Leucine: 0.09	Isoleucine: 0.08	Methionine: 0.03	Total lipid: 0.02	Vitamin K: 0.02	Vitamin E: 0.01	Vitamin B12: 0.0	Vitamin A: 0.0	Vitamin D: 0.0	Linoleic acid: 0.0	alpha-Linolenic acid: 0.0
	11134	Cassava, raw†	0.28	Carbohydrate: 0.53	Vitamin C: 0.23	Choline: 0.21	Folate: 0.2	Thiamin: 0.17	Potassium: 0.16	Manganese: 0.16	Fiber: 0.15	Vitamin B6: 0.11	Niacin: 0.1	Copper: 0.1	Zinc: 0.09	Magnesium: 0.08	Tryptophan: 0.08	Protein: 0.07	Riboflavin: 0.07	Lysine: 0.06	Pantothenic acid: 0.06	Histidine: 0.05	Threonine: 0.05	Calcium: 0.05	Valine: 0.05	Phosphorus: 0.05	Isoleucine: 0.04	Iron: 0.04	Methionine: 0.04	Leucine: 0.04	Phenylalanine: 0.04	Selenium: 0.03	Vitamin E: 0.03	Vitamin K: 0.02	Total lipid: 0.01	Vitamin A: 0.0	Vitamin B12: 0.0	Vitamin D: 0.0	Linoleic acid: 0.0	alpha-Linolenic acid: 0.0
	2003	Spices, basil, dried	0.27	Vitamin K: 0.69	Iron: 0.22	Calcium: 0.14	Manganese: 0.07	Magnesium: 0.05	Zinc: 0.05	Copper: 0.04	Folate: 0.03	Riboflavin: 0.03	Valine: 0.03	Lysine: 0.02	Fiber: 0.02	Leucine: 0.02	Vitamin E: 0.02	Phenylalanine: 0.02	Isoleucine: 0.02	Methionine: 0.02	Threonine: 0.02	Protein: 0.02	Vitamin B6: 0.02	Histidine: 0.02	Potassium: 0.02	Tryptophan: 0.02	Niacin: 0.01	Phosphorus: 0.01	Carbohydrate: 0.01	alpha-Linolenic acid: 0.01	Choline: 0.01	Pantothenic acid: 0.0	Total lipid: 0.0	Selenium: 0.0	Thiamin: 0.0	Vitamin A: 0.0	Vitamin C: 0.0	Vitamin B12: 0.0	Vitamin D: 0.0	Linoleic acid: 0.0
	2023	Spices, marjoram, dried	0.27	Vitamin K: 0.68	Iron: 0.37	Calcium: 0.23	Manganese: 0.09	Folate: 0.07	Magnesium: 0.05	Zinc: 0.05	Fiber: 0.05	Copper: 0.04	Vitamin B6: 0.04	Carbohydrate: 0.03	Vitamin A: 0.03	Phosphorus: 0.03	Vitamin C: 0.02	Potassium: 0.02	Protein: 0.02	Thiamin: 0.02	Riboflavin: 0.02	Choline: 0.01	Total lipid: 0.01	Niacin: 0.01	Selenium: 0.01	Vitamin E: 0.01	Histidine: 0.0	Pantothenic acid: 0.0	Vitamin B12: 0.0	Vitamin D: 0.0	Linoleic acid: 0.0	alpha-Linolenic acid: 0.0	Tryptophan: 0.0	Threonine: 0.0	Isoleucine: 0.0	Leucine: 0.0	Lysine: 0.0	Methionine: 0.0	Phenylalanine: 0.0	Valine: 0.0
	2042	Spices, thyme, dried	0.27	Vitamin K: 0.76	Iron: 0.37	Calcium: 0.17	Manganese: 0.09	Zinc: 0.06	Folate: 0.05	Fiber: 0.03	Magnesium: 0.02	Copper: 0.02	Vitamin E: 0.02	Carbohydrate: 0.02	Thiamin: 0.02	Niacin: 0.02	Tryptophan: 0.02	Vitamin C: 0.02	Riboflavin: 0.02	Isoleucine: 0.01	Phosphorus: 0.01	Valine: 0.01	Vitamin B6: 0.01	Protein: 0.01	Total lipid: 0.01	Choline: 0.01	Vitamin A: 0.01	Threonine: 0.01	Selenium: 0.01	Leucine: 0.01	Potassium: 0.01	Lysine: 0.01	Histidine: 0.0	Pantothenic acid: 0.0	Vitamin B12: 0.0	Vitamin D: 0.0	Linoleic acid: 0.0	alpha-Linolenic acid: 0.0	Methionine: 0.0	Phenylalanine: 0.0
	2064	Peppermint, fresh†	0.27	Vitamin A: 0.6	Calcium: 0.35	Iron: 0.33	Folate: 0.24	Manganese: 0.22	Fiber: 0.2	Copper: 0.15	Magnesium: 0.13	Tryptophan: 0.12	Zinc: 0.12	Riboflavin: 0.11	Threonine: 0.11	Potassium: 0.11	Niacin: 0.11	Phenylalanine: 0.1	Vitamin C: 0.1	Isoleucine: 0.1	Valine: 0.1	Carbohydrate: 0.09	Leucine: 0.09	Methionine: 0.09	Lysine: 0.08	Protein: 0.08	Pantothenic acid: 0.07	Histidine: 0.07	Thiamin: 0.07	Phosphorus: 0.06	Vitamin B6: 0.05	Total lipid: 0.02	Vitamin B12: 0.0	Choline: 0.0	Vitamin K: 0.0	Selenium: 0.0	Vitamin E: 0.0	Vitamin D: 0.0	Linoleic acid: 0.0	alpha-Linolenic acid: 0.0
	11254	Lotus root, raw†	0.27	Vitamin C: 0.57	Carbohydrate: 0.35	Thiamin: 0.32	Potassium: 0.31	Copper: 0.3	Fiber: 0.29	Vitamin B6: 0.27	Riboflavin: 0.25	Pantothenic acid: 0.24	Phosphorus: 0.23	Iron: 0.22	Calcium: 0.19	Protein: 0.17	Manganese: 0.16	Zinc: 0.15	Lysine: 0.14	Magnesium: 0.13	Tryptophan: 0.13	Methionine: 0.12	Histidine: 0.12	Threonine: 0.11	Isoleucine: 0.11	Niacin: 0.1	Folate: 0.09	Valine: 0.09	Phenylalanine: 0.08	Leucine: 0.08	Selenium: 0.07	Total lipid: 0.01	Vitamin B12: 0.0	Choline: 0.0	Vitamin K: 0.0	Vitamin A: 0.0	Vitamin E: 0.0	Vitamin D: 0.0	Linoleic acid: 0.0	alpha-Linolenic acid: 0.0
	11291	Onions, spring or scallions (includes tops and bulb), raw†	0.27	Vitamin K: 0.8	Folate: 0.23	Calcium: 0.18	Iron: 0.17	Vitamin C: 0.15	Zinc: 0.1	Riboflavin: 0.08	Lysine: 0.08	Vitamin A: 0.08	Potassium: 0.08	Carbohydrate: 0.08	Threonine: 0.08	Thiamin: 0.07	Phosphorus: 0.07	Isoleucine: 0.07	Valine: 0.07	Copper: 0.06	Magnesium: 0.06	Fiber: 0.06	Protein: 0.06	Leucine: 0.06	Manganese: 0.06	Methionine: 0.06	Niacin: 0.05	Tryptophan: 0.05	Histidine: 0.05	Phenylalanine: 0.05	Vitamin E: 0.05	Choline: 0.04	Vitamin B6: 0.04	Selenium: 0.03	Pantothenic acid: 0.02	Total lipid: 0.01	Vitamin B12: 0.0	Vitamin D: 0.0	Linoleic acid: 0.0	alpha-Linolenic acid: 0.0
	11293	Onions, welsh, raw†	0.27	Vitamin K: 0.79	Iron: 0.31	Vitamin C: 0.29	Zinc: 0.27	Folate: 0.22	Lysine: 0.21	Fiber: 0.21	Carbohydrate: 0.21	Isoleucine: 0.21	Threonine: 0.21	Riboflavin: 0.2	Thiamin: 0.2	Potassium: 0.2	Phosphorus: 0.2	Magnesium: 0.2	Valine: 0.19	Pantothenic acid: 0.18	Protein: 0.18	Leucine: 0.18	Copper: 0.17	Tryptophan: 0.17	Methionine: 0.17	Histidine: 0.15	Phenylalanine: 0.14	Niacin: 0.14	Vitamin B6: 0.14	Manganese: 0.13	Calcium: 0.11	Choline: 0.11	Vitamin E: 0.1	Selenium: 0.08	Total lipid: 0.04	Vitamin B12: 0.0	Vitamin A: 0.0	Vitamin D: 0.0	Linoleic acid: 0.0	alpha-Linolenic acid: 0.0
	11060	Beans, snap, green, frozen, all styles, unprepared†	0.26	Vitamin K: 0.72	Thiamin: 0.15	Manganese: 0.12	Iron: 0.11	Calcium: 0.1	Vitamin C: 0.1	Fiber: 0.09	Threonine: 0.09	Riboflavin: 0.08	Carbohydrate: 0.08	Lysine: 0.08	Valine: 0.07	Magnesium: 0.07	Protein: 0.07	Folate: 0.07	Zinc: 0.06	Vitamin A: 0.06	Isoleucine: 0.06	Methionine: 0.06	Leucine: 0.06	Tryptophan: 0.06	Phosphorus: 0.05	Phenylalanine: 0.05	Niacin: 0.05	Histidine: 0.05	Potassium: 0.05	Copper: 0.04	Pantothenic acid: 0.03	Vitamin E: 0.03	Selenium: 0.03	Vitamin B6: 0.03	Total lipid: 0.01	Vitamin B12: 0.0	Choline: 0.0	Vitamin D: 0.0	Linoleic acid: 0.0	alpha-Linolenic acid: 0.0
	11119	Cabbage, chinese (pe-tsai), raw†	0.26	Vitamin K: 0.81	Folate: 0.37	Vitamin C: 0.27	Calcium: 0.25	Vitamin B6: 0.17	Potassium: 0.09	Zinc: 0.09	Manganese: 0.09	Lysine: 0.08	Isoleucine: 0.08	Riboflavin: 0.07	Choline: 0.07	Phosphorus: 0.07	Thiamin: 0.07	Iron: 0.06	Threonine: 0.06	Magnesium: 0.06	Valine: 0.06	Protein: 0.05	Niacin: 0.05	Leucine: 0.05	Carbohydrate: 0.05	Histidine: 0.04	Selenium: 0.04	Tryptophan: 0.04	Copper: 0.04	Fiber: 0.04	Phenylalanine: 0.04	Vitamin A: 0.03	Pantothenic acid: 0.03	Methionine: 0.03	Vitamin E: 0.01	Total lipid: 0.01	Vitamin B12: 0.0	Vitamin D: 0.0	Linoleic acid: 0.0	alpha-Linolenic acid: 0.0
	11143	Celery, raw†	0.26	Vitamin K: 0.75	Folate: 0.24	Calcium: 0.17	Potassium: 0.12	Riboflavin: 0.1	Pantothenic acid: 0.1	Vitamin B6: 0.08	Choline: 0.07	Phosphorus: 0.07	Fiber: 0.07	Zinc: 0.06	Manganese: 0.06	Vitamin A: 0.06	Magnesium: 0.06	Carbohydrate: 0.05	Niacin: 0.05	Vitamin C: 0.05	Iron: 0.05	Thiamin: 0.05	Copper: 0.05	Lysine: 0.04	Tryptophan: 0.04	Protein: 0.04	Threonine: 0.04	Valine: 0.04	Selenium: 0.04	Vitamin E: 0.04	Isoleucine: 0.03	Histidine: 0.03	Leucine: 0.03	Phenylalanine: 0.03	Methionine: 0.02	Total lipid: 0.01	Vitamin B12: 0.0	Vitamin D: 0.0	Linoleic acid: 0.0	alpha-Linolenic acid: 0.0
	11979	Peppers, jalapeno, raw†	0.26	Vitamin C: 0.59	Vitamin K: 0.48	Vitamin E: 0.47	Vitamin A: 0.44	Vitamin B6: 0.39	Fiber: 0.22	Folate: 0.22	Pantothenic acid: 0.2	Niacin: 0.18	alpha-Linolenic acid: 0.17	Potassium: 0.16	Carbohydrate: 0.14	Riboflavin: 0.13	Thiamin: 0.12	Choline: 0.12	Magnesium: 0.1	Copper: 0.08	Phosphorus: 0.08	Protein: 0.07	Iron: 0.07	Calcium: 0.07	Manganese: 0.06	Zinc: 0.06	Selenium: 0.04	Total lipid: 0.03	Linoleic acid: 0.02	Histidine: 0.0	Vitamin B12: 0.0	Vitamin D: 0.0	Tryptophan: 0.0	Threonine: 0.0	Isoleucine: 0.0	Leucine: 0.0	Lysine: 0.0	Methionine: 0.0	Phenylalanine: 0.0	Valine: 0.0
	11982	Peppers, pasilla, dried	0.26	Vitamin A: 0.58	Riboflavin: 0.16	Vitamin B6: 0.14	Fiber: 0.11	Iron: 0.1	Total lipid: 0.06	Folate: 0.05	Potassium: 0.05	Carbohydrate: 0.05	Manganese: 0.04	Niacin: 0.04	Pantothenic acid: 0.04	Protein: 0.04	Magnesium: 0.03	Phosphorus: 0.03	Copper: 0.03	Calcium: 0.02	Zinc: 0.02	Thiamin: 0.02	Selenium: 0.01	Vitamin C: 0.0	Histidine: 0.0	Vitamin B12: 0.0	Choline: 0.0	Vitamin K: 0.0	Vitamin E: 0.0	Vitamin D: 0.0	Linoleic acid: 0.0	alpha-Linolenic acid: 0.0	Tryptophan: 0.0	Threonine: 0.0	Isoleucine: 0.0	Leucine: 0.0	Lysine: 0.0	Methionine: 0.0	Phenylalanine: 0.0	Valine: 0.0
	2005	Spices, caraway seed	0.24	Iron: 0.26	Calcium: 0.25	Fiber: 0.22	Zinc: 0.16	Methionine: 0.15	Threonine: 0.14	Valine: 0.14	Isoleucine: 0.14	Tryptophan: 0.14	Lysine: 0.13	Histidine: 0.13	Phenylalanine: 0.12	Phosphorus: 0.12	Leucine: 0.12	Copper: 0.11	Protein: 0.11	Magnesium: 0.11	Total lipid: 0.1	Selenium: 0.09	Thiamin: 0.08	Niacin: 0.08	Manganese: 0.08	Carbohydrate: 0.07	Potassium: 0.06	Riboflavin: 0.04	Vitamin E: 0.04	Choline: 0.03	Vitamin B6: 0.03	Vitamin C: 0.02	Vitamin A: 0.01	Folate: 0.01	Pantothenic acid: 0.0	Vitamin B12: 0.0	Vitamin K: 0.0	Vitamin D: 0.0	Linoleic acid: 0.0	alpha-Linolenic acid: 0.0
	11114	Cabbage, savoy, raw†	0.24	Vitamin K: 0.69	Folate: 0.32	Vitamin C: 0.23	Vitamin B6: 0.12	Choline: 0.1	Isoleucine: 0.09	Magnesium: 0.09	Thiamin: 0.09	Calcium: 0.09	Fiber: 0.09	Vitamin A: 0.09	Lysine: 0.08	Threonine: 0.08	Potassium: 0.08	Phosphorus: 0.07	Zinc: 0.07	Valine: 0.07	Carbohydrate: 0.07	Protein: 0.07	Histidine: 0.07	Manganese: 0.06	Leucine: 0.06	Methionine: 0.06	Copper: 0.05	Tryptophan: 0.05	Phenylalanine: 0.05	Selenium: 0.05	Pantothenic acid: 0.05	Iron: 0.05	Niacin: 0.04	Riboflavin: 0.03	Vitamin E: 0.01	Total lipid: 0.0	Vitamin B12: 0.0	Vitamin D: 0.0	Linoleic acid: 0.0	alpha-Linolenic acid: 0.0
	11529	Tomatoes, red, ripe, raw, year round average†	0.24	Vitamin K: 0.78	Vitamin A: 0.49	Vitamin C: 0.43	Vitamin E: 0.35	Potassium: 0.3	Folate: 0.28	Thiamin: 0.27	Vitamin B6: 0.24	Choline: 0.2	Fiber: 0.19	Copper: 0.18	Niacin: 0.18	Manganese: 0.16	Riboflavin: 0.15	Carbohydrate: 0.15	Iron: 0.14	Zinc: 0.14	Protein: 0.14	Threonine: 0.14	Phosphorus: 0.12	Pantothenic acid: 0.12	Magnesium: 0.12	Calcium: 0.11	Phenylalanine: 0.1	Histidine: 0.1	Lysine: 0.1	Isoleucine: 0.08	Tryptophan: 0.08	Valine: 0.07	Leucine: 0.07	Methionine: 0.07	Total lipid: 0.04	Vitamin B12: 0.0	Selenium: 0.0	Vitamin D: 0.0	Linoleic acid: 0.0	alpha-Linolenic acid: 0.0
	11601	Yam, raw†	0.24	Carbohydrate: 0.48	Potassium: 0.42	Vitamin C: 0.4	Vitamin B6: 0.35	Fiber: 0.31	Thiamin: 0.25	Pantothenic acid: 0.24	Folate: 0.23	Manganese: 0.23	Copper: 0.22	Choline: 0.21	Threonine: 0.13	Phosphorus: 0.13	Phenylalanine: 0.12	Histidine: 0.12	Magnesium: 0.12	Leucine: 0.11	Protein: 0.11	Isoleucine: 0.11	Valine: 0.11	Iron: 0.11	Lysine: 0.11	Methionine: 0.1	Niacin: 0.09	Zinc: 0.09	Vitamin E: 0.08	Calcium: 0.08	Riboflavin: 0.07	Tryptophan: 0.07	Selenium: 0.05	Vitamin K: 0.03	Vitamin A: 0.03	Total lipid: 0.01	Vitamin B12: 0.0	Vitamin D: 0.0	Linoleic acid: 0.0	alpha-Linolenic acid: 0.0
	11206	Cucumber, peeled, raw†	0.23	Folate: 0.24	Pantothenic acid: 0.22	Vitamin K: 0.21	Copper: 0.17	Potassium: 0.16	Choline: 0.16	Zinc: 0.12	Magnesium: 0.12	Methionine: 0.12	Calcium: 0.12	Thiamin: 0.12	Phenylalanine: 0.11	Vitamin B6: 0.1	Phosphorus: 0.1	Vitamin C: 0.1	Lysine: 0.1	Fiber: 0.09	Manganese: 0.09	Carbohydrate: 0.08	Iron: 0.08	Protein: 0.08	Riboflavin: 0.08	Tryptophan: 0.07	Leucine: 0.06	Threonine: 0.06	Isoleucine: 0.05	Valine: 0.04	Niacin: 0.03	Total lipid: 0.02	Vitamin A: 0.02	Selenium: 0.02	Histidine: 0.02	Vitamin E: 0.01	Vitamin B12: 0.0	Vitamin D: 0.0	Linoleic acid: 0.0	alpha-Linolenic acid: 0.0
	11429	Radishes, raw†	0.23	Folate: 0.35	Vitamin C: 0.34	Potassium: 0.28	Fiber: 0.23	Choline: 0.2	Pantothenic acid: 0.2	Calcium: 0.2	Zinc: 0.2	Lysine: 0.15	Vitamin B6: 0.15	Phenylalanine: 0.15	Copper: 0.14	Valine: 0.14	Carbohydrate: 0.12	Iron: 0.12	Threonine: 0.12	Riboflavin: 0.12	Histidine: 0.11	Selenium: 0.11	Magnesium: 0.11	Methionine: 0.11	Isoleucine: 0.1	Protein: 0.1	Manganese: 0.1	Phosphorus: 0.1	Niacin: 0.1	Tryptophan: 0.09	Leucine: 0.09	Thiamin: 0.05	Total lipid: 0.02	Vitamin K: 0.0	Vitamin B12: 0.0	Vitamin A: 0.0	Vitamin E: 0.0	Vitamin D: 0.0	Linoleic acid: 0.0	alpha-Linolenic acid: 0.0
	11634	Peppers, sweet, green, freeze-dried	0.23	Vitamin C: 0.68	Vitamin K: 0.56	Thiamin: 0.3	Vitamin B6: 0.19	Iron: 0.18	Copper: 0.17	Riboflavin: 0.15	Folate: 0.14	Potassium: 0.14	Fiber: 0.13	Vitamin A: 0.13	Threonine: 0.13	Niacin: 0.13	Protein: 0.12	Lysine: 0.12	Carbohydrate: 0.12	Tryptophan: 0.12	Choline: 0.12	Manganese: 0.11	Valine: 0.11	Magnesium: 0.11	Methionine: 0.11	Histidine: 0.1	Isoleucine: 0.1	Leucine: 0.09	Zinc: 0.09	Phosphorus: 0.09	Phenylalanine: 0.08	Vitamin E: 0.05	Calcium: 0.05	Selenium: 0.04	Pantothenic acid: 0.03	Total lipid: 0.02	Vitamin B12: 0.0	Vitamin D: 0.0	Linoleic acid: 0.0	alpha-Linolenic acid: 0.0
	11819	Peppers, hot chili, red, raw†	0.23	Vitamin C: 0.71	Vitamin K: 0.61	Vitamin B6: 0.42	Vitamin A: 0.38	Thiamin: 0.26	Iron: 0.25	Niacin: 0.25	Carbohydrate: 0.21	Copper: 0.2	Potassium: 0.2	Folate: 0.19	Tryptophan: 0.19	Threonine: 0.19	Choline: 0.18	Pantothenic acid: 0.18	Lysine: 0.17	Fiber: 0.16	Magnesium: 0.16	Methionine: 0.16	Protein: 0.15	Valine: 0.15	Histidine: 0.15	Isoleucine: 0.15	Riboflavin: 0.15	Manganese: 0.14	Phosphorus: 0.14	Leucine: 0.13	Zinc: 0.12	Phenylalanine: 0.12	Vitamin E: 0.11	Calcium: 0.08	Selenium: 0.06	Total lipid: 0.04	Vitamin B12: 0.0	Vitamin D: 0.0	Linoleic acid: 0.0	alpha-Linolenic acid: 0.0
	11917	Peppers, sweet, red, frozen, chopped, unprepared†	0.23	Vitamin A: 0.59	Vitamin C: 0.29	Niacin: 0.12	Vitamin E: 0.11	Vitamin K: 0.1	Thiamin: 0.09	Fiber: 0.08	Iron: 0.07	Vitamin B6: 0.06	Folate: 0.06	Tryptophan: 0.05	Threonine: 0.05	Carbohydrate: 0.05	Copper: 0.04	Manganese: 0.04	Methionine: 0.04	Isoleucine: 0.04	Valine: 0.04	Protein: 0.04	Histidine: 0.04	Lysine: 0.04	Leucine: 0.03	Choline: 0.03	Riboflavin: 0.03	Phenylalanine: 0.03	Potassium: 0.03	Magnesium: 0.03	Calcium: 0.03	Phosphorus: 0.02	Pantothenic acid: 0.01	Zinc: 0.01	Total lipid: 0.01	Selenium: 0.01	Vitamin B12: 0.0	Vitamin D: 0.0	Linoleic acid: 0.0	alpha-Linolenic acid: 0.0
	11278	Okra, raw†	0.21	Vitamin K: 0.62	Folate: 0.14	Manganese: 0.12	Thiamin: 0.1	Calcium: 0.08	Magnesium: 0.07	Vitamin C: 0.07	Zinc: 0.06	Vitamin B6: 0.05	Phosphorus: 0.04	Iron: 0.04	Fiber: 0.03	Choline: 0.03	Niacin: 0.03	Potassium: 0.03	Copper: 0.03	Carbohydrate: 0.03	Valine: 0.03	Lysine: 0.03	Protein: 0.03	Threonine: 0.03	Pantothenic acid: 0.02	Riboflavin: 0.02	Isoleucine: 0.02	Methionine: 0.02	Leucine: 0.02	Phenylalanine: 0.02	Histidine: 0.02	Tryptophan: 0.02	Selenium: 0.01	Vitamin E: 0.01	Vitamin A: 0.01	Total lipid: 0.0	Vitamin B12: 0.0	Vitamin D: 0.0	Linoleic acid: 0.0	alpha-Linolenic acid: 0.0
	11821	Peppers, sweet, red, raw†	0.21	Vitamin A: 0.53	Vitamin C: 0.37	Vitamin E: 0.18	Folate: 0.14	Vitamin B6: 0.1	Pantothenic acid: 0.09	Fiber: 0.08	Niacin: 0.07	Vitamin K: 0.07	Thiamin: 0.06	Riboflavin: 0.06	Potassium: 0.06	Carbohydrate: 0.05	Iron: 0.05	Threonine: 0.04	Zinc: 0.04	Phenylalanine: 0.04	Tryptophan: 0.04	Choline: 0.03	Magnesium: 0.03	Manganese: 0.03	Protein: 0.03	Phosphorus: 0.03	Lysine: 0.03	Histidine: 0.03	Valine: 0.02	Isoleucine: 0.02	Leucine: 0.02	Calcium: 0.02	Methionine: 0.01	Copper: 0.01	Total lipid: 0.01	Selenium: 0.0	Vitamin B12: 0.0	Vitamin D: 0.0	Linoleic acid: 0.0	alpha-Linolenic acid: 0.0
	2065	Spearmint, fresh†	0.19	Vitamin A: 0.61	Iron: 0.57	Calcium: 0.28	Folate: 0.24	Manganese: 0.22	Fiber: 0.18	Zinc: 0.13	Magnesium: 0.12	Copper: 0.11	Threonine: 0.1	Tryptophan: 0.09	Phenylalanine: 0.09	Valine: 0.09	Isoleucine: 0.09	Leucine: 0.09	Potassium: 0.08	Riboflavin: 0.08	Thiamin: 0.08	Methionine: 0.08	Protein: 0.08	Niacin: 0.08	Lysine: 0.07	Histidine: 0.07	Vitamin B6: 0.06	Carbohydrate: 0.05	Phosphorus: 0.05	Pantothenic acid: 0.05	Vitamin C: 0.04	Total lipid: 0.02	Vitamin B12: 0.0	Choline: 0.0	Vitamin K: 0.0	Selenium: 0.0	Vitamin E: 0.0	Vitamin D: 0.0	Linoleic acid: 0.0	alpha-Linolenic acid: 0.0
	11272	Mustard greens, frozen, unprepared†	0.19	Vitamin A: 0.6	Folate: 0.24	Calcium: 0.15	Iron: 0.09	Fiber: 0.08	Vitamin C: 0.06	Manganese: 0.06	Lysine: 0.05	Tryptophan: 0.05	Isoleucine: 0.05	Protein: 0.04	Vitamin B6: 0.04	Valine: 0.04	Threonine: 0.04	Thiamin: 0.04	Histidine: 0.03	Methionine: 0.03	Potassium: 0.03	Phenylalanine: 0.03	Copper: 0.03	Niacin: 0.03	Magnesium: 0.02	Riboflavin: 0.02	Zinc: 0.02	Leucine: 0.02	Phosphorus: 0.02	Carbohydrate: 0.02	Selenium: 0.01	Total lipid: 0.0	Pantothenic acid: 0.0	Vitamin B12: 0.0	Choline: 0.0	Vitamin K: 0.0	Vitamin E: 0.0	Vitamin D: 0.0	Linoleic acid: 0.0	alpha-Linolenic acid: 0.0
	11955	Tomatoes, sun-dried	0.19	Potassium: 0.33	Copper: 0.31	Iron: 0.31	Choline: 0.29	Pantothenic acid: 0.23	Niacin: 0.23	Manganese: 0.21	Carbohydrate: 0.19	Fiber: 0.18	Thiamin: 0.18	Magnesium: 0.18	Lysine: 0.18	Protein: 0.17	Zinc: 0.16	Phosphorus: 0.16	Histidine: 0.15	Threonine: 0.14	Isoleucine: 0.14	Folate: 0.13	Riboflavin: 0.13	Phenylalanine: 0.12	Leucine: 0.12	Methionine: 0.12	Valine: 0.12	Selenium: 0.11	Tryptophan: 0.1	Vitamin C: 0.09	Calcium: 0.08	Vitamin B6: 0.07	Total lipid: 0.05	Vitamin A: 0.02	Vitamin K: 0.01	Vitamin E: 0.0	Vitamin B12: 0.0	Vitamin D: 0.0	Linoleic acid: 0.0	alpha-Linolenic acid: 0.0
	2018	Spices, fennel seed	0.16	Calcium: 0.31	Iron: 0.24	Manganese: 0.24	Fiber: 0.19	Magnesium: 0.12	Tryptophan: 0.11	Copper: 0.1	Methionine: 0.1	Valine: 0.1	Threonine: 0.09	Zinc: 0.09	Isoleucine: 0.09	Niacin: 0.08	Phosphorus: 0.08	Total lipid: 0.08	Leucine: 0.07	Phenylalanine: 0.07	Lysine: 0.07	Protein: 0.07	Thiamin: 0.07	Histidine: 0.06	Carbohydrate: 0.06	Potassium: 0.05	Riboflavin: 0.03	Vitamin B6: 0.03	Vitamin C: 0.01	Vitamin A: 0.0	Pantothenic acid: 0.0	Vitamin B12: 0.0	Choline: 0.0	Vitamin K: 0.0	Folate: 0.0	Selenium: 0.0	Vitamin E: 0.0	Vitamin D: 0.0	Linoleic acid: 0.0	alpha-Linolenic acid: 0.0
	11280	Okra, frozen, unprepared†	0.16	Vitamin K: 0.68	Folate: 0.32	Manganese: 0.15	Calcium: 0.12	Zinc: 0.09	Magnesium: 0.07	Riboflavin: 0.07	Vitamin C: 0.06	Thiamin: 0.06	Iron: 0.05	Phosphorus: 0.05	Choline: 0.04	Copper: 0.04	Carbohydrate: 0.04	Niacin: 0.04	Potassium: 0.03	Lysine: 0.03	Valine: 0.03	Threonine: 0.03	Protein: 0.03	Isoleucine: 0.03	Fiber: 0.03	Pantothenic acid: 0.03	Methionine: 0.03	Leucine: 0.03	Phenylalanine: 0.02	Histidine: 0.02	Tryptophan: 0.02	Selenium: 0.02	Vitamin E: 0.02	Vitamin A: 0.02	Vitamin B6: 0.01	Total lipid: 0.01	Vitamin B12: 0.0	Vitamin D: 0.0	Linoleic acid: 0.0	alpha-Linolenic acid: 0.0
	11333	Peppers, sweet, green, raw†	0.16	Vitamin C: 0.76	Vitamin K: 0.6	Vitamin B6: 0.36	Thiamin: 0.25	Potassium: 0.2	Phenylalanine: 0.2	Carbohydrate: 0.18	Pantothenic acid: 0.17	Fiber: 0.17	Niacin: 0.15	Copper: 0.15	Choline: 0.15	Manganese: 0.14	Folate: 0.14	Threonine: 0.13	Tryptophan: 0.12	Magnesium: 0.11	Iron: 0.11	Lysine: 0.11	Phosphorus: 0.11	Vitamin A: 0.1	Protein: 0.1	Riboflavin: 0.1	Valine: 0.09	Zinc: 0.09	Calcium: 0.09	Isoleucine: 0.08	Vitamin E: 0.07	Methionine: 0.07	Leucine: 0.06	Histidine: 0.05	Total lipid: 0.02	Vitamin B12: 0.0	Selenium: 0.0	Vitamin D: 0.0	Linoleic acid: 0.0	alpha-Linolenic acid: 0.0
	11670	Peppers, hot chili, green, raw†	0.16	Vitamin C: 0.72	Vitamin K: 0.64	Thiamin: 0.22	Vitamin B6: 0.19	Iron: 0.18	Copper: 0.17	Niacin: 0.12	Carbohydrate: 0.12	Magnesium: 0.12	Protein: 0.12	Threonine: 0.11	Lysine: 0.11	Potassium: 0.11	Manganese: 0.11	Folate: 0.11	Vitamin A: 0.11	Choline: 0.11	Phosphorus: 0.11	Riboflavin: 0.11	Zinc: 0.1	Tryptophan: 0.1	Valine: 0.1	Methionine: 0.09	Histidine: 0.09	Fiber: 0.09	Isoleucine: 0.08	Leucine: 0.08	Vitamin E: 0.08	Phenylalanine: 0.07	Calcium: 0.05	Selenium: 0.04	Pantothenic acid: 0.04	Total lipid: 0.01	Vitamin B12: 0.0	Vitamin D: 0.0	Linoleic acid: 0.0	alpha-Linolenic acid: 0.0
	11990	Wasabi, root, raw†	0.16	Vitamin B6: 0.45	Vitamin C: 0.44	Potassium: 0.41	Calcium: 0.4	Carbohydrate: 0.32	Zinc: 0.3	Fiber: 0.29	Magnesium: 0.28	Manganese: 0.18	Protein: 0.16	Copper: 0.16	Phosphorus: 0.15	Riboflavin: 0.14	Iron: 0.14	Thiamin: 0.13	Folate: 0.09	Pantothenic acid: 0.09	Niacin: 0.06	Total lipid: 0.03	Vitamin A: 0.01	Histidine: 0.0	Vitamin B12: 0.0	Choline: 0.0	Vitamin K: 0.0	Selenium: 0.0	Vitamin E: 0.0	Vitamin D: 0.0	Linoleic acid: 0.0	alpha-Linolenic acid: 0.0	Tryptophan: 0.0	Threonine: 0.0	Isoleucine: 0.0	Leucine: 0.0	Lysine: 0.0	Methionine: 0.0	Phenylalanine: 0.0	Valine: 0.0
	35063	Rhubarb, wild, leaves (Alaska Native)†	0.16	Vitamin C: 0.78	Carbohydrate: 0.15	Protein: 0.14	Phosphorus: 0.14	Thiamin: 0.13	Total lipid: 0.02	Niacin: 0.01	Histidine: 0.0	Riboflavin: 0.0	Pantothenic acid: 0.0	Vitamin B6: 0.0	Vitamin B12: 0.0	Fiber: 0.0	Choline: 0.0	Calcium: 0.0	Vitamin K: 0.0	Iron: 0.0	Magnesium: 0.0	Potassium: 0.0	Folate: 0.0	Zinc: 0.0	Copper: 0.0	Manganese: 0.0	Selenium: 0.0	Vitamin A: 0.0	Vitamin E: 0.0	Vitamin D: 0.0	Linoleic acid: 0.0	alpha-Linolenic acid: 0.0	Tryptophan: 0.0	Threonine: 0.0	Isoleucine: 0.0	Leucine: 0.0	Lysine: 0.0	Methionine: 0.0	Phenylalanine: 0.0	Valine: 0.0
	11344	Pigeonpeas, immature seeds, raw†	0.13	Folate: 0.37	Thiamin: 0.22	Choline: 0.21	Vitamin C: 0.18	Carbohydrate: 0.15	Protein: 0.14	Pantothenic acid: 0.14	Fiber: 0.13	Potassium: 0.13	Zinc: 0.11	Manganese: 0.11	Magnesium: 0.1	Phosphorus: 0.09	Riboflavin: 0.09	Iron: 0.09	Niacin: 0.08	Copper: 0.06	Calcium: 0.05	Total lipid: 0.04	Selenium: 0.04	Vitamin E: 0.03	Vitamin B6: 0.03	Vitamin K: 0.01	Vitamin A: 0.0	Histidine: 0.0	Vitamin B12: 0.0	Vitamin D: 0.0	Linoleic acid: 0.0	alpha-Linolenic acid: 0.0	Tryptophan: 0.0	Threonine: 0.0	Isoleucine: 0.0	Leucine: 0.0	Lysine: 0.0	Methionine: 0.0	Phenylalanine: 0.0	Valine: 0.0
	11641	Squash, summer, all varieties, raw†	0.13	Folate: 0.43	Vitamin B6: 0.4	Vitamin C: 0.39	Riboflavin: 0.34	Potassium: 0.32	Lysine: 0.27	Zinc: 0.25	Manganese: 0.24	Thiamin: 0.23	Choline: 0.23	Phosphorus: 0.21	Methionine: 0.21	Pantothenic acid: 0.21	Valine: 0.2	Histidine: 0.2	Leucine: 0.19	Isoleucine: 0.19	Fiber: 0.19	Protein: 0.18	Niacin: 0.18	Magnesium: 0.17	Phenylalanine: 0.16	Calcium: 0.16	Iron: 0.15	Copper: 0.15	Threonine: 0.15	Carbohydrate: 0.14	Tryptophan: 0.13	Vitamin A: 0.05	Vitamin E: 0.05	Selenium: 0.04	Total lipid: 0.03	Vitamin K: 0.01	Vitamin B12: 0.0	Vitamin D: 0.0	Linoleic acid: 0.0	alpha-Linolenic acid: 0.0
	2016	Spices, dill seed	0.08	Calcium: 0.53	Iron: 0.35	Fiber: 0.19	Valine: 0.19	Zinc: 0.19	Isoleucine: 0.16	Lysine: 0.15	Threonine: 0.15	Manganese: 0.13	Selenium: 0.13	Magnesium: 0.13	Copper: 0.13	Total lipid: 0.13	Phenylalanine: 0.12	Thiamin: 0.12	Protein: 0.12	Leucine: 0.11	Carbohydrate: 0.1	Histidine: 0.09	Methionine: 0.08	Phosphorus: 0.08	Potassium: 0.06	Niacin: 0.04	Riboflavin: 0.04	Vitamin B6: 0.02	Vitamin C: 0.02	Folate: 0.01	Vitamin A: 0.0	Pantothenic acid: 0.0	Vitamin B12: 0.0	Choline: 0.0	Vitamin K: 0.0	Vitamin E: 0.0	Vitamin D: 0.0	Linoleic acid: 0.0	alpha-Linolenic acid: 0.0	Tryptophan: 0.0
	2017	Spices, dill weed, dried	0.08	Iron: 0.45	Calcium: 0.38	Vitamin A: 0.15	Manganese: 0.13	Magnesium: 0.12	Potassium: 0.09	Vitamin B6: 0.08	Protein: 0.07	Phosphorus: 0.07	Fiber: 0.07	Thiamin: 0.07	Zinc: 0.06	Carbohydrate: 0.06	Copper: 0.04	Vitamin C: 0.03	Niacin: 0.02	Riboflavin: 0.02	Total lipid: 0.02	Histidine: 0.0	Pantothenic acid: 0.0	Vitamin B12: 0.0	Choline: 0.0	Vitamin K: 0.0	Folate: 0.0	Selenium: 0.0	Vitamin E: 0.0	Vitamin D: 0.0	Linoleic acid: 0.0	alpha-Linolenic acid: 0.0	Tryptophan: 0.0	Threonine: 0.0	Isoleucine: 0.0	Leucine: 0.0	Lysine: 0.0	Methionine: 0.0	Phenylalanine: 0.0	Valine: 0.0
	2063	Rosemary, fresh†	0.08	Vitamin A: 0.62	Iron: 0.55	Calcium: 0.49	Fiber: 0.41	Folate: 0.34	Manganese: 0.28	Magnesium: 0.24	Carbohydrate: 0.2	Total lipid: 0.2	Vitamin B6: 0.18	Pantothenic acid: 0.18	Copper: 0.17	Zinc: 0.17	Potassium: 0.16	Threonine: 0.15	Phenylalanine: 0.15	Leucine: 0.14	Isoleucine: 0.14	Valine: 0.14	Tryptophan: 0.13	Methionine: 0.12	Protein: 0.12	Lysine: 0.11	Histidine: 0.11	Niacin: 0.1	Riboflavin: 0.1	Phosphorus: 0.09	Thiamin: 0.06	Vitamin C: 0.04	Vitamin B12: 0.0	Choline: 0.0	Vitamin K: 0.0	Selenium: 0.0	Vitamin E: 0.0	Vitamin D: 0.0	Linoleic acid: 0.0	alpha-Linolenic acid: 0.0
	11302	Peas, edible-podded, frozen, unprepared†	0.08	Vitamin B6: 0.53	Vitamin C: 0.51	Pantothenic acid: 0.48	Iron: 0.43	Valine: 0.38	Calcium: 0.36	Potassium: 0.36	Folate: 0.35	Isoleucine: 0.31	Lysine: 0.29	Fiber: 0.27	Leucine: 0.26	Carbohydrate: 0.25	Riboflavin: 0.24	Tryptophan: 0.23	Threonine: 0.22	Manganese: 0.21	Magnesium: 0.21	Protein: 0.2	Zinc: 0.2	Phosphorus: 0.19	Copper: 0.17	Phenylalanine: 0.17	Niacin: 0.16	Thiamin: 0.14	Selenium: 0.11	Methionine: 0.08	Histidine: 0.07	Vitamin A: 0.05	Total lipid: 0.03	Vitamin B12: 0.0	Choline: 0.0	Vitamin K: 0.0	Vitamin E: 0.0	Vitamin D: 0.0	Linoleic acid: 0.0	alpha-Linolenic acid: 0.0
	11624	Leeks, (bulb and lower-leaf portion), freeze-dried	0.08	Folate: 0.53	Vitamin B6: 0.33	Manganese: 0.31	Carbohydrate: 0.3	Calcium: 0.3	Thiamin: 0.29	Iron: 0.28	Potassium: 0.26	Threonine: 0.25	Lysine: 0.23	Leucine: 0.21	Isoleucine: 0.21	Valine: 0.2	Magnesium: 0.2	Methionine: 0.2	Protein: 0.18	Phenylalanine: 0.18	Phosphorus: 0.18	Fiber: 0.17	Vitamin C: 0.16	Tryptophan: 0.16	Histidine: 0.16	Copper: 0.14	Riboflavin: 0.14	Niacin: 0.14	Selenium: 0.11	Zinc: 0.09	Pantothenic acid: 0.05	Total lipid: 0.03	Vitamin A: 0.02	Vitamin B12: 0.0	Choline: 0.0	Vitamin K: 0.0	Vitamin E: 0.0	Vitamin D: 0.0	Linoleic acid: 0.0	alpha-Linolenic acid: 0.0
	11963	Nopales, raw†	0.08	Calcium: 0.49	Manganese: 0.3	Magnesium: 0.28	Vitamin A: 0.2	Potassium: 0.18	Vitamin C: 0.15	Zinc: 0.14	Fiber: 0.14	Iron: 0.13	Vitamin K: 0.12	Choline: 0.11	Isoleucine: 0.11	Lysine: 0.11	Pantothenic acid: 0.1	Valine: 0.1	Protein: 0.1	Leucine: 0.1	Copper: 0.1	Phenylalanine: 0.1	Histidine: 0.09	Methionine: 0.09	Tryptophan: 0.09	Selenium: 0.09	Niacin: 0.09	Threonine: 0.08	Vitamin B6: 0.08	Carbohydrate: 0.06	Phosphorus: 0.06	Riboflavin: 0.06	Thiamin: 0.03	Folate: 0.02	Total lipid: 0.01	Vitamin B12: 0.0	Vitamin E: 0.0	Vitamin D: 0.0	Linoleic acid: 0.0	alpha-Linolenic acid: 0.0
	11976	Pepper, banana, raw†	0.08	Vitamin C: 0.6	Vitamin K: 0.6	Vitamin B6: 0.3	Folate: 0.24	Thiamin: 0.16	Niacin: 0.13	Fiber: 0.12	Potassium: 0.12	Copper: 0.11	Pantothenic acid: 0.1	Zinc: 0.1	Choline: 0.1	Riboflavin: 0.1	Carbohydrate: 0.09	Vitamin E: 0.09	Magnesium: 0.09	Protein: 0.09	Phosphorus: 0.08	Calcium: 0.06	Iron: 0.06	Manganese: 0.05	Vitamin A: 0.05	Total lipid: 0.03	Selenium: 0.03	Histidine: 0.0	Vitamin B12: 0.0	Vitamin D: 0.0	Linoleic acid: 0.0	alpha-Linolenic acid: 0.0	Tryptophan: 0.0	Threonine: 0.0	Isoleucine: 0.0	Leucine: 0.0	Lysine: 0.0	Methionine: 0.0	Phenylalanine: 0.0	Valine: 0.0
	11981	Peppers, hungarian, raw†	0.08	Vitamin C: 0.66	Vitamin K: 0.64	Vitamin B6: 0.41	Folate: 0.41	Thiamin: 0.18	Niacin: 0.16	Copper: 0.15	Zinc: 0.14	Carbohydrate: 0.13	Manganese: 0.13	Vitamin A: 0.12	Riboflavin: 0.12	Choline: 0.11	Potassium: 0.11	Magnesium: 0.1	Phosphorus: 0.1	Pantothenic acid: 0.09	Vitamin E: 0.09	Iron: 0.07	Calcium: 0.07	Threonine: 0.07	Lysine: 0.07	Valine: 0.06	Methionine: 0.06	Tryptophan: 0.05	Histidine: 0.05	Protein: 0.05	Isoleucine: 0.05	Leucine: 0.05	Fiber: 0.05	Phenylalanine: 0.04	Total lipid: 0.03	Selenium: 0.03	Vitamin B12: 0.0	Vitamin D: 0.0	Linoleic acid: 0.0	alpha-Linolenic acid: 0.0
	35043	Huckleberries, raw (Alaska Native)†	0.08	Carbohydrate: 0.29	Calcium: 0.09	Vitamin C: 0.09	Iron: 0.09	Riboflavin: 0.07	Niacin: 0.06	Protein: 0.04	Thiamin: 0.04	Total lipid: 0.01	Histidine: 0.0	Pantothenic acid: 0.0	Vitamin B6: 0.0	Vitamin B12: 0.0	Fiber: 0.0	Choline: 0.0	Vitamin K: 0.0	Magnesium: 0.0	Phosphorus: 0.0	Potassium: 0.0	Folate: 0.0	Zinc: 0.0	Copper: 0.0	Manganese: 0.0	Selenium: 0.0	Vitamin A: 0.0	Vitamin E: 0.0	Vitamin D: 0.0	Linoleic acid: 0.0	alpha-Linolenic acid: 0.0	Tryptophan: 0.0	Threonine: 0.0	Isoleucine: 0.0	Leucine: 0.0	Lysine: 0.0	Methionine: 0.0	Phenylalanine: 0.0	Valine: 0.0
	43392	Palm hearts, raw†	0.08	Zinc: 0.56	Carbohydrate: 0.53	Potassium: 0.53	Copper: 0.52	Vitamin B6: 0.47	Iron: 0.29	Phosphorus: 0.26	Riboflavin: 0.18	Folate: 0.16	Protein: 0.15	Fiber: 0.13	Thiamin: 0.12	Niacin: 0.11	Vitamin C: 0.08	Calcium: 0.07	Selenium: 0.07	Magnesium: 0.06	Vitamin E: 0.06	Vitamin A: 0.02	Total lipid: 0.01	Histidine: 0.0	Pantothenic acid: 0.0	Vitamin B12: 0.0	Choline: 0.0	Vitamin K: 0.0	Manganese: 0.0	Vitamin D: 0.0	Linoleic acid: 0.0	alpha-Linolenic acid: 0.0	Tryptophan: 0.0	Threonine: 0.0	Isoleucine: 0.0	Leucine: 0.0	Lysine: 0.0	Methionine: 0.0	Phenylalanine: 0.0	Valine: 0.0
Outsider	19296	Honey	0.38	Carbohydrate: 0.5	Iron: 0.03	Selenium: 0.02	Zinc: 0.02	Copper: 0.02	Riboflavin: 0.02	Manganese: 0.02	Pantothenic acid: 0.01	Potassium: 0.01	Choline: 0.01	Calcium: 0.01	Tryptophan: 0.01	Niacin: 0.01	Vitamin B6: 0.01	Fiber: 0.01	Protein: 0.01	Phenylalanine: 0.01	Isoleucine: 0.01	Valine: 0.0	Folate: 0.0	Lysine: 0.0	Leucine: 0.0	Magnesium: 0.0	Phosphorus: 0.0	Threonine: 0.0	Methionine: 0.0	Vitamin C: 0.0	Histidine: 0.0	Thiamin: 0.0	Vitamin B12: 0.0	Vitamin K: 0.0	Vitamin A: 0.0	Vitamin E: 0.0	Vitamin D: 0.0	Total lipid: 0.0	Linoleic acid: 0.0	alpha-Linolenic acid: 0.0

## Sheet: d
(d) Select dietary food sets for case I.
Select dietary food set 1
Food ID	Food name	Nutritional fitness	Amount (g)
12061	Nuts, almonds	0.95	155.8
12006	Seeds, chia seeds, dried	0.94	9.5
11998	Mushrooms, portabella, exposed to ultraviolet light, raw	0.89	235.2
35165	Fish, whitefish, dried (Alaska Native)	0.88	12.8
11489	Squash, winter, hubbard, raw	0.81	3239.8
11207	Dandelion greens, raw	0.74	89.2
Select dietary food set 2
Food ID	Food name	Nutritional fitness	Amount (g)
12061	Nuts, almonds	0.95	155.4
12006	Seeds, chia seeds, dried	0.94	9.5
11998	Mushrooms, portabella, exposed to ultraviolet light, raw	0.89	206
35165	Fish, whitefish, dried (Alaska Native)	0.88	12.7
11489	Squash, winter, hubbard, raw	0.81	3279.2
11096	Broccoli raab, raw	0.63	151.4
Select dietary food set 3
Food ID	Food name	Nutritional fitness	Amount (g)
12061	Nuts, almonds	0.95	128.6
12006	Seeds, chia seeds, dried	0.94	19.1
11998	Mushrooms, portabella, exposed to ultraviolet light, raw	0.89	112.4
35165	Fish, whitefish, dried (Alaska Native)	0.88	15.3
11489	Squash, winter, hubbard, raw	0.81	3635.7
11591	Watercress, raw	0.6	89
Select dietary food set 4
Food ID	Food name	Nutritional fitness	Amount (g)
12061	Nuts, almonds	0.95	150.3
12006	Seeds, chia seeds, dried	0.94	19.1
11998	Mushrooms, portabella, exposed to ultraviolet light, raw	0.89	218.5
35165	Fish, whitefish, dried (Alaska Native)	0.88	18.8
11489	Squash, winter, hubbard, raw	0.81	3095.8
11112	Cabbage, red, raw	0.57	208.9
Select dietary food set 5
Food ID	Food name	Nutritional fitness	Amount (g)
12061	Nuts, almonds	0.95	135.1
12006	Seeds, chia seeds, dried	0.94	19.1
11998	Mushrooms, portabella, exposed to ultraviolet light, raw	0.89	89.3
35165	Fish, whitefish, dried (Alaska Native)	0.88	16.2
11489	Squash, winter, hubbard, raw	0.81	3471.1
11147	Chard, swiss, raw	0.57	207

## Sheet: e
(e) Select dietary food sets for case II.
Select dietary food set 1
Food ID	Food name	Nutritional fitness	Amount (g)
12061	Nuts, almonds	0.96	155.5
11998	Mushrooms, portabella, exposed to ultraviolet light, raw	0.95	252.3
35184	Smelt, dried (Alaska Native)	0.9	13.7
11477	Squash, summer, zucchini, includes skin, raw	0.87	2560.3
9062	Cherimoya, raw	0.8	603.5
11507	Sweet potato, raw, unprepared	0.5	384.4
Select dietary food set 2
Food ID	Food name	Nutritional fitness	Amount (g)
12061	Nuts, almonds	0.96	99.7
11998	Mushrooms, portabella, exposed to ultraviolet light, raw	0.95	326.2
35184	Smelt, dried (Alaska Native)	0.9	14.3
11477	Squash, summer, zucchini, includes skin, raw	0.87	2905.2
11207	Dandelion greens, raw	0.77	76.7
2020	Spices, garlic powder	0.64	299.9
Select dietary food set 3
Food ID	Food name	Nutritional fitness	Amount (g)
12061	Nuts, almonds	0.96	100.9
11998	Mushrooms, portabella, exposed to ultraviolet light, raw	0.95	278.4
35184	Smelt, dried (Alaska Native)	0.9	14.3
11477	Squash, summer, zucchini, includes skin, raw	0.87	2600.8
11207	Dandelion greens, raw	0.77	138.5
20016	Corn flour, whole-grain, yellow	0.62	282.5
Select dietary food set 4
Food ID	Food name	Nutritional fitness	Amount (g)
12061	Nuts, almonds	0.96	101.4
11998	Mushrooms, portabella, exposed to ultraviolet light, raw	0.95	228.9
35184	Smelt, dried (Alaska Native)	0.9	11.9
11477	Squash, summer, zucchini, includes skin, raw	0.87	2600.7
11207	Dandelion greens, raw	0.77	536.1
20316	Corn flour, whole-grain, white	0.61	237.8
Select dietary food set 5
Food ID	Food name	Nutritional fitness	Amount (g)
12061	Nuts, almonds	0.96	142.3
11998	Mushrooms, portabella, exposed to ultraviolet light, raw	0.95	89.3
35184	Smelt, dried (Alaska Native)	0.9	12.2
11477	Squash, summer, zucchini, includes skin, raw	0.87	3182.5
11207	Dandelion greens, raw	0.77	316.8
98052	Yellow corn and cornmeal	0.53	179.4
