# Supplementary material for: Nutritionally recommended food for semi- to strict vegetarian diets based on large-scale nutrient composition data
Source: Sci Rep. 2018 Mar 12;8:4344. doi: 10.1038/s41598-018-22691-1 (PMC5847509; doi:10.1038/s41598-018-22691-1)
Supplement: Supplementary file 4 — Supplementary Data S3 [file 41598_2018_22691_MOESM4_ESM.xlsx]

## Sheet: a
Supplementary Data S3. Irreducible food sets relatively close to Indian dietary patterns with regard to their food group compositions.
(a) Weighting factors for the three major Indian dietary patterns from principal component analysis in Ambika Satija et al., Public Health Nutrition 18, 3031 (2015). Detailed food items in each food group are provided in (b). Here, cereal-savoury, fruit-vegetable, and animal-food patterns correspond to ''Cereal-savoury foods", "Fruit-veg-sweets-snacks", and "Animal-food" patterns in Satija et al.…
Food group	Cereal-savoury pattern	Fruit-vegetable pattern	Animal-food pattern
Whole grains	0.085	0	0
Plain rice	0.325	0	0
Pulses & Legumes	0	0	0
Potato	-0.41	0	0
Other vegetables	-0.21	0.14	0
Fruits	0	0.38	0
Milk & milk products	-0.08	0.11	0
Red meats	0	0	0.46
Poultry	0	0	0.44
Fish and other seafood	0	0	0.48
Eggs	0	0	0.33
Other non-vegetarian	0	0	0
Sugars	0	0.26	0
Tea	0	0	0
Nuts	0.18	0	0

## Sheet: b
(b) Food iterms and their food groups. We assign individual food items in Supplementary Data S1 to food groups in (a).
Food category	USDA Food ID (ND for unified redundant foods)	Food name	Food group (None for foods that are not assigned to any food groups)
Protein-rich	11001	Alfalfa seeds, sprouted, raw	Other vegetables
	11667	Seaweed, spirulina, dried	None
	12033	Seeds, sesame flour, low-fat	None
	16118	Soy flour, low-fat	Pulses & Legumes
	ND	Milk without added vitamin D	Milk & milk products
	1091	Milk, dry, nonfat, regular, without added vitamin A and vitamin D	Milk & milk products
	ND	Whole eggs	Eggs
	1125	Egg, yolk, raw, fresh	Eggs
	1126	Egg, yolk, raw, frozen	Eggs
	1137	Egg, yolk, dried	Eggs
	1151	Milk, nonfat, fluid, without added vitamin A and vitamin D (fat free or skim)	Milk & milk products
	1155	Milk, dry, nonfat, instant, without added vitamin A and vitamin D	Milk & milk products
	1174	Milk, reduced fat, fluid, 2% milkfat, without added vitamin A and vitamin D	Milk & milk products
	1175	Milk, fluid, 1% fat, without added vitamin A and vitamin D	Milk & milk products
	1211	Milk, whole, 3.25% milkfat, without added vitamin A and vitamin D	Milk & milk products
	1214	Milk, canned, evaporated, without added vitamin A and vitamin D	Milk & milk products
	ND	Chicken, meat and skin, and giblets and neck	Poultry
	ND	Chicken, meat and skin	Poultry
	ND	Chicken and guinea hen, meat only	Poultry
	5023	Chicken, gizzard, all classes, raw	Poultry
	ND	Chicken, meat and skin, broiler, fryers, roasting, stewing	Poultry
	ND	Chicken, light meat, meat only	Poultry
	5057	Chicken, broilers or fryers, breast, meat and skin, raw	Poultry
	5062	Chicken, broilers or fryers, breast, meat only, raw	Poultry
	5066	Chicken, broilers or fryers, drumstick, meat and skin, raw	Poultry
	ND	Chicken, meat only, various	Poultry
	5075	Chicken, broilers or fryers, leg, meat and skin, raw	Poultry
	5091	Chicken, broilers or fryers, thigh, meat and skin, raw	Poultry
	5100	Chicken, broilers or fryers, wing, meat and skin, raw	Poultry
	5129	Chicken, stewing, light meat, meat only, raw	Poultry
	5139	Duck, domesticated, meat and skin, raw	Poultry
	5141	Duck, domesticated, meat only, raw	Poultry
	5144	Duck, wild, meat and skin, raw	Poultry
	5145	Duck, wild, breast, meat only, raw	Poultry
	5146	Goose, domesticated, meat and skin, raw	Poultry
	5148	Goose, domesticated, meat only, raw	Poultry
	5150	Goose, liver, raw	Other non-vegetarian
	5151	Guinea hen, meat and skin, raw	Poultry
	5153	Pheasant, raw, meat and skin	Poultry
	5154	Pheasant, raw, meat only	Poultry
	5155	Pheasant, breast, meat only, raw	Poultry
	5156	Pheasant, leg, meat only, raw	Poultry
	ND	Quail meat and skin and squab	Poultry
	ND	Quail and squab, meat only	Poultry
	5160	Squab, (pigeon), meat and skin, raw	Poultry
	ND	Turkey, meat and skin, giblets and neck	Poultry
	ND	Turkey, various	Poultry
	5167	Turkey, all classes, meat only, raw	Poultry
	5173	Turkey, gizzard, all classes, raw	Poultry
	ND	Turkey, meat only, various	Poultry
	5197	Turkey, fryer-roasters, meat and skin and giblets and neck, raw	Poultry
	ND	Turkey, fryer-roasters, meat only	Poultry
	ND	Ground turkey	Poultry
	5307	Chicken, cornish game hens, meat and skin, raw	Poultry
	5309	Chicken, cornish game hens, meat only, raw	Poultry
	5314	Chicken, broilers or fryers, breast, skinless, boneless, meat only, enhanced, raw	Poultry
	5332	Chicken, ground, raw	Poultry
	5621	Emu, ground, raw	Poultry
	ND	Emu fillet	Poultry
	5628	Emu, inside drum, raw	Poultry
	ND	Ostrich, various	Poultry
	5662	Ground Turkey, fat free, raw	Poultry
	10002	Pork, fresh, composite of trimmed retail cuts (leg, loin, shoulder), separable lean only, raw	Red meats
	10008	Pork, fresh, leg (ham), whole, separable lean and fat, raw	Red meats
	10010	Pork, fresh, leg (ham), whole, separable lean only, raw	Red meats
	ND	Fresh pork, separable lean and fat	Red meats
	ND	Fresh pork, separable lean, little fat	Red meats
	10020	Pork, fresh, loin, whole, separable lean and fat, raw	Red meats
	ND	Fresh pork, separable lean only, loin and shoulder	Red meats
	10032	Pork, fresh, loin, blade (chops or roasts), bone-in, separable lean only, raw	Red meats
	ND	Fresh pork, bone-in, separable lean and fat	Red meats
	ND	Fresh pork, loins, various	Red meats
	ND	Ground and fresh pork	Red meats
	ND	Fresh pork, blade and country-style ribs, lean and fat	Red meats
	ND	Fresh pork, blade and country-style ribs, lean only	Red meats
	10088	Pork, fresh, spareribs, separable lean and fat, raw	Red meats
	10102	Pork, fresh, variety meats and by-products, feet, raw	Red meats
	10103	Pork, fresh, variety meats and by-products, heart, raw	Other non-vegetarian
	10106	Pork, fresh, variety meats and by-products, kidneys, raw	Other non-vegetarian
	10110	Pork, fresh, variety meats and by-products, liver, raw	Other non-vegetarian
	10117	Pork, fresh, variety meats and by-products, spleen, raw	Other non-vegetarian
	10214	Pork, fresh, loin, sirloin (chops or roasts), boneless, separable lean only, raw	Red meats
	10946	Pork, fresh, enhanced, shoulder, (Boston butt), blade (steaks), separable lean only, raw	Red meats
	10953	Pork, fresh, enhanced, shoulder, (Boston butt), blade (steaks), separable lean and fat, raw	Red meats
	10958	Pork, Shoulder breast, boneless, separable lean and fat, raw	Red meats
	10961	Pork, Shoulder petite tender, boneless, separable lean and fat, raw	Red meats
	10971	Pork, ground, 72% lean / 28% fat, raw	Red meats
	10972	Pork, ground, 84% lean / 16% fat, raw	Red meats
	10973	Pork, ground, 96% lean / 4% fat, raw	Red meats
	10982	Pork, fresh, loin, blade (chops or roasts), boneless, separable lean only, raw	Red meats
	10989	Pork, fresh, loin, blade (chops or roasts), boneless, separable lean and fat only, raw	Red meats
	ND	Beef, various	Red meats
	ND	Beef chuck, shoulder, ribeye	Red meats
	13321	Beef, variety meats and by-products, heart, raw	Other non-vegetarian
	13323	Beef, variety meats and by-products, kidneys, raw	Other non-vegetarian
	13325	Beef, variety meats and by-products, liver, raw	Other non-vegetarian
	13333	Beef, variety meats and by-products, spleen, raw	Other non-vegetarian
	13339	Beef, variety meats and by-products, tongue, raw	Other non-vegetarian
	13349	Beef, chuck, under blade pot roast or steak, boneless, separable lean only, trimmed to 0" fat, select, raw	Red meats
	ND	Beef chuck, rib, ribeye	Red meats
	ND	Beef, shoulder pot roast or steak	Red meats
	13649	Beef, shoulder pot roast or steak, boneless, separable lean only, trimmed to 0" fat, select, raw	Red meats
	15001	Fish, anchovy, european, raw	Fish and other seafood
	15003	Fish, bass, fresh water, mixed species, raw	Fish and other seafood
	15004	Fish, bass, striped, raw	Fish and other seafood
	15005	Fish, bluefish, raw	Fish and other seafood
	15007	Fish, butterfish, raw	Fish and other seafood
	15008	Fish, carp, raw	Fish and other seafood
	15010	Fish, catfish, channel, wild, raw	Fish and other seafood
	15015	Fish, cod, Atlantic, raw	Fish and other seafood
	15019	Fish, cod, Pacific, raw	Fish and other seafood
	15020	Fish, croaker, Atlantic, raw	Fish and other seafood
	15025	Fish, eel, mixed species, raw	Fish and other seafood
	15028	Fish, flatfish (flounder and sole species), raw	Fish and other seafood
	15031	Fish, grouper, mixed species, raw	Fish and other seafood
	15033	Fish, haddock, raw	Fish and other seafood
	15036	Fish, halibut, Atlantic and Pacific, raw	Fish and other seafood
	15038	Fish, halibut, Greenland, raw	Fish and other seafood
	15039	Fish, herring, Atlantic, raw	Fish and other seafood
	15043	Fish, herring, Pacific, raw	Fish and other seafood
	15046	Fish, mackerel, Atlantic, raw	Fish and other seafood
	15049	Fish, mackerel, king, raw	Fish and other seafood
	15050	Fish, mackerel, Pacific and jack, mixed species, raw	Fish and other seafood
	15051	Fish, mackerel, spanish, raw	Fish and other seafood
	15054	Fish, monkfish, raw	Fish and other seafood
	15055	Fish, mullet, striped, raw	Fish and other seafood
	15057	Fish, ocean perch, Atlantic, raw	Fish and other seafood
	15060	Fish, perch, mixed species, raw	Fish and other seafood
	15062	Fish, pike, northern, raw	Fish and other seafood
	15064	Fish, pike, walleye, raw	Fish and other seafood
	15065	Fish, pollock, Atlantic, raw	Fish and other seafood
	15066	Fish, pollock, walleye, raw	Fish and other seafood
	15068	Fish, pompano, florida, raw	Fish and other seafood
	15072	Fish, roe, mixed species, raw	Fish and other seafood
	15073	Fish, roughy, orange, raw	Fish and other seafood
	15076	Fish, salmon, Atlantic, wild, raw	Fish and other seafood
	15078	Fish, salmon, chinook, raw	Fish and other seafood
	15079	Fish, salmon, chum, raw	Fish and other seafood
	15081	Fish, salmon, coho, wild, raw	Fish and other seafood
	15083	Fish, salmon, pink, raw	Fish and other seafood
	15085	Fish, salmon, sockeye, raw	Fish and other seafood
	15090	Fish, scup, raw	Fish and other seafood
	15091	Fish, sea bass, mixed species, raw	Fish and other seafood
	15094	Fish, shad, american, raw	Fish and other seafood
	15095	Fish, shark, mixed species, raw	Fish and other seafood
	15099	Fish, smelt, rainbow, raw	Fish and other seafood
	15101	Fish, snapper, mixed species, raw	Fish and other seafood
	15104	Fish, sturgeon, mixed species, raw	Fish and other seafood
	15110	Fish, swordfish, raw	Fish and other seafood
	15112	Fish, tilefish, raw	Fish and other seafood
	15114	Fish, trout, mixed species, raw	Fish and other seafood
	15115	Fish, trout, rainbow, wild, raw	Fish and other seafood
	15117	Fish, tuna, fresh, bluefin, raw	Fish and other seafood
	15123	Fish, tuna, fresh, skipjack, raw	Fish and other seafood
	15127	Fish, tuna, fresh, yellowfin, raw	Fish and other seafood
	ND	Whitefish, mixed species	Fish and other seafood
	15132	Fish, whiting, mixed species, raw	Fish and other seafood
	15135	Fish, yellowtail, mixed species, raw	Fish and other seafood
	15136	Crustaceans, crab, alaska king, raw	Fish and other seafood
	15139	Crustaceans, crab, blue, raw	Fish and other seafood
	15143	Crustaceans, crab, dungeness, raw	Fish and other seafood
	15145	Crustaceans, crayfish, mixed species, wild, raw	Fish and other seafood
	15147	Crustaceans, lobster, northern, raw	Fish and other seafood
	15149	Crustaceans, shrimp, mixed species, raw	Fish and other seafood
	15154	Crustaceans, spiny lobster, mixed species, raw	Fish and other seafood
	15155	Mollusks, abalone, mixed species, raw	Fish and other seafood
	15157	Mollusks, clam, mixed species, raw	Fish and other seafood
	15164	Mollusks, mussel, blue, raw	Fish and other seafood
	15166	Mollusks, octopus, common, raw	Fish and other seafood
	15167	Mollusks, oyster, eastern, wild, raw	Fish and other seafood
	15171	Mollusks, oyster, Pacific, raw	Fish and other seafood
	15172	Mollusks, scallop, mixed species, raw	Fish and other seafood
	15175	Mollusks, squid, mixed species, raw	Fish and other seafood
	15177	Mollusks, whelk, unspecified, raw	Fish and other seafood
	15234	Fish, catfish, channel, farmed, raw	Fish and other seafood
	15236	Fish, salmon, Atlantic, farmed, raw	Fish and other seafood
	15238	Fish, salmon, coho, farmed, raw	Fish and other seafood
	15240	Fish, trout, rainbow, farmed, raw	Fish and other seafood
	15261	Fish, tilapia, raw	Fish and other seafood
	ND	Domestic lamb, various	Red meats
	ND	New zealand lamb, various, frozen	Red meats
	ND	New zealand lamb, lean only, frozen	Red meats
	17070	Lamb, New Zealand, imported, frozen, foreshank, separable lean only, raw	Red meats
	ND	Veal, various	Red meats
	17191	Lamb, variety meats and by-products, heart, raw	Other non-vegetarian
	17195	Lamb, variety meats and by-products, kidneys, raw	Other non-vegetarian
	17199	Lamb, variety meats and by-products, liver, raw	Other non-vegetarian
	17220	Lamb, variety meats and by-products, tongue, raw	Other non-vegetarian
	17271	Veal, breast, whole, boneless, separable lean and fat, raw	Red meats
	ND	Australian lamb, fresh, various	Red meats
	ND	Beef, round and chuck	Red meats
	23037	Beef, chuck, shoulder clod, shoulder top and center steaks, separable lean and fat, trimmed to 0" fat, choice, raw	Red meats
	ND	Beef, top blade, steak	Red meats
	ND	Beef, tip center, steak	Red meats
	23049	Beef, round, outside round, bottom round, steak, separable lean and fat, trimmed to 0" fat, choice, raw	Red meats
	ND	Beef, bottom round, steak	Red meats
	ND	Beef, boneless, outside skirt	Red meats
	ND	Beef, bone-in, back ribs	Red meats
	23557	Beef, ground, 95% lean meat / 5% fat, raw	Red meats
	23658	Beef, brisket, flat half, separable lean and fat, trimmed to 1/8" fat, choice, raw	Red meats
	35007	Bear, black, meat (Alaska Native)	Red meats
	35028	Cockles, raw (Alaska Native)	Fish and other seafood
	35054	Octopus (Alaska Native)	Fish and other seafood
	35060	Fish, pike, northern, liver (Alaska Native)	Fish and other seafood
	ND	Salmon	Fish and other seafood
	35152	Fish, Salmon, Chum, raw (Alaska Native)	Fish and other seafood
	35153	Fish, salmon, king (chinook), raw (Alaska Native)	Fish and other seafood
	35165	Fish, whitefish, dried (Alaska Native)	Fish and other seafood
	35171	Fish, salmon, chum, dried (Alaska Native)	Fish and other seafood
	35184	Smelt, dried (Alaska Native)	Fish and other seafood
	80200	Frog legs, raw	None
	90560	Mollusks, snail, raw	None
Fat-rich	2033	Spices, poppy seed	None
	ND	Avocados	Fruits
	9039	Avocados, raw, Florida	Fruits
	12006	Seeds, chia seeds, dried	None
	12014	Seeds, pumpkin and squash seed kernels, dried	None
	12021	Seeds, safflower seed kernels, dried	None
	12023	Seeds, sesame seeds, whole, dried	None
	12036	Seeds, sunflower seed kernels, dried	None
	ND	Acorns, raw and flour	Other vegetables
	12059	Nuts, acorns, dried	Other vegetables
	12061	Nuts, almonds	Nuts
	12078	Nuts, brazilnuts, dried, unblanched	Nuts
	12087	Nuts, cashew nuts, raw	Nuts
	12104	Nuts, coconut meat, raw	Other vegetables
	12108	Nuts, coconut meat, dried (desiccated), not sweetened	Other vegetables
	12120	Nuts, hazelnuts or filberts	Nuts
	12130	Nuts, hickorynuts, dried	Nuts
	12131	Nuts, macadamia nuts, raw	Nuts
	12142	Nuts, pecans	Nuts
	12145	Nuts, pilinuts, dried	Nuts
	12147	Nuts, pine nuts, dried	Nuts
	12149	Nuts, pine nuts, pinyon, dried	Nuts
	12151	Nuts, pistachio nuts, raw	Nuts
	12154	Nuts, walnuts, black, dried	Nuts
	12155	Nuts, walnuts, english	Nuts
	12170	Seeds, sesame flour, high-fat	None
	12174	Seeds, watermelon seed kernels, dried	None
	12201	Seeds, sesame seed kernels, dried (decorticated)	None
	12220	Seeds, flaxseed	None
	ND	Peanuts	Nuts
	16093	Peanuts, valencia, raw	Pulses & Legumes
	16100	Peanut flour, low fat	Pulses & Legumes
	20060	Rice bran, crude	None
	35233	Hazelnuts, beaked (Northern Plains Indians)	Nuts
	10004	Pork, fresh, backfat, raw	Red meats
	10005	Pork, fresh, belly, raw	Red meats
	10006	Pork, fresh, separable fat, raw	Red meats
	13335	Beef, variety meats and by-products, suet, raw	Other non-vegetarian
	17005	Lamb, domestic, composite of trimmed retail cuts, separable fat, trimmed to 1/4" fat, choice, raw	Red meats
	17066	Lamb, New Zealand, imported, frozen, composite of trimmed retail cuts, separable fat, raw	Red meats
	17092	Veal, composite of trimmed retail cuts, separable fat, raw	Red meats
Carbohydrate-rich	2019	Spices, fenugreek seed	None
	2020	Spices, garlic powder	Other vegetables
	2024	Spices, mustard seed, ground	None
	2026	Spices, onion powder	Other vegetables
	9001	Acerola, (west indian cherry), raw	Fruits
	9003	Apples, raw, with skin	Fruits
	9004	Apples, raw, without skin	Fruits
	9014	Apples, frozen, unsweetened, unheated	Fruits
	9021	Apricots, raw	Fruits
	9040	Bananas, raw	Fruits
	9042	Blackberries, raw	Fruits
	9048	Blackberries, frozen, unsweetened	Fruits
	9050	Blueberries, raw	Fruits
	9053	Blueberries, wild, frozen	Fruits
	9054	Blueberries, frozen, unsweetened	Fruits
	9057	Boysenberries, frozen, unsweetened	Fruits
	9059	Breadfruit, raw	Fruits
	9060	Carambola, (starfruit), raw	Fruits
	9062	Cherimoya, raw	Fruits
	9063	Cherries, sour, red, raw	Fruits
	9068	Cherries, sour, red, frozen, unsweetened	Fruits
	9070	Cherries, sweet, raw	Fruits
	9078	Cranberries, raw	Fruits
	9083	Currants, european black, raw	Fruits
	9084	Currants, red and white, raw	Fruits
	9085	Currants, zante, dried	Fruits
	9087	Dates, deglet noor	Fruits
	9088	Elderberries, raw	Fruits
	9089	Figs, raw	Fruits
	9094	Figs, dried, uncooked	Fruits
	9107	Gooseberries, raw	Fruits
	9111	Grapefruit, raw, pink and red and white, all areas	Fruits
	9112	Grapefruit, raw, pink and red, all areas	Fruits
	9113	Grapefruit, raw, pink and red, California and Arizona	Fruits
	9114	Grapefruit, raw, pink and red, Florida	Fruits
	9116	Grapefruit, raw, white, all areas	Fruits
	9117	Grapefruit, raw, white, California	Fruits
	9118	Grapefruit, raw, white, Florida	Fruits
	9131	Grapes, american type (slip skin), raw	Fruits
	9132	Grapes, red or green (European type, such as Thompson seedless), raw	Fruits
	9138	Groundcherries, (cape-gooseberries or poha), raw	Fruits
	9139	Guavas, common, raw	Fruits
	9140	Guavas, strawberry, raw	Fruits
	9147	Jujube, dried	Fruits
	9148	Kiwifruit, green, raw	Fruits
	9149	Kumquats, raw	Fruits
	9150	Lemons, raw, without peel	Fruits
	9156	Lemon peel, raw	Fruits
	9159	Limes, raw	Fruits
	9164	Litchis, raw	Fruits
	9173	Longans, dried	Fruits
	9176	Mangos, raw	Fruits
	9181	Melons, cantaloupe, raw	Fruits
	9183	Melons, casaba, raw	Fruits
	9184	Melons, honeydew, raw	Fruits
	9191	Nectarines, raw	Fruits
	9200	Oranges, raw, all commercial varieties	Fruits
	9201	Oranges, raw, California, valencias	Fruits
	9202	Oranges, raw, navels	Fruits
	9203	Oranges, raw, Florida	Fruits
	9205	Oranges, raw, with peel	Fruits
	9218	Tangerines, (mandarin oranges), raw	Fruits
	9226	Papayas, raw	Fruits
	9236	Peaches, raw	Fruits
	9252	Pears, raw	Fruits
	9263	Persimmons, japanese, raw	Fruits
	9264	Persimmons, japanese, dried	Fruits
	9265	Persimmons, native, raw	Fruits
	9266	Pineapple, raw, all varieties	Fruits
	9277	Plantains, raw	Fruits
	9279	Plums, raw	Fruits
	9286	Pomegranates, raw	Fruits
	9291	Plums, dried (prunes), uncooked	Fruits
	9296	Quinces, raw	Fruits
	9297	Raisins, golden seedless	Fruits
	9298	Raisins, seedless	Fruits
	9299	Raisins, seeded	Fruits
	9302	Raspberries, raw	Fruits
	9314	Sapote, mamey, raw	Fruits
	9316	Strawberries, raw	Fruits
	9318	Strawberries, frozen, unsweetened	Fruits
	9322	Tamarinds, raw	Pulses & Legumes
	9326	Watermelon, raw	Fruits
	9334	Feijoa, raw	Fruits
	9340	Pears, asian, raw	Fruits
	9421	Dates, medjool	Fruits
	9422	Durian, raw or frozen	Fruits
	9433	Clementines, raw	Fruits
	9445	Kiwifruit, gold, raw	Fruits
	9451	Horned melon (Kiwano)	Fruits
	11009	Artichokes, (globe or french), frozen, unprepared	Other vegetables
	11026	Bamboo shoots, raw	Other vegetables
	11031	Lima beans, immature seeds, raw	Pulses & Legumes
	11037	Lima beans, immature seeds, frozen, fordhook, unprepared	Pulses & Legumes
	11039	Lima beans, immature seeds, frozen, baby, unprepared	Pulses & Legumes
	11043	Mung beans, mature seeds, sprouted, raw	Pulses & Legumes
	11048	Beans, pinto, immature seeds, frozen, unprepared	Pulses & Legumes
	11088	Broadbeans, immature seeds, raw	Pulses & Legumes
	11106	Butterbur, (fuki), raw	Other vegetables
	11167	Corn, sweet, yellow, raw	Whole grains
	11178	Corn, sweet, yellow, frozen, kernels cut off cob, unprepared	Whole grains
	11180	Corn, sweet, yellow, frozen, kernels on cob, unprepared	Whole grains
	11195	Cowpeas (blackeyes), immature seeds, frozen, unprepared	Pulses & Legumes
	11211	Edamame, frozen, unprepared	Pulses & Legumes
	11215	Garlic, raw	Other vegetables
	11216	Ginger root, raw	Other vegetables
	11226	Jerusalem-artichokes, raw	Other vegetables
	11248	Lentils, sprouted, raw	Other vegetables
	11298	Parsnips, raw	Other vegetables
	11304	Peas, green, raw	Pulses & Legumes
	11312	Peas, green, frozen, unprepared	Pulses & Legumes
	11316	Peas, mature seeds, sprouted, raw	Pulses & Legumes
	ND	Potatoes, flesh and skin	Potato
	ND	White and red potatoes, flesh and skin	Potato
	11362	Potatoes, raw, skin	Potato
	11400	Potatoes, frozen, whole, unprepared	Potato
	11413	Potato flour	Potato
	11442	Seaweed, agar, raw	None
	11444	Seaweed, irishmoss, raw	None
	11445	Seaweed, kelp, raw	None
	11450	Soybeans, green, raw	Pulses & Legumes
	11507	Sweet potato, raw, unprepared	Potato
	11588	Waterchestnuts, chinese, (matai), raw	Other vegetables
	11653	Beans, pinto, mature seeds, sprouted, raw	Pulses & Legumes
	11663	Seaweed, agar, dried	None
	11676	Radish seeds, sprouted, raw	Other vegetables
	ND	Sweet corn, white, frozen	Whole grains
	11954	Tomatillos, raw	Other vegetables
	11984	Epazote, raw	Other vegetables
	11988	Fungi, Cloud ears, dried	Other vegetables
	11991	Yautia (tannier), raw	Other vegetables
	ND	Chinese chestnuts	Nuts
	12097	Nuts, chestnuts, european, raw, unpeeled	Nuts
	12098	Nuts, chestnuts, european, raw, peeled	Nuts
	12099	Nuts, chestnuts, european, dried, unpeeled	Nuts
	12100	Nuts, chestnuts, european, dried, peeled	Nuts
	16001	Beans, adzuki, mature seeds, raw	Pulses & Legumes
	ND	Black beans	Pulses & Legumes
	ND	Cranberry, pink, white beans	None
	16022	Beans, french, mature seeds, raw	Pulses & Legumes
	16024	Beans, great northern, mature seeds, raw	Pulses & Legumes
	ND	Kidney beans	Pulses & Legumes
	16032	Beans, kidney, red, mature seeds, raw	Pulses & Legumes
	16037	Beans, navy, mature seeds, raw	Pulses & Legumes
	16042	Beans, pinto, mature seeds, raw	Pulses & Legumes
	16047	Beans, yellow, mature seeds, raw	Pulses & Legumes
	16049	Beans, white, mature seeds, raw	Pulses & Legumes
	16052	Broadbeans (fava beans), mature seeds, raw	Pulses & Legumes
	16055	Carob flour	Pulses & Legumes
	16056	Chickpeas (garbanzo beans, bengal gram), mature seeds, raw	Pulses & Legumes
	16060	Cowpeas, catjang, mature seeds, raw	Pulses & Legumes
	16062	Cowpeas, common (blackeyes, crowder, southern), mature seeds, raw	Pulses & Legumes
	16069	Lentils, raw	Pulses & Legumes
	ND	Lima beans	Pulses & Legumes
	16076	Lupins, mature seeds, raw	Pulses & Legumes
	16080	Mung beans, mature seeds, raw	Pulses & Legumes
	16083	Mungo beans, mature seeds, raw	Pulses & Legumes
	16085	Peas, split, mature seeds, raw	Pulses & Legumes
	16101	Pigeon peas (red gram), mature seeds, raw	Pulses & Legumes
	16108	Soybeans, mature seeds, raw	Pulses & Legumes
	ND	Full-fat soy flour	Pulses & Legumes
	16144	Lentils, pink, raw	Pulses & Legumes
	16157	Chickpea flour (besan)	Pulses & Legumes
	20001	Amaranth, uncooked	Whole grains
	20004	Barley, hulled	Whole grains
	20005	Barley, pearled, raw	Whole grains
	20008	Buckwheat	Whole grains
	20011	Buckwheat flour, whole-groat	Whole grains
	20012	Bulgur, dry	Whole grains
	ND	Yellow corn and cornmeal	Whole grains
	20016	Corn flour, whole-grain, yellow	Whole grains
	20031	Millet, raw	Whole grains
	ND	Oats and oat bran	Whole grains
	20035	Quinoa, uncooked	Whole grains
	ND	Brown rice, raw and flour	Plain rice
	20044	Rice, white, long-grain, regular, raw, enriched	Plain rice
	20050	Rice, white, medium-grain, raw, enriched	Plain rice
	20052	Rice, white, short-grain, raw	Plain rice
	20054	Rice, white, glutinous, raw	Plain rice
	20061	Rice flour, white	Plain rice
	20062	Rye	Whole grains
	20063	Rye flour, dark	Whole grains
	20064	Rye flour, medium	Whole grains
	20065	Rye flour, light	Whole grains
	20067	Sorghum	Whole grains
	20069	Triticale	Whole grains
	ND	Wheats and triticale flour	Whole grains
	20077	Wheat bran, crude	None
	20078	Wheat germ, crude	Other vegetables
	20087	Wheat, sprouted	Other vegetables
	20088	Wild rice, raw	Plain rice
	20130	Barley flour or meal	Whole grains
	20131	Barley malt flour	Whole grains
	20138	Kamut, uncooked	Whole grains
	20140	Spelt, uncooked	Whole grains
	20142	Teff, uncooked	Whole grains
	ND	White corn and cornmeal	Whole grains
	20315	Corn flour, whole-grain, blue (harina de maiz morado)	Whole grains
	20316	Corn flour, whole-grain, white	Whole grains
	20444	Rice, white, long-grain, regular, raw, unenriched	Plain rice
	ND	White rice, unenriched	Plain rice
	20466	Semolina, unenriched	Whole grains
	20647	Millet flour	Whole grains
	20648	Sorghum flour	Whole grains
	20649	Wheat flour, whole-grain, soft wheat	Whole grains
	35015	Blackberries, wild, raw (Alaska Native)	Fruits
	35017	Blueberries, wild, frozen (Alaska Native)	Fruits
	35155	Blueberries, wild, raw (Alaska Native)	Fruits
Low-macronutrient	2002	Spices, anise seed	None
	2003	Spices, basil, dried	None
	2004	Spices, bay leaf	None
	2005	Spices, caraway seed	None
	2006	Spices, cardamom	None
	2007	Spices, celery seed	None
	2008	Spices, chervil, dried	None
	2009	Spices, chili powder	None
	2010	Spices, cinnamon, ground	None
	2011	Spices, cloves, ground	None
	2012	Spices, coriander leaf, dried	None
	2013	Spices, coriander seed	None
	2014	Spices, cumin seed	None
	2016	Spices, dill seed	None
	2017	Spices, dill weed, dried	None
	2018	Spices, fennel seed	None
	2021	Spices, ginger, ground	Other vegetables
	2022	Spices, mace, ground	None
	2023	Spices, marjoram, dried	Tea
	2025	Spices, nutmeg, ground	None
	2027	Spices, oregano, dried	Tea
	2028	Spices, paprika	Other vegetables
	2029	Spices, parsley, dried	None
	2030	Spices, pepper, black	None
	2031	Spices, pepper, red or cayenne	None
	2032	Spices, pepper, white	None
	2036	Spices, rosemary, dried	Tea
	2037	Spices, saffron	None
	2038	Spices, sage, ground	Tea
	2039	Spices, savory, ground	Tea
	2041	Spices, tarragon, dried	Tea
	2042	Spices, thyme, dried	Tea
	2043	Spices, turmeric, ground	None
	2044	Basil, fresh	Tea
	2045	Dill weed, fresh	None
	2049	Thyme, fresh	Tea
	2063	Rosemary, fresh	Tea
	2064	Peppermint, fresh	Tea
	2065	Spearmint, fresh	Tea
	2066	Spearmint, dried	Tea
	9307	Rhubarb, raw	Other vegetables
	9309	Rhubarb, frozen, uncooked	Other vegetables
	11003	Amaranth leaves, raw	Other vegetables
	11007	Artichokes, (globe or french), raw	Other vegetables
	11011	Asparagus, raw	Other vegetables
	11018	Asparagus, frozen, unprepared	Other vegetables
	11022	Balsam-pear (bitter gourd), leafy tips, raw	Other vegetables
	11052	Beans, snap, green, raw	Pulses & Legumes
	11060	Beans, snap, green, frozen, all styles, unprepared	Pulses & Legumes
	11080	Beets, raw	Other vegetables
	11086	Beet greens, raw	Other vegetables
	11090	Broccoli, raw	Other vegetables
	ND	Frozen broccoli	Other vegetables
	11096	Broccoli raab, raw	Other vegetables
	11098	Brussels sprouts, raw	Other vegetables
	11100	Brussels sprouts, frozen, unprepared	Other vegetables
	11104	Burdock root, raw	Other vegetables
	11109	Cabbage, raw	Other vegetables
	11112	Cabbage, red, raw	Other vegetables
	11114	Cabbage, savoy, raw	Other vegetables
	11116	Cabbage, chinese (pak-choi), raw	Other vegetables
	11119	Cabbage, chinese (pe-tsai), raw	Other vegetables
	11124	Carrots, raw	Other vegetables
	11130	Carrots, frozen, unprepared	Other vegetables
	11134	Cassava, raw	Other vegetables
	11135	Cauliflower, raw	Other vegetables
	11137	Cauliflower, frozen, unprepared	Other vegetables
	11143	Celery, raw	Other vegetables
	11147	Chard, swiss, raw	Other vegetables
	11154	Chicory roots, raw	Other vegetables
	11156	Chives, raw	Other vegetables
	11161	Collards, raw	Other vegetables
	11163	Collards, frozen, chopped, unprepared	Other vegetables
	11165	Coriander (cilantro) leaves, raw	Other vegetables
	11191	Cowpeas (blackeyes), immature seeds, raw	Pulses & Legumes
	11197	Cowpeas, young pods with seeds, raw	Pulses & Legumes
	11199	Yardlong bean, raw	Pulses & Legumes
	11203	Cress, garden, raw	Other vegetables
	11205	Cucumber, with peel, raw	Other vegetables
	11206	Cucumber, peeled, raw	Other vegetables
	11207	Dandelion greens, raw	Other vegetables
	11209	Eggplant, raw	Other vegetables
	11233	Kale, raw	Other vegetables
	11235	Kale, frozen, unprepared	Other vegetables
	11238	Mushrooms, shiitake, raw	Other vegetables
	11239	Mushrooms, Chanterelle, raw	Other vegetables
	11240	Mushrooms, morel, raw	Other vegetables
	11241	Kohlrabi, raw	Other vegetables
	11246	Leeks, (bulb and lower leaf-portion), raw	Other vegetables
	11250	Lettuce, butterhead (includes boston and bibb types), raw	Other vegetables
	11251	Lettuce, cos or romaine, raw	Other vegetables
	11252	Lettuce, iceberg (includes crisphead types), raw	Other vegetables
	11253	Lettuce, green leaf, raw	Other vegetables
	11254	Lotus root, raw	Other vegetables
	11257	Lettuce, red leaf, raw	Other vegetables
	11260	Mushrooms, white, raw	Other vegetables
	11265	Mushrooms, portabella, raw	Other vegetables
	11266	Mushrooms, brown, Italian, or Crimini, raw	Other vegetables
	11268	Mushrooms, shiitake, dried	Other vegetables
	11270	Mustard greens, raw	Other vegetables
	11272	Mustard greens, frozen, unprepared	Other vegetables
	11274	Mustard spinach, (tendergreen), raw	Other vegetables
	11278	Okra, raw	Other vegetables
	11280	Okra, frozen, unprepared	Other vegetables
	11282	Onions, raw	Other vegetables
	11287	Onions, frozen, chopped, unprepared	Other vegetables
	11289	Onions, frozen, whole, unprepared	Other vegetables
	11291	Onions, spring or scallions (includes tops and bulb), raw	Other vegetables
	11292	Onions, young green, tops only	Other vegetables
	11293	Onions, welsh, raw	Other vegetables
	11294	Onions, sweet, raw	Other vegetables
	11297	Parsley, fresh	Other vegetables
	11300	Peas, edible-podded, raw	Pulses & Legumes
	11302	Peas, edible-podded, frozen, unprepared	Pulses & Legumes
	11333	Peppers, sweet, green, raw	Other vegetables
	11337	Peppers, sweet, green, frozen, chopped, unprepared	Other vegetables
	11344	Pigeonpeas, immature seeds, raw	Pulses & Legumes
	11350	Pokeberry shoots, (poke), raw	Other vegetables
	11422	Pumpkin, raw	Other vegetables
	11429	Radishes, raw	Other vegetables
	11430	Radishes, oriental, raw	Other vegetables
	11432	Radishes, oriental, dried	Other vegetables
	11435	Rutabagas, raw	Other vegetables
	11437	Salsify, (vegetable oyster), raw	Other vegetables
	11446	Seaweed, laver, raw	None
	11457	Spinach, raw	Other vegetables
	11463	Spinach, frozen, chopped or leaf, unprepared	Other vegetables
	11467	Squash, summer, crookneck and straightneck, raw	Other vegetables
	11473	Squash, summer, crookneck and straightneck, frozen, unprepared	Other vegetables
	11477	Squash, summer, zucchini, includes skin, raw	Other vegetables
	11479	Squash, summer, zucchini, includes skin, frozen, unprepared	Other vegetables
	11482	Squash, winter, acorn, raw	Other vegetables
	11489	Squash, winter, hubbard, raw	Other vegetables
	11516	Sweet potato, frozen, unprepared	Potato
	11518	Taro, raw	Other vegetables
	11520	Taro leaves, raw	Other vegetables
	11527	Tomatoes, green, raw	Other vegetables
	11529	Tomatoes, red, ripe, raw, year round average	Other vegetables
	11564	Turnips, raw	Other vegetables
	11566	Turnips, frozen, unprepared	Other vegetables
	11574	Turnip greens, frozen, unprepared	Other vegetables
	11576	Turnip greens and turnips, frozen, unprepared	Other vegetables
	11591	Watercress, raw	Other vegetables
	11593	Waxgourd, (chinese preserving melon), raw	Other vegetables
	11601	Yam, raw	Other vegetables
	11603	Yambean (jicama), raw	Other vegetables
	11615	Chives, freeze-dried	Other vegetables
	11624	Leeks, (bulb and lower-leaf portion), freeze-dried	Other vegetables
	11625	Parsley, freeze-dried	Other vegetables
	11634	Peppers, sweet, green, freeze-dried	Other vegetables
	11637	Radishes, white icicle, raw	Other vegetables
	11640	Shallots, freeze-dried	Other vegetables
	11641	Squash, summer, all varieties, raw	Other vegetables
	11643	Squash, winter, all varieties, raw	Other vegetables
	11670	Peppers, hot chili, green, raw	Other vegetables
	11677	Shallots, raw	Other vegetables
	11698	Chrysanthemum leaves, raw	Other vegetables
	ND	Cabbage, common	Other vegetables
	11819	Peppers, hot chili, red, raw	Other vegetables
	11821	Peppers, sweet, red, raw	Other vegetables
	11917	Peppers, sweet, red, frozen, chopped, unprepared	Other vegetables
	11931	Peppers, sweet, red, freeze-dried	Other vegetables
	11950	Mushrooms, enoki, raw	Other vegetables
	11951	Peppers, sweet, yellow, raw	Other vegetables
	11955	Tomatoes, sun-dried	Other vegetables
	11959	Arugula, raw	Other vegetables
	11960	Carrots, baby, raw	Other vegetables
	11962	Peppers, hot chile, sun-dried	Other vegetables
	11963	Nopales, raw	Other vegetables
	11965	Cauliflower, green, raw	Other vegetables
	11976	Pepper, banana, raw	Other vegetables
	11977	Peppers, serrano, raw	Other vegetables
	11978	Peppers, ancho, dried	Other vegetables
	11979	Peppers, jalapeno, raw	Other vegetables
	11981	Peppers, hungarian, raw	Other vegetables
	11982	Peppers, pasilla, dried	Other vegetables
	11987	Mushrooms, oyster, raw	Other vegetables
	11990	Wasabi, root, raw	Other vegetables
	11993	Mushrooms, maitake, raw	Other vegetables
	11998	Mushrooms, portabella, exposed to ultraviolet light, raw	Other vegetables
	ND	Japanese chestnuts	Nuts
	20003	Arrowroot flour	Whole grains
	35043	Huckleberries, raw (Alaska Native)	Fruits
	35063	Rhubarb, wild, leaves (Alaska Native)	Other vegetables
	43392	Palm hearts, raw	Other vegetables
	44055	Celery flakes, dried	Other vegetables
Outsider	2047	Salt, table	None
	19296	Honey	Sugars
	1124	Egg, white, raw, fresh	Eggs
	1172	Egg, white, raw, frozen	Eggs
	1173	Egg, white, dried	Eggs
	ND	Duck and goose fat	Other non-vegetarian

## Sheet: c
(c) Top five irreducible food sets with the largest component scores for each of the three Indian dietary patterns in a control diet.
Food set 1 with a cereal-savoury pattern					Food set 1 with a fruit-vegetable pattern					Food set 1 with an animal-food pattern
Food ID	Food name	Nutritional fitness	Amount (g)		Food ID	Food name	Nutritional fitness	Amount (g)		Food ID	Food name	Nutritional fitness	Amount (g)
12061	Nuts, almonds	0.97	145.6		12006	Seeds, chia seeds, dried	0.87	11.3		9062	Cherimoya, raw	0.96	1858.2
12006	Seeds, chia seeds, dried	0.87	12.2		12014	Seeds, pumpkin and squash seed kernels, dried	0.84	153.3		12014	Seeds, pumpkin and squash seed kernels, dried	0.84	110.3
15132	Fish, whiting, mixed species, raw	0.75	453.1		9218	Tangerines, (mandarin oranges), raw	0.76	2352.5		15015	Fish, cod, Atlantic, raw	0.76	565.8
11197	Cowpeas, young pods with seeds, raw	0.64	1126		15072	Fish, roe, mixed species, raw	0.7	77.9		11207	Dandelion greens, raw	0.76	325.1
20054	Rice, white, glutinous, raw	0.44	341.2		9084	Currants, red and white, raw	0.58	1405		1172	Egg, white, raw, frozen	0.28	938.2
Food set 2 with a cereal-savoury pattern					Food set 2 with a fruit-vegetable pattern					Food set 2 with an animal-food pattern
Food ID	Food name	Nutritional fitness	Amount (g)		Food ID	Food name	Nutritional fitness	Amount (g)		Food ID	Food name	Nutritional fitness	Amount (g)
12061	Nuts, almonds	0.97	145.6		12006	Seeds, chia seeds, dried	0.87	23.6		9062	Cherimoya, raw	0.96	1880.2
12006	Seeds, chia seeds, dried	0.87	12.2		12014	Seeds, pumpkin and squash seed kernels, dried	0.84	146.3		12014	Seeds, pumpkin and squash seed kernels, dried	0.84	85.8
15101	Fish, snapper, mixed species, raw	0.83	490.3		9218	Tangerines, (mandarin oranges), raw	0.76	3184.8		11207	Dandelion greens, raw	0.76	350.1
11197	Cowpeas, young pods with seeds, raw	0.64	1092.8		15072	Fish, roe, mixed species, raw	0.7	79.7		15091	Fish, sea bass, mixed species, raw	0.7	730.2
20061	Rice flour, white	0.39	325.1		9050	Blueberries, raw	0.44	565.6		1172	Egg, white, raw, frozen	0.28	638.7
Food set 3 with a cereal-savoury pattern					Food set 3 with a fruit-vegetable pattern					Food set 3 with an animal-food pattern
Food ID	Food name	Nutritional fitness	Amount (g)		Food ID	Food name	Nutritional fitness	Amount (g)		Food ID	Food name	Nutritional fitness	Amount (g)
12061	Nuts, almonds	0.97	148.4		12006	Seeds, chia seeds, dried	0.87	11.2		9062	Cherimoya, raw	0.96	1883.1
12006	Seeds, chia seeds, dried	0.87	12.2		12014	Seeds, pumpkin and squash seed kernels, dried	0.84	164		12014	Seeds, pumpkin and squash seed kernels, dried	0.84	88.7
15039	Fish, herring, Atlantic, raw	0.69	290.4		9218	Tangerines, (mandarin oranges), raw	0.76	3087.4		11207	Dandelion greens, raw	0.76	350.6
11197	Cowpeas, young pods with seeds, raw	0.64	1211.5		15072	Fish, roe, mixed species, raw	0.7	79.7		15091	Fish, sea bass, mixed species, raw	0.7	593.4
20444	Rice, white, long-grain, regular, raw, unenriched	0.43	316.4		9054	Blueberries, frozen, unsweetened	0.48	657.7		1124	Egg, white, raw, fresh	0.28	797.1
Food set 4 with a cereal-savoury pattern					Food set 4 with a fruit-vegetable pattern					Food set 4 with an animal-food pattern
Food ID	Food name	Nutritional fitness	Amount (g)		Food ID	Food name	Nutritional fitness	Amount (g)		Food ID	Food name	Nutritional fitness	Amount (g)
12061	Nuts, almonds	0.97	144.4		12006	Seeds, chia seeds, dried	0.87	10.4		9062	Cherimoya, raw	0.96	2023.1
12006	Seeds, chia seeds, dried	0.87	11.7		12014	Seeds, pumpkin and squash seed kernels, dried	0.84	158.3		12014	Seeds, pumpkin and squash seed kernels, dried	0.84	90.3
15057	Fish, ocean perch, Atlantic, raw	0.8	558.9		2029	Spices, parsley, dried	0.78	8		11591	Watercress, raw	0.73	536.1
11300	Peas, edible-podded, raw	0.69	1538.5		9218	Tangerines, (mandarin oranges), raw	0.76	3743.6		15091	Fish, sea bass, mixed species, raw	0.7	730.2
20061	Rice flour, white	0.39	291.8		15072	Fish, roe, mixed species, raw	0.7	79.7		1172	Egg, white, raw, frozen	0.28	567.4
Food set 5 with a cereal-savoury pattern					Food set 5 with a fruit-vegetable pattern					Food set 5 with an animal-food pattern
Food ID	Food name	Nutritional fitness	Amount (g)		Food ID	Food name	Nutritional fitness	Amount (g)		Food ID	Food name	Nutritional fitness	Amount (g)
12061	Nuts, almonds	0.97	143.3		12006	Seeds, chia seeds, dried	0.87	22.1		9062	Cherimoya, raw	0.96	2016.4
12006	Seeds, chia seeds, dried	0.87	11.6		12014	Seeds, pumpkin and squash seed kernels, dried	0.84	137		12014	Seeds, pumpkin and squash seed kernels, dried	0.84	107.8
15028	Fish, flatfish (flounder and sole species), raw	0.79	667.9		9218	Tangerines, (mandarin oranges), raw	0.76	3736.8		15015	Fish, cod, Atlantic, raw	0.76	657.8
11300	Peas, edible-podded, raw	0.69	1543.2		15072	Fish, roe, mixed species, raw	0.7	59.6		11591	Watercress, raw	0.73	550.1
20061	Rice flour, white	0.39	290.2		2027	Spices, oregano, dried	0.47	44.5		1124	Egg, white, raw, fresh	0.28	667.9

## Sheet: d
(d) Top five irreducible food sets with the largest component scores for each of the three Indian dietary patterns in a lacto vegetarian diet. Such food sets are not determined for an animal-food pattern in this diet.
Food set 1 with a cereal-savoury pattern					Food set 1 with a fruit-vegetable pattern
Food ID	Food name	Nutritional fitness	Amount (g)		Food ID	Food name	Nutritional fitness	Amount (g)
12061	Nuts, almonds	0.97	90		9062	Cherimoya, raw	0.91	1308.7
11993	Mushrooms, maitake, raw	0.88	17.8		11993	Mushrooms, maitake, raw	0.88	45.1
1091	Milk, dry, nonfat, regular, without added vitamin A and vitamin D	0.83	139.9		12014	Seeds, pumpkin and squash seed kernels, dried	0.87	121.7
12154	Nuts, walnuts, black, dried	0.71	101.8		1155	Milk, dry, nonfat, instant, without added vitamin A and vitamin D	0.83	157
11463	Spinach, frozen, chopped or leaf, unprepared	0.67	127.5		9111	Grapefruit, raw, pink and red and white, all areas	0.52	1806.2
11167	Corn, sweet, yellow, raw	0.49	1582.9		9042	Blackberries, raw	0.32	561.2
Food set 2 with a cereal-savoury pattern					Food set 2 with a fruit-vegetable pattern
Food ID	Food name	Nutritional fitness	Amount (g)		Food ID	Food name	Nutritional fitness	Amount (g)
12061	Nuts, almonds	0.97	91.6		9062	Cherimoya, raw	0.91	1022
11998	Mushrooms, portabella, exposed to ultraviolet light, raw	0.87	44.6		11993	Mushrooms, maitake, raw	0.88	17.8
1155	Milk, dry, nonfat, instant, without added vitamin A and vitamin D	0.83	146.9		12014	Seeds, pumpkin and squash seed kernels, dried	0.87	104.3
12154	Nuts, walnuts, black, dried	0.71	101.6		1091	Milk, dry, nonfat, regular, without added vitamin A and vitamin D	0.83	133.3
11233	Kale, raw	0.64	98.1		2028	Spices, paprika	0.58	97.5
11167	Corn, sweet, yellow, raw	0.49	1532.4		9184	Melons, honeydew, raw	0.53	2625.2
Food set 3 with a cereal-savoury pattern					Food set 3 with a fruit-vegetable pattern
Food ID	Food name	Nutritional fitness	Amount (g)		Food ID	Food name	Nutritional fitness	Amount (g)
12061	Nuts, almonds	0.97	90.5		12006	Seeds, chia seeds, dried	0.95	11.3
11993	Mushrooms, maitake, raw	0.88	17.8		11993	Mushrooms, maitake, raw	0.88	17.8
1091	Milk, dry, nonfat, regular, without added vitamin A and vitamin D	0.83	134.7		12014	Seeds, pumpkin and squash seed kernels, dried	0.87	147.7
11207	Dandelion greens, raw	0.74	147.3		1091	Milk, dry, nonfat, regular, without added vitamin A and vitamin D	0.83	146.6
12154	Nuts, walnuts, black, dried	0.71	101.3		9054	Blueberries, frozen, unsweetened	0.53	2298.7
11167	Corn, sweet, yellow, raw	0.49	1571.6		9181	Melons, cantaloupe, raw	0.48	1378
Food set 4 with a cereal-savoury pattern					Food set 4 with a fruit-vegetable pattern
Food ID	Food name	Nutritional fitness	Amount (g)		Food ID	Food name	Nutritional fitness	Amount (g)
12061	Nuts, almonds	0.97	91		12061	Nuts, almonds	0.97	167.5
11998	Mushrooms, portabella, exposed to ultraviolet light, raw	0.87	44.6		12006	Seeds, chia seeds, dried	0.95	12.2
1091	Milk, dry, nonfat, regular, without added vitamin A and vitamin D	0.83	146		11993	Mushrooms, maitake, raw	0.88	41.8
12154	Nuts, walnuts, black, dried	0.71	101.6		1155	Milk, dry, nonfat, instant, without added vitamin A and vitamin D	0.83	96.3
11463	Spinach, frozen, chopped or leaf, unprepared	0.67	128		9084	Currants, red and white, raw	0.51	1932.4
11167	Corn, sweet, yellow, raw	0.49	1547.9		9181	Melons, cantaloupe, raw	0.48	1749.8
Food set 5 with a cereal-savoury pattern					Food set 5 with a fruit-vegetable pattern
Food ID	Food name	Nutritional fitness	Amount (g)		Food ID	Food name	Nutritional fitness	Amount (g)
12061	Nuts, almonds	0.97	89.1		12061	Nuts, almonds	0.97	172.1
11993	Mushrooms, maitake, raw	0.88	17.8		12006	Seeds, chia seeds, dried	0.95	23.7
1155	Milk, dry, nonfat, instant, without added vitamin A and vitamin D	0.83	136.9		11993	Mushrooms, maitake, raw	0.88	17.8
12154	Nuts, walnuts, black, dried	0.71	102.7		1091	Milk, dry, nonfat, regular, without added vitamin A and vitamin D	0.83	95.9
11257	Lettuce, red leaf, raw	0.67	199.4		9291	Plums, dried (prunes), uncooked	0.54	201.5
11167	Corn, sweet, yellow, raw	0.49	1608.4		9111	Grapefruit, raw, pink and red and white, all areas	0.52	3489

## Sheet: e
(e) Top five irreducible food sets with the largest component scores for each of the three Indian dietary patterns in a vegan diet. Such food sets are not determined for an animal-food pattern in this diet.
Food set 1 with a cereal-savoury pattern					Food set 1 with a fruit-vegetable pattern
Food ID	Food name	Nutritional fitness	Amount (g)		Food ID	Food name	Nutritional fitness	Amount (g)
12006	Seeds, chia seeds, dried	0.98	18.5		12006	Seeds, chia seeds, dried	0.98	11.1
12061	Nuts, almonds	0.97	142.5		11993	Mushrooms, maitake, raw	0.87	2.8
11993	Mushrooms, maitake, raw	0.87	49.3		12014	Seeds, pumpkin and squash seed kernels, dried	0.87	173.6
11178	Corn, sweet, yellow, frozen, kernels cut off cob, unprepared	0.58	706.5		9112	Grapefruit, raw, pink and red, all areas	0.71	2877.9
20444	Rice, white, long-grain, regular, raw, unenriched	0.51	237.2		9148	Kiwifruit, green, raw	0.56	826.9
11300	Peas, edible-podded, raw	0.43	1535.8		11268	Mushrooms, shiitake, dried	0.53	107.7
Food set 2 with a cereal-savoury pattern					Food set 2 with a fruit-vegetable pattern
Food ID	Food name	Nutritional fitness	Amount (g)		Food ID	Food name	Nutritional fitness	Amount (g)
12061	Nuts, almonds	0.97	90.5		12006	Seeds, chia seeds, dried	0.98	11.5
11998	Mushrooms, portabella, exposed to ultraviolet light, raw	0.94	44.6		11993	Mushrooms, maitake, raw	0.87	17.8
12154	Nuts, walnuts, black, dried	0.77	100.4		12014	Seeds, pumpkin and squash seed kernels, dried	0.87	158.3
11207	Dandelion greens, raw	0.75	172		44055	Celery flakes, dried	0.78	120.4
11167	Corn, sweet, yellow, raw	0.56	1559.9		9203	Oranges, raw, Florida	0.65	2985.6
2026	Spices, onion powder	0.54	143.1		9063	Cherries, sour, red, raw	0.55	706.3
Food set 3 with a cereal-savoury pattern					Food set 3 with a fruit-vegetable pattern
Food ID	Food name	Nutritional fitness	Amount (g)		Food ID	Food name	Nutritional fitness	Amount (g)
12006	Seeds, chia seeds, dried	0.98	15.7		12006	Seeds, chia seeds, dried	0.98	11.2
12061	Nuts, almonds	0.97	211.6		11993	Mushrooms, maitake, raw	0.87	17.8
11993	Mushrooms, maitake, raw	0.87	17.8		12014	Seeds, pumpkin and squash seed kernels, dried	0.87	158.2
11463	Spinach, frozen, chopped or leaf, unprepared	0.62	129.4		44055	Celery flakes, dried	0.78	107.8
9116	Grapefruit, raw, white, all areas	0.6	2634.8		9203	Oranges, raw, Florida	0.65	3683.3
11167	Corn, sweet, yellow, raw	0.56	990.7		11982	Peppers, pasilla, dried	0.45	21.7
Food set 4 with a cereal-savoury pattern					Food set 4 with a fruit-vegetable pattern
Food ID	Food name	Nutritional fitness	Amount (g)		Food ID	Food name	Nutritional fitness	Amount (g)
12006	Seeds, chia seeds, dried	0.98	18		12006	Seeds, chia seeds, dried	0.98	23.4
12061	Nuts, almonds	0.97	143.4		11998	Mushrooms, portabella, exposed to ultraviolet light, raw	0.94	6.1
11993	Mushrooms, maitake, raw	0.87	50.6		12014	Seeds, pumpkin and squash seed kernels, dried	0.87	170.1
ND	Full-fat soy flour	0.76	162.9		9112	Grapefruit, raw, pink and red, all areas	0.71	3089
9181	Melons, cantaloupe, raw	0.57	1648.4		9148	Kiwifruit, green, raw	0.56	600.7
20061	Rice flour, white	0.44	235.2		11268	Mushrooms, shiitake, dried	0.53	110.6
Food set 5 with a cereal-savoury pattern					Food set 5 with a fruit-vegetable pattern
Food ID	Food name	Nutritional fitness	Amount (g)		Food ID	Food name	Nutritional fitness	Amount (g)
12006	Seeds, chia seeds, dried	0.98	24.5		12006	Seeds, chia seeds, dried	0.98	23.4
12061	Nuts, almonds	0.97	201.4		12014	Seeds, pumpkin and squash seed kernels, dried	0.87	170.1
11993	Mushrooms, maitake, raw	0.87	17.8		11239	Mushrooms, Chanterelle, raw	0.76	13.4
11463	Spinach, frozen, chopped or leaf, unprepared	0.62	127.8		9112	Grapefruit, raw, pink and red, all areas	0.71	3078.7
9116	Grapefruit, raw, white, all areas	0.6	2646.4		9148	Kiwifruit, green, raw	0.56	604.3
11178	Corn, sweet, yellow, frozen, kernels cut off cob, unprepared	0.58	982		11268	Mushrooms, shiitake, dried	0.53	110

## Sheet: f
(f) Top five irreducible food sets with the largest component scores for each of the three Indian dietary patterns in a methionine-restricted diet.
Food set 1 with a cereal-savoury pattern					Food set 1 with a fruit-vegetable pattern					Food set 1 with an animal-food pattern
Food ID	Food name	Nutritional fitness	Amount (g)		Food ID	Food name	Nutritional fitness	Amount (g)		Food ID	Food name	Nutritional fitness	Amount (g)
12061	Nuts, almonds	0.99	210		12006	Seeds, chia seeds, dried	0.93	11.2		12006	Seeds, chia seeds, dried	0.93	7.4
12006	Seeds, chia seeds, dried	0.93	12.2		15072	Fish, roe, mixed species, raw	0.79	70.7		10006	Pork, fresh, separable fat, raw	0.64	143.8
15072	Fish, roe, mixed species, raw	0.79	79.7		9218	Tangerines, (mandarin oranges), raw	0.77	2774.9		11588	Waterchestnuts, chinese, (matai), raw	0.61	1847
11197	Cowpeas, young pods with seeds, raw	0.66	1217.4		12014	Seeds, pumpkin and squash seed kernels, dried	0.61	157.2		11116	Cabbage, chinese (pak-choi), raw	0.48	1037.4
20067	Sorghum	0.13	336.3		9084	Currants, red and white, raw	0.47	985.4		15010	Fish, catfish, channel, wild, raw	0.46	199.3
Food set 2 with a cereal-savoury pattern					Food set 2 with a fruit-vegetable pattern					Food set 2 with an animal-food pattern
Food ID	Food name	Nutritional fitness	Amount (g)		Food ID	Food name	Nutritional fitness	Amount (g)		Food ID	Food name	Nutritional fitness	Amount (g)
12061	Nuts, almonds	0.99	202.4		12006	Seeds, chia seeds, dried	0.93	15.9		12006	Seeds, chia seeds, dried	0.93	7.2
12006	Seeds, chia seeds, dried	0.93	12		15072	Fish, roe, mixed species, raw	0.79	62.6		10006	Pork, fresh, separable fat, raw	0.64	148.5
11197	Cowpeas, young pods with seeds, raw	0.66	1314.9		9218	Tangerines, (mandarin oranges), raw	0.77	3756.6		11588	Waterchestnuts, chinese, (matai), raw	0.61	1864.7
15028	Fish, flatfish (flounder and sole species), raw	0.56	239.4		12014	Seeds, pumpkin and squash seed kernels, dried	0.61	156.9		11116	Cabbage, chinese (pak-choi), raw	0.48	903.1
20315	Corn flour, whole-grain, blue (harina de maiz morado)	0.29	299.4		2012	Spices, coriander leaf, dried	0.37	8		15132	Fish, whiting, mixed species, raw	0.17	179.8
Food set 3 with a cereal-savoury pattern					Food set 3 with a fruit-vegetable pattern					Food set 3 with an animal-food pattern
Food ID	Food name	Nutritional fitness	Amount (g)		Food ID	Food name	Nutritional fitness	Amount (g)		Food ID	Food name	Nutritional fitness	Amount (g)
12061	Nuts, almonds	0.99	200.6		12006	Seeds, chia seeds, dried	0.93	23		12006	Seeds, chia seeds, dried	0.93	10.5
12006	Seeds, chia seeds, dried	0.93	24.5		15072	Fish, roe, mixed species, raw	0.79	61.6		10006	Pork, fresh, separable fat, raw	0.64	140.4
15072	Fish, roe, mixed species, raw	0.79	79.7		9218	Tangerines, (mandarin oranges), raw	0.77	3750.7		11588	Waterchestnuts, chinese, (matai), raw	0.61	1815.6
11197	Cowpeas, young pods with seeds, raw	0.66	1309.6		12014	Seeds, pumpkin and squash seed kernels, dried	0.61	147.2		15010	Fish, catfish, channel, wild, raw	0.46	185.4
20016	Corn flour, whole-grain, yellow	0.39	303		2027	Spices, oregano, dried	0.19	17.6		11086	Beet greens, raw	0.43	840.3
Food set 4 with a cereal-savoury pattern					Food set 4 with a fruit-vegetable pattern					Food set 4 with an animal-food pattern
Food ID	Food name	Nutritional fitness	Amount (g)		Food ID	Food name	Nutritional fitness	Amount (g)		Food ID	Food name	Nutritional fitness	Amount (g)
12061	Nuts, almonds	0.99	200.6		12006	Seeds, chia seeds, dried	0.93	11.4		12006	Seeds, chia seeds, dried	0.93	7.5
12006	Seeds, chia seeds, dried	0.93	24.5		15072	Fish, roe, mixed species, raw	0.79	79.7		10006	Pork, fresh, separable fat, raw	0.64	141.9
15072	Fish, roe, mixed species, raw	0.79	79.7		9218	Tangerines, (mandarin oranges), raw	0.77	3719.2		11588	Waterchestnuts, chinese, (matai), raw	0.61	1241
11197	Cowpeas, young pods with seeds, raw	0.66	1309.6		12014	Seeds, pumpkin and squash seed kernels, dried	0.61	130.7		11300	Peas, edible-podded, raw	0.59	1794.6
20316	Corn flour, whole-grain, white	0.39	303		2038	Spices, sage, ground	0.3	59		15010	Fish, catfish, channel, wild, raw	0.46	178.7
Food set 5 with a cereal-savoury pattern					Food set 5 with a fruit-vegetable pattern					Food set 5 with an animal-food pattern
Food ID	Food name	Nutritional fitness	Amount (g)		Food ID	Food name	Nutritional fitness	Amount (g)		Food ID	Food name	Nutritional fitness	Amount (g)
12061	Nuts, almonds	0.99	197.9		12006	Seeds, chia seeds, dried	0.93	11.2		12006	Seeds, chia seeds, dried	0.93	13.7
12006	Seeds, chia seeds, dried	0.93	12.2		9218	Tangerines, (mandarin oranges), raw	0.77	3673.8		10006	Pork, fresh, separable fat, raw	0.64	140.7
11197	Cowpeas, young pods with seeds, raw	0.66	1563.2		11207	Dandelion greens, raw	0.73	91.3		11588	Waterchestnuts, chinese, (matai), raw	0.61	1797.7
15051	Fish, mackerel, spanish, raw	0.63	98.5		15046	Fish, mackerel, Atlantic, raw	0.67	67.6		15008	Fish, carp, raw	0.53	178.6
20316	Corn flour, whole-grain, white	0.39	286.2		12014	Seeds, pumpkin and squash seed kernels, dried	0.61	156.1		11116	Cabbage, chinese (pak-choi), raw	0.48	1039.2
